# Supplementary material for: A flexible hippocampal population code for experience relative to reward
Source: Nat Neurosci. 2025 Jun 11;28(7):1497–509. doi: 10.1038/s41593-025-01985-4 (PMC12229899; doi:10.1038/s41593-025-01985-4)
Supplement: Supplementary file 3 — Statistical source data. [file 41593_2025_1985_MOESM3_ESM.xlsx]

## Sheet: Fig. 1h
mouse	mouse_num	day	trial_block	lick_ratio
m3	3	1	0	0.0652271
m3	3	1	1	0.443315
m3	3	1	2	0.647883
m3	3	1	3	0.731047
m3	3	1	4	0.852182
m3	3	1	5	0.885806
m3	3	1	6	0.933175
m3	3	1	7	1
m4	4	1	0	0.317228
m4	4	1	1	0.25754
m4	4	1	2	0.643701
m4	4	1	3	0.702255
m4	4	1	4	0.432198
m4	4	1	5	0.400645
m4	4	1	6	0.637987
m4	4	1	7	0.809469
m7	7	1	0	-0.0220274
m7	7	1	1	0.22487
m7	7	1	2	0.530964
m7	7	1	3	0.595456
m7	7	1	4	0.49195
m7	7	1	5	0.648966
m7	7	1	6	0.629979
m7	7	1	7	0.549593
m11	11	1	0	0.104725
m11	11	1	1	0.357355
m11	11	1	2	0.429993
m11	11	1	3	0.687104
m11	11	1	4	0.42061
m11	11	1	5	0.610586
m11	11	1	6	0.761336
m11	11	1	7	0.862389
m12	12	1	0	0.327039
m12	12	1	1	0.749968
m12	12	1	2	0.631752
m12	12	1	3	0.581677
m12	12	1	4	0.571075
m12	12	1	5	0.647176
m12	12	1	6	0.603246
m12	12	1	7	0.716791
m13	13	1	0	0.356945
m13	13	1	1	0.396614
m13	13	1	2	0.486623
m13	13	1	3	0.103898
m13	13	1	4	0.314483
m13	13	1	5	0.638688
m13	13	1	6	0.328803
m13	13	1	7	0.400233
m14	14	1	0	0.551623
m14	14	1	1	0.418881
m14	14	1	2	0.900119
m14	14	1	3	0.756164
m14	14	1	4	0.919475
m14	14	1	5	0.760789
m14	14	1	6	0.962051
m14	14	1	7	0.894162
m15	15	1	0	0.252561
m15	15	1	1	0.6305
m15	15	1	2	0.605868
m15	15	1	3	0.660628
m15	15	1	4	0.756746
m15	15	1	5	0.791671
m15	15	1	6	0.901725
m15	15	1	7	0.865097
m17	17	1	0	0.532892
m17	17	1	1	0.694452
m17	17	1	2	0.56372
m17	17	1	3	0.445395
m17	17	1	4	0.523533
m17	17	1	5	0.248691
m17	17	1	6	0.381003
m17	17	1	7	0.431432
m18	18	1	0	0.215669
m18	18	1	1	0.470188
m18	18	1	2	0.684597
m18	18	1	3	0.556625
m18	18	1	4	0.713902
m18	18	1	5	0.903936
m18	18	1	6	0.879207
m18	18	1	7	0.937652
m19	19	1	0	0.156094
m19	19	1	1	0.581637
m19	19	1	2	0.804447
m19	19	1	3	0.429897
m19	19	1	4	0.70086
m19	19	1	5	0.639471
m19	19	1	6	0.412271
m19	19	1	7	0.788871
m3	3	2	0	0.839674
m3	3	2	1	1
m3	3	2	2	0.751884
m3	3	2	3	0.746581
m3	3	2	4	0.978349
m3	3	2	5	0.905696
m3	3	2	6	0.947447
m3	3	2	7	1
m4	4	2	0	0.580438
m4	4	2	1	0.696727
m4	4	2	2	0.688931
m4	4	2	3	0.830547
m4	4	2	4	0.77322
m4	4	2	5	0.958725
m4	4	2	6	0.880073
m4	4	2	7	0.700653
m7	7	2	0	0.666795
m7	7	2	1	0.592773
m7	7	2	2	0.63134
m7	7	2	3	0.642598
m7	7	2	4	0.717839
m7	7	2	5	0.774248
m7	7	2	6	0.851546
m7	7	2	7	0.904737
m11	11	2	0	0.664317
m11	11	2	1	0.479556
m11	11	2	2	0.270642
m11	11	2	3	0.475376
m11	11	2	4	0.651407
m11	11	2	5	0.816608
m11	11	2	6	0.798236
m11	11	2	7	0.870123
m12	12	2	0	0.600963
m12	12	2	1	0.628628
m12	12	2	2	0.508416
m12	12	2	3	0.721797
m12	12	2	4	0.731293
m12	12	2	5	0.664358
m12	12	2	6	0.75776
m12	12	2	7	0.599901
m13	13	2	0	0.0899847
m13	13	2	1	0.523686
m13	13	2	2	0.350538
m13	13	2	3	0.432848
m13	13	2	4	0.608285
m13	13	2	5	0.695986
m13	13	2	6	0.497227
m13	13	2	7	0.439339
m14	14	2	0	0.929795
m14	14	2	1	1
m14	14	2	2	0.991097
m14	14	2	3	0.868028
m14	14	2	4	0.814927
m14	14	2	5	0.852111
m14	14	2	6	0.989523
m14	14	2	7	1
m15	15	2	0	0.837508
m15	15	2	1	0.891409
m15	15	2	2	0.905721
m15	15	2	3	0.956263
m15	15	2	4	0.958677
m15	15	2	5	0.847801
m15	15	2	6	0.959118
m15	15	2	7	0.842978
m17	17	2	0	0.610846
m17	17	2	1	0.643293
m17	17	2	2	0.611348
m17	17	2	3	0.510664
m17	17	2	4	0.504753
m17	17	2	5	0.49189
m17	17	2	6	0.346193
m17	17	2	7	0.484775
m18	18	2	0	0.93233
m18	18	2	1	0.627461
m18	18	2	2	0.870186
m18	18	2	3	0.940813
m18	18	2	4	0.98703
m18	18	2	5	0.9476
m18	18	2	6	0.769946
m18	18	2	7	0.955009
m19	19	2	0	0.587324
m19	19	2	1	0.837612
m19	19	2	2	0.88821
m19	19	2	3	0.549673
m19	19	2	4	0.784708
m19	19	2	5	0.993059
m19	19	2	6	0.765715
m19	19	2	7	0.914038
m3	3	3	0	0.882731
m3	3	3	1	0.973048
m3	3	3	2	0.9506
m3	3	3	3	-0.043837
m3	3	3	4	0.203854
m3	3	3	5	0.283863
m3	3	3	6	0.27047
m3	3	3	7	0.361418
m4	4	3	0	0.919456
m4	4	3	1	0.870585
m4	4	3	2	0.982729
m4	4	3	3	-0.540597
m4	4	3	4	0.517345
m4	4	3	5	0.531536
m4	4	3	6	0.585744
m4	4	3	7	0.832076
m7	7	3	0	0.781306
m7	7	3	1	0.853978
m7	7	3	2	0.862197
m7	7	3	3	-0.326911
m7	7	3	4	0.0185018
m7	7	3	5	0.213062
m7	7	3	6	0.396823
m7	7	3	7	0.376079
m11	11	3	0	0.852231
m11	11	3	1	1
m11	11	3	2	0.744411
m11	11	3	3	0.0106885
m11	11	3	4	0.550942
m11	11	3	5	0.93311
m11	11	3	6	0.935302
m11	11	3	7	0.218245
m12	12	3	0	0.806734
m12	12	3	1	0.771404
m12	12	3	2	0.94927
m12	12	3	3	0.568137
m12	12	3	4	0.630728
m12	12	3	5	0.882937
m12	12	3	6	0.74489
m12	12	3	7	0.622008
m13	13	3	0	0.572055
m13	13	3	1	0.446191
m13	13	3	2	0.611494
m13	13	3	3	-0.0840408
m13	13	3	4	0.382213
m13	13	3	5	0.290401
m13	13	3	6	0.360688
m13	13	3	7	0.530182
m14	14	3	0	0.995229
m14	14	3	1	0.978522
m14	14	3	2	1
m14	14	3	3	-0.0552553
m14	14	3	4	0.568628
m14	14	3	5	0.795387
m14	14	3	6	0.679655
m14	14	3	7	0.467721
m15	15	3	0	0.74607
m15	15	3	1	0.883179
m15	15	3	2	0.822451
m15	15	3	3	-0.0911006
m15	15	3	4	0.107312
m15	15	3	5	0.37746
m15	15	3	6	0.47908
m15	15	3	7	0.221435
m17	17	3	0	0.519641
m17	17	3	1	0.687498
m17	17	3	2	0.649746
m17	17	3	3	0.291849
m17	17	3	4	0.40558
m17	17	3	5	0.359575
m17	17	3	6	0.376436
m17	17	3	7	0.516091
m18	18	3	0	0.847644
m18	18	3	1	0.965345
m18	18	3	2	0.970979
m18	18	3	3	-0.043371
m18	18	3	4	0.392212
m18	18	3	5	0.401563
m18	18	3	6	0.420039
m18	18	3	7	0.389156
m19	19	3	0	0.680701
m19	19	3	1	0.835666
m19	19	3	2	0.9148
m19	19	3	3	0.222032
m19	19	3	4	0.575645
m19	19	3	5	0.623034
m19	19	3	6	0.919908
m19	19	3	7	0.76124
m3	3	4	0	0.919989
m3	3	4	1	0.98897
m3	3	4	2	0.973738
m3	3	4	3	0.971056
m3	3	4	4	0.979618
m3	3	4	5	0.977796
m3	3	4	6	0.98148
m3	3	4	7	1
m4	4	4	0	0.862035
m4	4	4	1	0.871068
m4	4	4	2	0.889968
m4	4	4	3	0.9056
m4	4	4	4	0.65748
m7	7	4	0	0.376903
m7	7	4	1	0.537312
m7	7	4	2	0.394814
m7	7	4	3	0.31775
m7	7	4	4	0.480122
m7	7	4	5	0.565501
m7	7	4	6	0.487988
m7	7	4	7	0.411816
m11	11	4	0	0.895954
m11	11	4	1	0.962306
m11	11	4	2	0.791593
m11	11	4	3	0.530772
m11	11	4	4	0.978182
m11	11	4	5	0.972199
m11	11	4	6	0.964967
m11	11	4	7	0.913965
m12	12	4	0	0.60693
m12	12	4	1	0.710996
m12	12	4	2	0.7648
m12	12	4	3	0.842867
m12	12	4	4	0.860244
m12	12	4	5	0.649105
m12	12	4	6	0.582128
m12	12	4	7	0.567072
m13	13	4	0	0.48509
m13	13	4	1	0.624982
m13	13	4	2	0.520526
m13	13	4	3	0.608309
m13	13	4	4	0.565083
m13	13	4	5	0.540946
m13	13	4	6	0.561887
m13	13	4	7	0.470767
m14	14	4	0	0.592458
m14	14	4	1	0.617204
m14	14	4	2	0.779961
m14	14	4	3	1
m14	14	4	4	1
m14	14	4	5	0.8
m14	14	4	6	0.944137
m14	14	4	7	0.956946
m15	15	4	0	0.240787
m15	15	4	1	0.482333
m15	15	4	2	0.409244
m15	15	4	3	0.361508
m15	15	4	4	0.455161
m15	15	4	5	0.211582
m15	15	4	6	0.484603
m15	15	4	7	0.249812
m17	17	4	0	0.504838
m17	17	4	1	0.441311
m17	17	4	2	0.370199
m17	17	4	3	0.540666
m17	17	4	4	0.51206
m17	17	4	5	0.497715
m17	17	4	6	0.595897
m17	17	4	7	0.423886
m18	18	4	0	0.765921
m18	18	4	1	0.496394
m18	18	4	2	0.830443
m18	18	4	3	0.817505
m18	18	4	4	0.914463
m18	18	4	5	0.596834
m18	18	4	6	0.694019
m18	18	4	7	0.749439
m19	19	4	0	0.665801
m19	19	4	1	0.805322
m19	19	4	2	0.98523
m19	19	4	3	0.648707
m19	19	4	4	0.132097
m19	19	4	5	0.32841
m19	19	4	6	0.427221
m19	19	4	7	0.556208
m3	3	5	0	0.896328
m3	3	5	1	0.971121
m3	3	5	2	0.957883
m3	3	5	3	-0.149049
m3	3	5	4	0.284843
m3	3	5	5	0.697783
m3	3	5	6	0.513983
m3	3	5	7	0.585811
m4	4	5	0	0.852856
m4	4	5	1	1
m4	4	5	2	0.98291
m4	4	5	3	-0.609355
m4	4	5	4	-0.256061
m4	4	5	5	-0.115801
m4	4	5	6	-0.232695
m4	4	5	7	0.614126
m7	7	5	0	0.43259
m7	7	5	1	0.465976
m7	7	5	2	0.580316
m7	7	5	3	0.247007
m7	7	5	4	0.457103
m7	7	5	5	0.194872
m7	7	5	6	0.444292
m7	7	5	7	0.283727
m11	11	5	0	0.888556
m11	11	5	1	0.98916
m11	11	5	2	0.9875
m11	11	5	3	-0.17861
m11	11	5	4	0.480949
m11	11	5	5	0.898731
m11	11	5	6	0.663006
m11	11	5	7	0.606379
m12	12	5	0	0.715014
m12	12	5	1	0.819017
m12	12	5	2	0.786247
m12	12	5	3	-0.239665
m12	12	5	4	0.198054
m12	12	5	5	0.415988
m12	12	5	6	0.468791
m12	12	5	7	0.5333
m13	13	5	0	0.605528
m13	13	5	1	0.537749
m13	13	5	2	0.451822
m13	13	5	3	0.18638
m13	13	5	4	0.478164
m13	13	5	5	0.672864
m13	13	5	6	0.672549
m13	13	5	7	0.797481
m14	14	5	0	0.868742
m14	14	5	1	0.987628
m14	14	5	2	0.731855
m14	14	5	3	0.468738
m14	14	5	4	0.814275
m14	14	5	5	0.897658
m14	14	5	6	0.975261
m14	14	5	7	0.866217
m15	15	5	0	0.334814
m15	15	5	1	0.46107
m15	15	5	2	0.757
m15	15	5	3	0.180062
m15	15	5	4	0.28138
m15	15	5	5	0.358925
m15	15	5	6	0.223554
m15	15	5	7	0.202458
m17	17	5	0	0.534598
m17	17	5	1	0.385924
m17	17	5	2	0.550657
m17	17	5	3	-0.0922391
m17	17	5	4	0.158972
m17	17	5	5	0.206051
m17	17	5	6	0.329166
m17	17	5	7	0.231772
m18	18	5	0	0.656873
m18	18	5	1	0.711545
m18	18	5	2	0.724896
m18	18	5	3	0.484398
m18	18	5	4	0.6575
m18	18	5	5	0.524171
m18	18	5	6	0.512275
m18	18	5	7	0.74275
m19	19	5	0	0.732042
m19	19	5	1	0.970037
m19	19	5	2	0.927869
m19	19	5	3	0.143038
m19	19	5	4	0.703484
m19	19	5	5	0.939716
m19	19	5	6	0.879958
m19	19	5	7	0.980729
m3	3	6	0	0.580971
m3	3	6	1	0.614602
m3	3	6	2	0.980613
m3	3	6	3	0.942419
m3	3	6	4	0.959841
m3	3	6	5	0.934595
m3	3	6	6	0.84912
m3	3	6	7	0.954033
m4	4	6	0	0.645985
m4	4	6	1	0.574942
m4	4	6	2	0.514731
m4	4	6	3	0.449118
m4	4	6	4	0.738065
m4	4	6	5	0.595528
m4	4	6	6	0.641657
m4	4	6	7	0.652096
m7	7	6	0	0.426111
m7	7	6	1	0.465268
m7	7	6	2	0.547046
m7	7	6	3	0.515442
m7	7	6	4	0.531655
m7	7	6	5	0.47533
m7	7	6	6	0.644434
m7	7	6	7	0.59412
m11	11	6	0	0.672124
m11	11	6	1	0.809966
m11	11	6	2	0.940185
m11	11	6	3	0.947928
m11	11	6	4	0.967034
m11	11	6	5	1
m11	11	6	6	0.899454
m11	11	6	7	0.991935
m12	12	6	0	0.946931
m12	12	6	1	1
m12	12	6	2	0.991516
m12	12	6	3	0.943988
m12	12	6	4	0.953834
m12	12	6	5	0.909002
m12	12	6	6	0.984794
m12	12	6	7	0.995313
m13	13	6	0	0.952882
m13	13	6	1	0.950789
m13	13	6	2	0.938782
m13	13	6	3	0.905236
m13	13	6	4	0.967744
m13	13	6	5	0.98448
m13	13	6	6	0.959266
m13	13	6	7	0.97796
m14	14	6	0	0.934601
m14	14	6	1	1
m14	14	6	2	0.96875
m14	14	6	3	0.508959
m14	14	6	4	0.714286
m14	14	6	5	0.532508
m14	14	6	6	0.970392
m14	14	6	7	0.985863
m15	15	6	0	0.450966
m15	15	6	1	0.227626
m15	15	6	2	0.625531
m15	15	6	3	0.461564
m15	15	6	4	0.672951
m15	15	6	5	0.612442
m15	15	6	6	0.646071
m15	15	6	7	0.265785
m17	17	6	0	0.738676
m17	17	6	1	0.918834
m17	17	6	2	0.83519
m17	17	6	3	0.816316
m17	17	6	4	0.891743
m17	17	6	5	0.834487
m17	17	6	6	0.74222
m17	17	6	7	0.859686
m18	18	6	0	0.670045
m18	18	6	1	0.832951
m18	18	6	2	0.839355
m18	18	6	3	0.720278
m18	18	6	4	0.748233
m18	18	6	5	0.865864
m18	18	6	6	0.930244
m18	18	6	7	0.890475
m19	19	6	0	0.767059
m19	19	6	1	0.982012
m19	19	6	2	0.881934
m19	19	6	3	0.945
m19	19	6	4	0.836963
m19	19	6	5	0.894055
m19	19	6	6	0.912344
m19	19	6	7	0.969414
m3	3	7	0	0.94281
m3	3	7	1	0.891216
m3	3	7	2	0.992402
m3	3	7	3	0.0713262
m3	3	7	4	0.867041
m3	3	7	5	0.913606
m3	3	7	6	0.689547
m3	3	7	7	0.988533
m4	4	7	0	0.771382
m4	4	7	1	0.886318
m4	4	7	2	0.853612
m4	4	7	3	-0.228113
m4	4	7	4	0.184388
m4	4	7	5	0.41885
m4	4	7	6	0.375561
m4	4	7	7	0.463996
m7	7	7	0	0.538747
m7	7	7	1	0.561961
m7	7	7	2	0.505577
m7	7	7	3	0.36261
m7	7	7	4	0.265972
m7	7	7	5	0.431606
m7	7	7	6	0.564406
m7	7	7	7	0.683731
m11	11	7	0	0.533982
m11	11	7	1	0.817051
m11	11	7	2	0.952749
m11	11	7	3	-0.0388823
m11	11	7	4	0.542688
m11	11	7	5	0.781753
m11	11	7	6	0.883582
m11	11	7	7	0.977208
m12	12	7	0	0.951196
m12	12	7	1	0.989655
m12	12	7	2	0.995224
m12	12	7	3	0.48759
m12	12	7	4	0.711037
m12	12	7	5	0.740671
m12	12	7	6	0.704664
m12	12	7	7	0.535715
m13	13	7	0	0.487451
m13	13	7	1	1
m13	13	7	2	0.990485
m13	13	7	3	-0.137905
m13	13	7	4	0.239938
m13	13	7	5	0.505276
m13	13	7	6	0.543714
m13	13	7	7	0.608383
m14	14	7	0	0.973491
m14	14	7	1	0.951753
m14	14	7	2	1
m14	14	7	3	-0.470063
m14	14	7	4	0.487168
m14	14	7	5	0.610106
m14	14	7	6	0.698075
m14	14	7	7	1
m15	15	7	0	0.517088
m15	15	7	1	0.880014
m15	15	7	2	0.843543
m15	15	7	3	0.123784
m15	15	7	4	0.892349
m15	15	7	5	0.856061
m15	15	7	6	0.922418
m15	15	7	7	0.84342
m17	17	7	0	0.533454
m17	17	7	1	0.778515
m17	17	7	2	0.606483
m17	17	7	3	0.201378
m17	17	7	4	0.317173
m17	17	7	5	0.495862
m17	17	7	6	0.57165
m17	17	7	7	0.612408
m18	18	7	0	0.756274
m18	18	7	1	0.890831
m18	18	7	2	0.423496
m18	18	7	3	-0.45651
m18	18	7	4	0.110668
m18	18	7	5	0.563862
m18	18	7	6	0.968259
m18	18	7	7	0.548807
m19	19	7	0	0.934925
m19	19	7	1	1
m19	19	7	2	0.491854
m19	19	7	3	0.186049
m19	19	7	4	0.256181
m19	19	7	5	0.414076
m19	19	7	6	0.230696
m19	19	7	7	0.22527
m3	3	8	0	0.667868
m3	3	8	1	1
m3	3	8	2	0.967455
m3	3	8	3	0.147675
m3	3	8	4	0.63327
m3	3	8	5	0.919666
m3	3	8	6	0.978713
m3	3	8	7	0.892264
m4	4	8	0	0.595579
m4	4	8	1	0.678219
m4	4	8	2	0.589505
m4	4	8	3	0.0811402
m4	4	8	4	0.519469
m4	4	8	5	0.511489
m4	4	8	6	0.642612
m4	4	8	7	0.274744
m7	7	8	0	0.86495
m7	7	8	1	0.77984
m7	7	8	2	0.714594
m7	7	8	3	0.395405
m7	7	8	4	0.484198
m7	7	8	5	0.543406
m7	7	8	6	0.571038
m7	7	8	7	0.599874
m11	11	8	0	0.805558
m11	11	8	1	0.946762
m11	11	8	2	0.783018
m11	11	8	3	0.690745
m11	11	8	4	0.797422
m11	11	8	5	0.900647
m11	11	8	6	0.511702
m11	11	8	7	0.850145
m12	12	8	0	0.501384
m12	12	8	1	0.360047
m12	12	8	2	0.649817
m12	12	8	3	0.656284
m12	12	8	4	0.803307
m12	12	8	5	0.989189
m12	12	8	6	0.948133
m12	12	8	7	0.706853
m13	13	8	0	0.65362
m13	13	8	1	0.712388
m13	13	8	2	0.828991
m13	13	8	3	-0.142081
m13	13	8	4	0.90711
m13	13	8	5	0.580581
m13	13	8	6	0.888179
m13	13	8	7	0.980645
m14	14	8	0	0.976405
m14	14	8	1	0.925
m14	14	8	2	0.938242
m14	14	8	3	0.361882
m14	14	8	4	0.887169
m14	14	8	5	0.750531
m14	14	8	6	0.802215
m14	14	8	7	0.877494
m15	15	8	0	0.818905
m15	15	8	1	0.96051
m15	15	8	2	0.72678
m15	15	8	3	0.470636
m15	15	8	4	0.787657
m15	15	8	5	0.783912
m15	15	8	6	0.94972
m15	15	8	7	0.819411
m17	17	8	0	0.50499
m17	17	8	1	0.822055
m17	17	8	2	0.627882
m17	17	8	3	0.607397
m17	17	8	4	0.835513
m17	17	8	5	0.788656
m17	17	8	6	0.492287
m17	17	8	7	0.870964
m18	18	8	0	0.868378
m18	18	8	1	0.97615
m18	18	8	2	0.8039
m18	18	8	3	0.172944
m18	18	8	4	0.515686
m18	18	8	5	0.701522
m18	18	8	6	0.741153
m18	18	8	7	0.822285
m19	19	8	0	0.535403
m19	19	8	1	0.673896
m19	19	8	2	0.841819
m19	19	8	3	0.288851
m19	19	8	4	0.529337
m19	19	8	5	0.949305
m19	19	8	6	0.639501
m19	19	8	7	0.502296
m3	3	9	0	0.618107
m3	3	9	1	0.968939
m3	3	9	2	0.765594
m3	3	9	3	0.761396
m3	3	9	4	0.920007
m3	3	9	5	0.990866
m3	3	9	6	0.846901
m3	3	9	7	0.647162
m4	4	9	0	0.404399
m4	4	9	1	0.429361
m4	4	9	2	0.610014
m4	4	9	3	0.572371
m4	4	9	4	0.589579
m7	7	9	0	0.597867
m7	7	9	1	0.651346
m7	7	9	2	0.582908
m7	7	9	3	0.403772
m7	7	9	4	0.581136
m7	7	9	5	0.671246
m7	7	9	6	0.648216
m7	7	9	7	0.698987
m11	11	9	0	0.630708
m11	11	9	1	0.966173
m11	11	9	2	0.941783
m11	11	9	3	0.879917
m11	11	9	4	0.720423
m11	11	9	5	0.805172
m11	11	9	6	0.889678
m11	11	9	7	0.474743
m12	12	9	0	0.566831
m12	12	9	1	0.937255
m12	12	9	2	0.832929
m12	12	9	3	0.913583
m12	12	9	4	0.8
m12	12	9	5	0.938272
m12	12	9	6	1
m12	12	9	7	0.723274
m13	13	9	0	0.856878
m13	13	9	1	0.823052
m13	13	9	2	0.920361
m13	13	9	3	0.941803
m13	13	9	4	0.972679
m13	13	9	5	0.97013
m13	13	9	6	0.866548
m13	13	9	7	0.940478
m14	14	9	0	0.718062
m14	14	9	1	1
m14	14	9	2	0.92679
m14	14	9	3	0.713514
m14	14	9	4	0.904827
m14	14	9	5	0.976097
m14	14	9	6	0.7
m14	14	9	7	0.382418
m15	15	9	0	0.80976
m15	15	9	1	0.862138
m15	15	9	2	0.808931
m15	15	9	3	0.671713
m15	15	9	4	0.82996
m15	15	9	5	0.87567
m15	15	9	6	0.821375
m15	15	9	7	0.901199
m17	17	9	0	0.891709
m17	17	9	1	0.888846
m17	17	9	2	0.807721
m17	17	9	3	0.888402
m17	17	9	4	0.863071
m17	17	9	5	0.967331
m17	17	9	6	0.87967
m17	17	9	7	0.927859
m18	18	9	0	0.656748
m18	18	9	1	0.809217
m18	18	9	2	0.782932
m18	18	9	3	0.630142
m18	18	9	4	0.956667
m18	18	9	5	0.926961
m18	18	9	6	1
m18	18	9	7	0.858435
m19	19	9	0	0.902223
m19	19	9	1	0.869985
m19	19	9	2	0.972708
m19	19	9	3	1
m19	19	9	4	0.787682
m19	19	9	5	0.904316
m19	19	9	6	1
m19	19	9	7	0.974178
m3	3	10	0	0.90057
m3	3	10	1	0.720517
m3	3	10	2	0.946699
m3	3	10	3	-0.816993
m3	3	10	4	0.382417
m3	3	10	5	0.334204
m3	3	10	6	0.0769231
m3	3	10	7	0.647267
m4	4	10	0	0.557233
m4	4	10	1	0.563539
m4	4	10	2	0.48064
m4	4	10	3	-0.216903
m4	4	10	4	0.0514056
m4	4	10	5	0.109322
m4	4	10	6	0.0289032
m4	4	10	7	0.182138
m7	7	10	0	0.648547
m7	7	10	1	0.562381
m7	7	10	2	0.54695
m7	7	10	3	0.34375
m7	7	10	4	0.444496
m7	7	10	5	0.488873
m7	7	10	6	0.614656
m7	7	10	7	0.437687
m11	11	10	0	0.836372
m11	11	10	1	1
m11	11	10	2	0.898851
m11	11	10	3	-0.378656
m11	11	10	4	0.318488
m11	11	10	5	0.672079
m11	11	10	6	0.738156
m11	11	10	7	0.348644
m12	12	10	0	0.145713
m12	12	10	1	0.878238
m12	12	10	2	0.988235
m12	12	10	3	-0.16171
m12	12	10	4	0.444907
m12	12	10	5	0.472216
m12	12	10	6	0.53261
m12	12	10	7	0.365215
m13	13	10	0	0.975824
m13	13	10	1	0.919301
m13	13	10	2	0.8182
m13	13	10	3	0.465984
m13	13	10	4	0.558992
m13	13	10	5	0.645649
m13	13	10	6	0.685075
m13	13	10	7	0.708716
m14	14	10	0	0.938909
m14	14	10	1	0.688965
m14	14	10	2	0.75
m14	14	10	3	-0.266199
m14	14	10	4	0.644694
m14	14	10	5	0.891272
m14	14	10	6	0.857742
m14	14	10	7	0.988304
m15	15	10	0	0.691117
m15	15	10	1	0.900174
m15	15	10	2	0.921736
m15	15	10	3	0.612668
m15	15	10	4	0.755715
m15	15	10	5	0.779296
m15	15	10	6	0.558926
m15	15	10	7	0.556592
m17	17	10	0	0.925877
m17	17	10	1	1
m17	17	10	2	1
m17	17	10	3	-0.23515
m17	17	10	4	0.148008
m17	17	10	5	0.373485
m17	17	10	6	0.418361
m17	17	10	7	0.497142
m18	18	10	0	0.614107
m18	18	10	1	0.917758
m18	18	10	2	0.965282
m18	18	10	3	0.473449
m18	18	10	4	0.860588
m18	18	10	5	0.649745
m18	18	10	6	0.882835
m18	18	10	7	0.752505
m19	19	10	0	0.95144
m19	19	10	1	1
m19	19	10	2	1
m19	19	10	3	-0.278139
m19	19	10	4	0.234384
m19	19	10	5	0.540601
m19	19	10	6	0.545187
m19	19	10	7	0.916331
m3	3	11	0	0.724525
m3	3	11	1	0.875948
m3	3	11	2	0.922481
m3	3	11	3	0.711772
m3	3	11	4	0.966973
m3	3	11	5	0.984536
m3	3	11	6	0.755479
m3	3	11	7	0.979157
m4	4	11	0	0.402315
m4	4	11	1	0.667798
m4	4	11	2	0.649803
m4	4	11	3	0.768849
m4	4	11	4	0.95582
m4	4	11	5	0.669879
m4	4	11	6	0.926371
m4	4	11	7	0.594227
m7	7	11	0	0.386211
m7	7	11	1	0.582148
m7	7	11	2	0.52243
m7	7	11	3	0.46462
m7	7	11	4	0.555872
m7	7	11	5	0.652417
m7	7	11	6	0.686502
m7	7	11	7	0.601649
m11	11	11	0	0.80204
m11	11	11	1	0.861711
m11	11	11	2	1
m11	11	11	3	1
m11	11	11	4	0.92159
m11	11	11	5	0.788594
m11	11	11	6	0.941021
m11	11	11	7	1
m12	12	11	0	0.434382
m12	12	11	1	0.452374
m12	12	11	2	0.520009
m12	12	11	3	0.511018
m12	12	11	4	0.686928
m12	12	11	5	0.489514
m12	12	11	6	0.532631
m12	12	11	7	0.593248
m13	13	11	0	0.723619
m13	13	11	1	0.787382
m13	13	11	2	0.587689
m13	13	11	3	0.625376
m13	13	11	4	0.607663
m13	13	11	5	0.640874
m13	13	11	6	0.535161
m13	13	11	7	0.199819
m14	14	11	0	0.896091
m14	14	11	1	0.973781
m14	14	11	2	0.966002
m14	14	11	3	0.777822
m14	14	11	4	1
m14	14	11	5	0.792974
m14	14	11	6	0.727668
m14	14	11	7	0.968687
m15	15	11	0	0.520036
m15	15	11	1	0.642926
m15	15	11	2	0.717201
m15	15	11	3	0.615856
m15	15	11	4	0.684457
m15	15	11	5	0.62136
m15	15	11	6	0.766269
m15	15	11	7	0.748425
m17	17	11	0	0.426848
m17	17	11	1	0.401981
m17	17	11	2	0.390911
m17	17	11	3	0.357467
m17	17	11	4	0.545563
m17	17	11	5	0.625999
m17	17	11	6	0.493586
m17	17	11	7	0.624353
m18	18	11	0	0.819511
m18	18	11	1	0.857869
m18	18	11	2	0.871207
m18	18	11	3	0.963043
m18	18	11	4	0.996781
m18	18	11	5	0.936679
m18	18	11	6	0.851159
m18	18	11	7	0.982488
m19	19	11	0	0.811209
m19	19	11	1	0.746888
m19	19	11	2	0.864013
m19	19	11	3	1
m19	19	11	4	0.819709
m19	19	11	5	0.828641
m19	19	11	6	0.970082
m19	19	11	7	0.422603
m3	3	12	0	0.974982
m3	3	12	1	0.712334
m3	3	12	2	0.934903
m3	3	12	3	-0.544798
m3	3	12	4	0.241387
m3	3	12	5	0.313058
m3	3	12	6	0.521604
m3	3	12	7	0.491379
m4	4	12	0	0.749193
m4	4	12	1	0.813909
m4	4	12	2	0.8879
m4	4	12	3	0.388832
m4	4	12	4	0.390321
m4	4	12	5	0.525892
m4	4	12	6	0.549434
m4	4	12	7	0.703459
m7	7	12	0	0.479567
m7	7	12	1	0.663774
m7	7	12	2	0.584905
m7	7	12	3	-0.258553
m7	7	12	4	0.228658
m7	7	12	5	0.196623
m7	7	12	6	0.32268
m7	7	12	7	0.512878
m11	11	12	0	0.94312
m11	11	12	1	0.890479
m11	11	12	2	0.897208
m11	11	12	3	0.482993
m11	11	12	4	0.808783
m11	11	12	5	0.552278
m11	11	12	6	0.901888
m11	11	12	7	0.877103
m12	12	12	0	0.551493
m12	12	12	1	0.615935
m12	12	12	2	0.603192
m12	12	12	3	0.0510796
m12	12	12	4	0.598306
m12	12	12	5	0.840058
m12	12	12	6	0.773647
m12	12	12	7	0.758445
m13	13	12	0	0.584634
m13	13	12	1	0.496821
m13	13	12	2	0.54587
m13	13	12	3	0.352479
m13	13	12	4	0.504631
m13	13	12	5	0.371645
m13	13	12	6	0.25449
m13	13	12	7	0.303483
m14	14	12	0	0.921054
m14	14	12	1	0.906641
m14	14	12	2	1
m14	14	12	3	-0.128176
m14	14	12	4	0.743378
m14	14	12	5	0.85933
m14	14	12	6	0.996528
m14	14	12	7	0.887621
m15	15	12	0	0.701282
m15	15	12	1	0.756564
m15	15	12	2	0.692437
m15	15	12	3	0.088046
m15	15	12	4	0.626701
m15	15	12	5	0.936399
m15	15	12	6	0.683996
m15	15	12	7	0.67614
m17	17	12	0	0.470422
m17	17	12	1	0.726319
m17	17	12	2	0.710879
m17	17	12	3	0.271117
m17	17	12	4	0.531118
m17	17	12	5	0.472124
m17	17	12	6	0.532519
m17	17	12	7	0.709238
m18	18	12	0	0.393149
m18	18	12	1	1
m18	18	12	2	1
m18	18	12	3	0.26278
m18	18	12	4	0.99207
m18	18	12	5	0.975474
m18	18	12	6	0.8
m18	18	12	7	0.949081
m19	19	12	0	0.791999
m19	19	12	1	0.890256
m19	19	12	2	0.872812
m19	19	12	3	0.678361
m19	19	12	4	0.353217
m19	19	12	5	0.579791
m19	19	12	6	0.492527
m19	19	12	7	0.53793
m3	3	13	0	0.720763
m3	3	13	1	0.48824
m3	3	13	2	0.848128
m3	3	13	3	0.850567
m3	3	13	4	0.645435
m3	3	13	5	0.669105
m3	3	13	6	1
m3	3	13	7	0.923743
m4	4	13	0	0.729617
m4	4	13	1	0.781229
m4	4	13	2	0.464399
m4	4	13	3	0.735708
m4	4	13	4	0.686871
m4	4	13	5	0.773995
m4	4	13	6	0.80401
m4	4	13	7	0.812874
m7	7	13	0	0.775998
m7	7	13	1	0.752231
m7	7	13	2	0.825189
m7	7	13	3	0.856823
m7	7	13	4	0.907198
m7	7	13	5	0.91187
m7	7	13	6	0.978812
m7	7	13	7	0.928346
m11	11	13	0	0.82147
m11	11	13	1	0.638935
m11	11	13	2	0.955678
m11	11	13	3	0.942374
m11	11	13	4	0.905177
m11	11	13	5	0.917361
m11	11	13	6	0.852648
m11	11	13	7	0.679401
m12	12	13	0	0.647913
m12	12	13	1	0.8699
m12	12	13	2	0.718409
m12	12	13	3	0.758463
m12	12	13	4	0.825892
m12	12	13	5	0.752051
m12	12	13	6	0.923025
m12	12	13	7	0.854665
m13	13	13	0	0.715814
m13	13	13	1	0.683152
m13	13	13	2	0.529687
m13	13	13	3	0.764405
m13	13	13	4	0.615835
m13	13	13	5	0.53636
m14	14	13	0	0.96931
m14	14	13	1	1
m14	14	13	2	1
m14	14	13	3	0.962876
m14	14	13	4	1
m14	14	13	5	1
m14	14	13	6	1
m14	14	13	7	1
m15	15	13	0	0.996979
m15	15	13	1	0.965756
m15	15	13	2	0.963533
m15	15	13	3	0.777778
m15	15	13	4	1
m15	15	13	5	0.945079
m15	15	13	6	1
m15	15	13	7	0.994572
m17	17	13	0	0.505058
m17	17	13	1	0.573581
m17	17	13	2	0.709741
m17	17	13	3	0.779917
m17	17	13	4	0.61428
m17	17	13	5	0.739518
m17	17	13	6	0.746398
m17	17	13	7	0.680777
m18	18	13	0	0.883103
m18	18	13	1	0.966705
m18	18	13	2	0.947189
m18	18	13	3	0.990428
m18	18	13	4	0.99034
m18	18	13	5	1
m18	18	13	6	0.972549
m18	18	13	7	1
m19	19	13	0	0.687199
m19	19	13	1	0.996645
m19	19	13	2	0.777778
m19	19	13	3	0.936893
m19	19	13	4	0.885262
m19	19	13	5	0.394575
m19	19	13	6	0.834554
m19	19	13	7	0.621781
m3	3	14	0	0.775632
m3	3	14	1	0.668286
m3	3	14	2	0.572263
m3	3	14	3	0.126442
m3	3	14	4	0.881549
m3	3	14	5	0.69867
m3	3	14	6	0.957276
m3	3	14	7	0.620101
m4	4	14	0	0.560243
m4	4	14	1	0.566669
m4	4	14	2	0.654057
m4	4	14	3	0.298042
m4	4	14	4	0.592736
m4	4	14	5	0.673645
m4	4	14	6	0.501799
m4	4	14	7	0.819081
m7	7	14	0	0.8704
m7	7	14	1	0.891004
m7	7	14	2	0.966183
m7	7	14	3	0.238858
m7	7	14	4	0.519952
m7	7	14	5	0.753436
m7	7	14	6	0.522233
m7	7	14	7	-0.0276525
m11	11	14	0	0.930933
m11	11	14	1	1
m11	11	14	2	0.741803
m11	11	14	3	0.655587
m11	11	14	4	0.826847
m11	11	14	5	0.832137
m11	11	14	6	0.794745
m11	11	14	7	0.688605
m12	12	14	0	0.767092
m12	12	14	1	0.893628
m12	12	14	2	0.724273
m12	12	14	3	0.282963
m12	12	14	4	0.921436
m12	12	14	5	0.812279
m12	12	14	6	0.982228
m12	12	14	7	0.923342
m13	13	14	0	0.587013
m13	13	14	1	0.689885
m13	13	14	2	0.550777
m13	13	14	3	-0.419052
m13	13	14	4	0.607094
m13	13	14	5	0.768999
m13	13	14	6	0.820128
m13	13	14	7	0.950513
m14	14	14	0	0.982872
m14	14	14	1	1
m14	14	14	2	0.943864
m14	14	14	3	-0.167619
m14	14	14	4	0.3389
m14	14	14	5	0.389732
m14	14	14	6	0.572261
m14	14	14	7	0.727822
m15	15	14	0	0.894463
m15	15	14	1	0.783237
m15	15	14	2	0.994417
m15	15	14	3	0.344624
m15	15	14	4	0.791567
m15	15	14	5	0.608678
m15	15	14	6	0.816297
m15	15	14	7	0.68918
m17	17	14	0	0.68083
m17	17	14	1	0.770379
m17	17	14	2	0.770896
m17	17	14	3	0.607382
m17	17	14	4	0.866362
m17	17	14	5	0.861327
m17	17	14	6	0.781101
m17	17	14	7	0.882122
m18	18	14	0	0.766321
m18	18	14	1	0.991885
m18	18	14	2	1
m18	18	14	3	-0.0485411
m18	18	14	4	0.609075
m18	18	14	5	0.79858
m18	18	14	6	0.614916
m18	18	14	7	0.808927
m19	19	14	0	0.639172
m19	19	14	1	0.83812
m19	19	14	2	0.761621
m19	19	14	3	-0.0974246
m19	19	14	4	0.51873
m19	19	14	5	0.443246
m19	19	14	6	0.402403
m19	19	14	7	0.749723
