# Supplementary material for: A flexible hippocampal population code for experience relative to reward
Source: Nat Neurosci. 2025 Jun 11;28(7):1497–509. doi: 10.1038/s41593-025-01985-4 (PMC12229899; doi:10.1038/s41593-025-01985-4)
Supplement: Supplementary file 4 — Statistical source data. [file 41593_2025_1985_MOESM4_ESM.xlsx]

## Sheet: Fig. 2h
switch	fraction of remapping cells above shuffle, with relative peaks ≤0.698 radians from each other
1	0.126617
2	0.145436
3	0.166667
4	0.148617
5	0.24364
6	0.250482
7	0.261925

## Sheet: Fig. 2i
exclusion_distance	frac_above_chance_first_switch	frac_above_chance_last_switch
10	0.116432	0.227101
20	0.0942663	0.170408
30	0.0743964	0.130055
40	0.0549102	0.0926143
50	0.0315315	0.0628931
60	0.0143369	0.0471024
70	0.00887199	0.034811
80	0.00690608	0.0236593
90	0.00593093	0.0173913
100	0.00318471	0.011215
110	0	0.0119284
120	0	0.00852878
130	0.00206612	0.00970874
140	0	0.0136986
150	0	0.0147929
160	0	0.0167224
170	0	0.0149254
180	0	0.0168067
190	0	0.0199005
