# Supplementary material for: A flexible hippocampal population code for experience relative to reward
Source: Nat Neurosci. 2025 Jun 11;28(7):1497–509. doi: 10.1038/s41593-025-01985-4 (PMC12229899; doi:10.1038/s41593-025-01985-4)
Supplement: Supplementary file 5 — Statistical source data. [file 41593_2025_1985_MOESM5_ESM.xlsx]

## Sheet: Fig. 3b
mouse	switch	day	sess_id	cell_category	model	score_type	score
m3	1	3	m3_3	RR	train0_test0	real	0.634704
m3	1	3	m3_3	RR	train0_test1	real	0.0983905
m3	1	3	m3_3	RR	train0_test0	shuffle	0.0224865
m3	1	3	m3_3	RR	train0_test1	shuffle	0.00358801
m3	1	3	m3_3	TR	train0_test0	real	0.821693
m3	1	3	m3_3	TR	train0_test1	real	-0.423985
m3	1	3	m3_3	TR	train0_test0	shuffle	0.0354305
m3	1	3	m3_3	TR	train0_test1	shuffle	-0.00876394
m3	1	3	m3_3	nonRR	train0_test0	real	0.746455
m3	1	3	m3_3	nonRR	train0_test1	real	-0.107096
m3	1	3	m3_3	nonRR	train0_test0	shuffle	0.0227181
m3	1	3	m3_3	nonRR	train0_test1	shuffle	-0.00389052
m4	1	3	m4_3	RR	train0_test0	real	0.684451
m4	1	3	m4_3	RR	train0_test1	real	0.301401
m4	1	3	m4_3	RR	train0_test0	shuffle	0.111897
m4	1	3	m4_3	RR	train0_test1	shuffle	0.0107768
m4	1	3	m4_3	TR	train0_test0	real	0.889662
m4	1	3	m4_3	TR	train0_test1	real	0.00589233
m4	1	3	m4_3	TR	train0_test0	shuffle	0.240609
m4	1	3	m4_3	TR	train0_test1	shuffle	-0.00795034
m4	1	3	m4_3	nonRR	train0_test0	real	0.684952
m4	1	3	m4_3	nonRR	train0_test1	real	-0.111153
m4	1	3	m4_3	nonRR	train0_test0	shuffle	0.104259
m4	1	3	m4_3	nonRR	train0_test1	shuffle	-0.011225
m7	1	3	m7_3	RR	train0_test0	real	0.208829
m7	1	3	m7_3	RR	train0_test1	real	0.0752156
m7	1	3	m7_3	RR	train0_test0	shuffle	0.00153536
m7	1	3	m7_3	RR	train0_test1	shuffle	0.00278632
m7	1	3	m7_3	TR	train0_test0	real	0.535115
m7	1	3	m7_3	TR	train0_test1	real	-0.322666
m7	1	3	m7_3	TR	train0_test0	shuffle	0.000839868
m7	1	3	m7_3	TR	train0_test1	shuffle	-0.00439658
m7	1	3	m7_3	nonRR	train0_test0	real	0.476553
m7	1	3	m7_3	nonRR	train0_test1	real	-0.139946
m7	1	3	m7_3	nonRR	train0_test0	shuffle	0.00686003
m7	1	3	m7_3	nonRR	train0_test1	shuffle	-0.00136584
m11	1	3	m11_3	RR	train0_test0	real	0.170546
m11	1	3	m11_3	RR	train0_test1	real	0.122833
m11	1	3	m11_3	RR	train0_test0	shuffle	0.0230286
m11	1	3	m11_3	RR	train0_test1	shuffle	0.00348802
m11	1	3	m11_3	TR	train0_test0	real	0.441887
m11	1	3	m11_3	TR	train0_test1	real	0.0954621
m11	1	3	m11_3	TR	train0_test0	shuffle	0.0752401
m11	1	3	m11_3	TR	train0_test1	shuffle	0.00516654
m11	1	3	m11_3	nonRR	train0_test0	real	0.313442
m11	1	3	m11_3	nonRR	train0_test1	real	-0.0374446
m11	1	3	m11_3	nonRR	train0_test0	shuffle	0.0163568
m11	1	3	m11_3	nonRR	train0_test1	shuffle	0.00763718
m12	1	3	m12_3	RR	train0_test0	real	0.62778
m12	1	3	m12_3	RR	train0_test1	real	0.437532
m12	1	3	m12_3	RR	train0_test0	shuffle	0.105142
m12	1	3	m12_3	RR	train0_test1	shuffle	0.0412288
m12	1	3	m12_3	TR	train0_test0	real	0.746904
m12	1	3	m12_3	TR	train0_test1	real	0.188189
m12	1	3	m12_3	TR	train0_test0	shuffle	0.13587
m12	1	3	m12_3	TR	train0_test1	shuffle	0.0278709
m12	1	3	m12_3	nonRR	train0_test0	real	0.66946
m12	1	3	m12_3	nonRR	train0_test1	real	0.313441
m12	1	3	m12_3	nonRR	train0_test0	shuffle	0.0812198
m12	1	3	m12_3	nonRR	train0_test1	shuffle	0.0180273
m13	1	3	m13_3	RR	train0_test0	real	0.162544
m13	1	3	m13_3	RR	train0_test1	real	0.0880061
m13	1	3	m13_3	RR	train0_test0	shuffle	0.0153053
m13	1	3	m13_3	RR	train0_test1	shuffle	-0.0106165
m13	1	3	m13_3	TR	train0_test0	real	0.417119
m13	1	3	m13_3	TR	train0_test1	real	-0.03413
m13	1	3	m13_3	TR	train0_test0	shuffle	0.0715521
m13	1	3	m13_3	TR	train0_test1	shuffle	-0.00435745
m13	1	3	m13_3	nonRR	train0_test0	real	0.218719
m13	1	3	m13_3	nonRR	train0_test1	real	0.0269568
m13	1	3	m13_3	nonRR	train0_test0	shuffle	0.00561351
m13	1	3	m13_3	nonRR	train0_test1	shuffle	0.00298235
m14	1	3	m14_3	RR	train0_test0	real	0.835738
m14	1	3	m14_3	RR	train0_test1	real	0.285026
m14	1	3	m14_3	RR	train0_test0	shuffle	0.126584
m14	1	3	m14_3	RR	train0_test1	shuffle	0.0307811
m14	1	3	m14_3	TR	train0_test0	real	0.962036
m14	1	3	m14_3	TR	train0_test1	real	-0.0429077
m14	1	3	m14_3	TR	train0_test0	shuffle	0.178974
m14	1	3	m14_3	TR	train0_test1	shuffle	0.00294082
m14	1	3	m14_3	nonRR	train0_test0	real	0.914395
m14	1	3	m14_3	nonRR	train0_test1	real	-0.187668
m14	1	3	m14_3	nonRR	train0_test0	shuffle	0.1248
m14	1	3	m14_3	nonRR	train0_test1	shuffle	-0.0013602
m15	1	3	m15_3	RR	train0_test0	real	0.290941
m15	1	3	m15_3	RR	train0_test1	real	0.229579
m15	1	3	m15_3	RR	train0_test0	shuffle	0.0536849
m15	1	3	m15_3	RR	train0_test1	shuffle	-0.0279913
m15	1	3	m15_3	TR	train0_test0	real	0.695034
m15	1	3	m15_3	TR	train0_test1	real	-0.619522
m15	1	3	m15_3	TR	train0_test0	shuffle	0.0903567
m15	1	3	m15_3	TR	train0_test1	shuffle	-0.0440654
m15	1	3	m15_3	nonRR	train0_test0	real	0.516836
m15	1	3	m15_3	nonRR	train0_test1	real	-0.213238
m15	1	3	m15_3	nonRR	train0_test0	shuffle	0.0616264
m15	1	3	m15_3	nonRR	train0_test1	shuffle	-0.029385
m17	1	3	m17_3	RR	train0_test0	real	0.467667
m17	1	3	m17_3	RR	train0_test1	real	0.288717
m17	1	3	m17_3	RR	train0_test0	shuffle	0.0256683
m17	1	3	m17_3	RR	train0_test1	shuffle	0.0166974
m17	1	3	m17_3	TR	train0_test0	real	0.594289
m17	1	3	m17_3	TR	train0_test1	real	0.0575412
m17	1	3	m17_3	TR	train0_test0	shuffle	0.019567
m17	1	3	m17_3	TR	train0_test1	shuffle	0.0178965
m17	1	3	m17_3	nonRR	train0_test0	real	0.364904
m17	1	3	m17_3	nonRR	train0_test1	real	-0.0645008
m17	1	3	m17_3	nonRR	train0_test0	shuffle	0.00235744
m17	1	3	m17_3	nonRR	train0_test1	shuffle	0.00649826
m18	1	3	m18_3	RR	train0_test0	real	0.606404
m18	1	3	m18_3	RR	train0_test1	real	0.382758
m18	1	3	m18_3	RR	train0_test0	shuffle	0.0524131
m18	1	3	m18_3	RR	train0_test1	shuffle	0.0284117
m18	1	3	m18_3	TR	train0_test0	real	0.743011
m18	1	3	m18_3	TR	train0_test1	real	0.0749811
m18	1	3	m18_3	TR	train0_test0	shuffle	0.0553689
m18	1	3	m18_3	TR	train0_test1	shuffle	0.0154319
m18	1	3	m18_3	nonRR	train0_test0	real	0.654304
m18	1	3	m18_3	nonRR	train0_test1	real	0.164864
m18	1	3	m18_3	nonRR	train0_test0	shuffle	0.0529292
m18	1	3	m18_3	nonRR	train0_test1	shuffle	0.0119996
m19	1	3	m19_3	RR	train0_test0	real	0.345457
m19	1	3	m19_3	RR	train0_test1	real	0.129479
m19	1	3	m19_3	RR	train0_test0	shuffle	0.0280598
m19	1	3	m19_3	RR	train0_test1	shuffle	0.0112854
m19	1	3	m19_3	TR	train0_test0	real	0.695926
m19	1	3	m19_3	TR	train0_test1	real	0.0683562
m19	1	3	m19_3	TR	train0_test0	shuffle	0.0462226
m19	1	3	m19_3	TR	train0_test1	shuffle	0.00834103
m19	1	3	m19_3	nonRR	train0_test0	real	0.570409
m19	1	3	m19_3	nonRR	train0_test1	real	-0.104693
m19	1	3	m19_3	nonRR	train0_test0	shuffle	0.0292307
m19	1	3	m19_3	nonRR	train0_test1	shuffle	-0.0100359
m3	2	5	m3_5	RR	train0_test0	real	0.688209
m3	2	5	m3_5	RR	train0_test1	real	0.235611
m3	2	5	m3_5	RR	train0_test0	shuffle	0.047148
m3	2	5	m3_5	RR	train0_test1	shuffle	0.00262812
m3	2	5	m3_5	TR	train0_test0	real	0.841696
m3	2	5	m3_5	TR	train0_test1	real	0.0257759
m3	2	5	m3_5	TR	train0_test0	shuffle	0.0774881
m3	2	5	m3_5	TR	train0_test1	shuffle	-0.00733112
m3	2	5	m3_5	nonRR	train0_test0	real	0.809058
m3	2	5	m3_5	nonRR	train0_test1	real	-0.0452387
m3	2	5	m3_5	nonRR	train0_test0	shuffle	0.0754262
m3	2	5	m3_5	nonRR	train0_test1	shuffle	-0.000965677
m4	2	5	m4_5	RR	train0_test0	real	0.386794
m4	2	5	m4_5	RR	train0_test1	real	0.109836
m4	2	5	m4_5	RR	train0_test0	shuffle	0.0250237
m4	2	5	m4_5	RR	train0_test1	shuffle	0.00480183
m4	2	5	m4_5	TR	train0_test0	real	0.843563
m4	2	5	m4_5	TR	train0_test1	real	-0.632611
m4	2	5	m4_5	TR	train0_test0	shuffle	0.138459
m4	2	5	m4_5	TR	train0_test1	shuffle	-0.0624836
m4	2	5	m4_5	nonRR	train0_test0	real	0.705134
m4	2	5	m4_5	nonRR	train0_test1	real	-0.258323
m4	2	5	m4_5	nonRR	train0_test0	shuffle	0.0541948
m4	2	5	m4_5	nonRR	train0_test1	shuffle	-0.0105894
m7	2	5	m7_5	RR	train0_test0	real	0.212934
m7	2	5	m7_5	RR	train0_test1	real	0.249868
m7	2	5	m7_5	RR	train0_test0	shuffle	-0.00700628
m7	2	5	m7_5	RR	train0_test1	shuffle	0.00807647
m7	2	5	m7_5	TR	train0_test0	real	0.236899
m7	2	5	m7_5	TR	train0_test1	real	-0.0444906
m7	2	5	m7_5	TR	train0_test0	shuffle	-0.014234
m7	2	5	m7_5	TR	train0_test1	shuffle	0.00221736
m7	2	5	m7_5	nonRR	train0_test0	real	0.386157
m7	2	5	m7_5	nonRR	train0_test1	real	-0.00179145
m7	2	5	m7_5	nonRR	train0_test0	shuffle	-0.00772344
m7	2	5	m7_5	nonRR	train0_test1	shuffle	0.000504035
m11	2	5	m11_5	RR	train0_test0	real	0.121915
m11	2	5	m11_5	RR	train0_test1	real	0.0556457
m11	2	5	m11_5	RR	train0_test0	shuffle	0.113545
m11	2	5	m11_5	RR	train0_test1	shuffle	0.0219068
m11	2	5	m11_5	TR	train0_test0	real	0.56289
m11	2	5	m11_5	TR	train0_test1	real	-0.279938
m11	2	5	m11_5	TR	train0_test0	shuffle	0.244568
m11	2	5	m11_5	TR	train0_test1	shuffle	-0.0445438
m11	2	5	m11_5	nonRR	train0_test0	real	0.516704
m11	2	5	m11_5	nonRR	train0_test1	real	-0.100779
m11	2	5	m11_5	nonRR	train0_test0	shuffle	0.201498
m11	2	5	m11_5	nonRR	train0_test1	shuffle	0.0141457
m12	2	5	m12_5	RR	train0_test0	real	0.531647
m12	2	5	m12_5	RR	train0_test1	real	0.267379
m12	2	5	m12_5	RR	train0_test0	shuffle	0.10689
m12	2	5	m12_5	RR	train0_test1	shuffle	0.016787
m12	2	5	m12_5	TR	train0_test0	real	0.796188
m12	2	5	m12_5	TR	train0_test1	real	-0.485359
m12	2	5	m12_5	TR	train0_test0	shuffle	0.106679
m12	2	5	m12_5	TR	train0_test1	shuffle	-0.00291455
m12	2	5	m12_5	nonRR	train0_test0	real	0.729242
m12	2	5	m12_5	nonRR	train0_test1	real	-0.170726
m12	2	5	m12_5	nonRR	train0_test0	shuffle	0.12844
m12	2	5	m12_5	nonRR	train0_test1	shuffle	0.00621494
m13	2	5	m13_5	RR	train0_test0	real	0.211867
m13	2	5	m13_5	RR	train0_test1	real	0.126229
m13	2	5	m13_5	RR	train0_test0	shuffle	0.0522658
m13	2	5	m13_5	RR	train0_test1	shuffle	-0.00304487
m13	2	5	m13_5	TR	train0_test0	real	0.33795
m13	2	5	m13_5	TR	train0_test1	real	-0.0105689
m13	2	5	m13_5	TR	train0_test0	shuffle	0.0793863
m13	2	5	m13_5	TR	train0_test1	shuffle	-0.0102911
m13	2	5	m13_5	nonRR	train0_test0	real	0.146088
m13	2	5	m13_5	nonRR	train0_test1	real	0.0247426
m13	2	5	m13_5	nonRR	train0_test0	shuffle	0.0297721
m13	2	5	m13_5	nonRR	train0_test1	shuffle	-0.00867778
m14	2	5	m14_5	RR	train0_test0	real	0.802445
m14	2	5	m14_5	RR	train0_test1	real	0.365018
m14	2	5	m14_5	RR	train0_test0	shuffle	0.158969
m14	2	5	m14_5	RR	train0_test1	shuffle	0.0369104
m14	2	5	m14_5	TR	train0_test0	real	0.912875
m14	2	5	m14_5	TR	train0_test1	real	0.00455361
m14	2	5	m14_5	TR	train0_test0	shuffle	0.208461
m14	2	5	m14_5	TR	train0_test1	shuffle	0.0270503
m14	2	5	m14_5	nonRR	train0_test0	real	0.873
m14	2	5	m14_5	nonRR	train0_test1	real	-0.0542653
m14	2	5	m14_5	nonRR	train0_test0	shuffle	0.135012
m14	2	5	m14_5	nonRR	train0_test1	shuffle	0.00939887
m15	2	5	m15_5	RR	train0_test0	real	0.554506
m15	2	5	m15_5	RR	train0_test1	real	0.37974
m15	2	5	m15_5	RR	train0_test0	shuffle	0.0615723
m15	2	5	m15_5	RR	train0_test1	shuffle	0.0317519
m15	2	5	m15_5	TR	train0_test0	real	0.769751
m15	2	5	m15_5	TR	train0_test1	real	0.0540329
m15	2	5	m15_5	TR	train0_test0	shuffle	0.0890058
m15	2	5	m15_5	TR	train0_test1	shuffle	0.00257541
m15	2	5	m15_5	nonRR	train0_test0	real	0.563523
m15	2	5	m15_5	nonRR	train0_test1	real	-0.0735089
m15	2	5	m15_5	nonRR	train0_test0	shuffle	0.0554741
m15	2	5	m15_5	nonRR	train0_test1	shuffle	0.000868462
m17	2	5	m17_5	RR	train0_test0	real	0.111189
m17	2	5	m17_5	RR	train0_test1	real	0.025081
m17	2	5	m17_5	RR	train0_test0	shuffle	0.0206036
m17	2	5	m17_5	RR	train0_test1	shuffle	-0.00531152
m17	2	5	m17_5	TR	train0_test0	real	0.431373
m17	2	5	m17_5	TR	train0_test1	real	-0.324372
m17	2	5	m17_5	TR	train0_test0	shuffle	0.0632219
m17	2	5	m17_5	TR	train0_test1	shuffle	-0.0308494
m17	2	5	m17_5	nonRR	train0_test0	real	0.24747
m17	2	5	m17_5	nonRR	train0_test1	real	-0.114398
m17	2	5	m17_5	nonRR	train0_test0	shuffle	0.0338927
m17	2	5	m17_5	nonRR	train0_test1	shuffle	-0.0113514
m18	2	5	m18_5	RR	train0_test0	real	0.628528
m18	2	5	m18_5	RR	train0_test1	real	0.353073
m18	2	5	m18_5	RR	train0_test0	shuffle	0.0674352
m18	2	5	m18_5	RR	train0_test1	shuffle	0.00600245
m18	2	5	m18_5	TR	train0_test0	real	0.688601
m18	2	5	m18_5	TR	train0_test1	real	0.0902523
m18	2	5	m18_5	TR	train0_test0	shuffle	0.0737813
m18	2	5	m18_5	TR	train0_test1	shuffle	0.00880337
m18	2	5	m18_5	nonRR	train0_test0	real	0.56172
m18	2	5	m18_5	nonRR	train0_test1	real	0.130593
m18	2	5	m18_5	nonRR	train0_test0	shuffle	0.0267883
m18	2	5	m18_5	nonRR	train0_test1	shuffle	0.000308103
m19	2	5	m19_5	RR	train0_test0	real	0.446623
m19	2	5	m19_5	RR	train0_test1	real	0.331456
m19	2	5	m19_5	RR	train0_test0	shuffle	0.0260486
m19	2	5	m19_5	RR	train0_test1	shuffle	-0.00127985
m19	2	5	m19_5	TR	train0_test0	real	0.846866
m19	2	5	m19_5	TR	train0_test1	real	0.0381359
m19	2	5	m19_5	TR	train0_test0	shuffle	0.0705874
m19	2	5	m19_5	TR	train0_test1	shuffle	-0.00387387
m19	2	5	m19_5	nonRR	train0_test0	real	0.633425
m19	2	5	m19_5	nonRR	train0_test1	real	0.0412337
m19	2	5	m19_5	nonRR	train0_test0	shuffle	0.0324883
m19	2	5	m19_5	nonRR	train0_test1	shuffle	-0.00838884
m3	3	7	m3_7	RR	train0_test0	real	0.711354
m3	3	7	m3_7	RR	train0_test1	real	0.326733
m3	3	7	m3_7	RR	train0_test0	shuffle	0.155725
m3	3	7	m3_7	RR	train0_test1	shuffle	0.0146292
m3	3	7	m3_7	TR	train0_test0	real	0.831906
m3	3	7	m3_7	TR	train0_test1	real	0.0926917
m3	3	7	m3_7	TR	train0_test0	shuffle	0.151587
m3	3	7	m3_7	TR	train0_test1	shuffle	0.000608449
m3	3	7	m3_7	nonRR	train0_test0	real	0.487433
m3	3	7	m3_7	nonRR	train0_test1	real	0.0570478
m3	3	7	m3_7	nonRR	train0_test0	shuffle	0.0901808
m3	3	7	m3_7	nonRR	train0_test1	shuffle	-0.00793747
m4	3	7	m4_7	RR	train0_test0	real	0.370488
m4	3	7	m4_7	RR	train0_test1	real	0.155621
m4	3	7	m4_7	RR	train0_test0	shuffle	0.037933
m4	3	7	m4_7	RR	train0_test1	shuffle	0.00757446
m4	3	7	m4_7	TR	train0_test0	real	0.723055
m4	3	7	m4_7	TR	train0_test1	real	-0.00054915
m4	3	7	m4_7	TR	train0_test0	shuffle	0.0741514
m4	3	7	m4_7	TR	train0_test1	shuffle	0.0106659
m4	3	7	m4_7	nonRR	train0_test0	real	0.582703
m4	3	7	m4_7	nonRR	train0_test1	real	-0.105543
m4	3	7	m4_7	nonRR	train0_test0	shuffle	0.0323522
m4	3	7	m4_7	nonRR	train0_test1	shuffle	-0.00162787
m7	3	7	m7_7	RR	train0_test0	real	0.275605
m7	3	7	m7_7	RR	train0_test1	real	0.138596
m7	3	7	m7_7	RR	train0_test0	shuffle	-0.00331821
m7	3	7	m7_7	RR	train0_test1	shuffle	0.00239716
m7	3	7	m7_7	TR	train0_test0	real	0.329937
m7	3	7	m7_7	TR	train0_test1	real	-0.0537509
m7	3	7	m7_7	TR	train0_test0	shuffle	0.0103573
m7	3	7	m7_7	TR	train0_test1	shuffle	0.00110038
m7	3	7	m7_7	nonRR	train0_test0	real	0.344035
m7	3	7	m7_7	nonRR	train0_test1	real	-0.0306113
m7	3	7	m7_7	nonRR	train0_test0	shuffle	0.0169324
m7	3	7	m7_7	nonRR	train0_test1	shuffle	0.00325768
m11	3	7	m11_7	RR	train0_test0	real	0.50048
m11	3	7	m11_7	RR	train0_test1	real	0.238495
m11	3	7	m11_7	RR	train0_test0	shuffle	0.0625251
m11	3	7	m11_7	RR	train0_test1	shuffle	0.0395546
m11	3	7	m11_7	TR	train0_test0	real	0.638925
m11	3	7	m11_7	TR	train0_test1	real	0.0284081
m11	3	7	m11_7	TR	train0_test0	shuffle	0.0915383
m11	3	7	m11_7	TR	train0_test1	shuffle	0.0116105
m11	3	7	m11_7	nonRR	train0_test0	real	0.51115
m11	3	7	m11_7	nonRR	train0_test1	real	-0.0518653
m11	3	7	m11_7	nonRR	train0_test0	shuffle	0.0653287
m11	3	7	m11_7	nonRR	train0_test1	shuffle	0.00795218
m12	3	7	m12_7	RR	train0_test0	real	0.786987
m12	3	7	m12_7	RR	train0_test1	real	0.484315
m12	3	7	m12_7	RR	train0_test0	shuffle	0.142102
m12	3	7	m12_7	RR	train0_test1	shuffle	0.0351325
m12	3	7	m12_7	TR	train0_test0	real	0.890641
m12	3	7	m12_7	TR	train0_test1	real	0.141975
m12	3	7	m12_7	TR	train0_test0	shuffle	0.207895
m12	3	7	m12_7	TR	train0_test1	shuffle	0.0251002
m12	3	7	m12_7	nonRR	train0_test0	real	0.84548
m12	3	7	m12_7	nonRR	train0_test1	real	0.209823
m12	3	7	m12_7	nonRR	train0_test0	shuffle	0.158529
m12	3	7	m12_7	nonRR	train0_test1	shuffle	0.0256717
m13	3	7	m13_7	RR	train0_test0	real	0.0963935
m13	3	7	m13_7	RR	train0_test1	real	0.155969
m13	3	7	m13_7	RR	train0_test0	shuffle	-0.00611298
m13	3	7	m13_7	RR	train0_test1	shuffle	0.00499822
m13	3	7	m13_7	TR	train0_test0	real	0.226473
m13	3	7	m13_7	TR	train0_test1	real	-0.224848
m13	3	7	m13_7	TR	train0_test0	shuffle	0.0124398
m13	3	7	m13_7	TR	train0_test1	shuffle	-0.00125485
m13	3	7	m13_7	nonRR	train0_test0	real	0.210986
m13	3	7	m13_7	nonRR	train0_test1	real	-0.0571343
m13	3	7	m13_7	nonRR	train0_test0	shuffle	0.0150638
m13	3	7	m13_7	nonRR	train0_test1	shuffle	-0.00205337
m14	3	7	m14_7	RR	train0_test0	real	0.857295
m14	3	7	m14_7	RR	train0_test1	real	0.199595
m14	3	7	m14_7	RR	train0_test0	shuffle	0.135246
m14	3	7	m14_7	RR	train0_test1	shuffle	0.0354783
m14	3	7	m14_7	TR	train0_test0	real	0.963899
m14	3	7	m14_7	TR	train0_test1	real	-0.653544
m14	3	7	m14_7	TR	train0_test0	shuffle	0.226583
m14	3	7	m14_7	TR	train0_test1	shuffle	-0.0553866
m14	3	7	m14_7	nonRR	train0_test0	real	0.944585
m14	3	7	m14_7	nonRR	train0_test1	real	-0.200452
m14	3	7	m14_7	nonRR	train0_test0	shuffle	0.139895
m14	3	7	m14_7	nonRR	train0_test1	shuffle	-0.0203242
m15	3	7	m15_7	RR	train0_test0	real	0.735394
m15	3	7	m15_7	RR	train0_test1	real	0.477358
m15	3	7	m15_7	RR	train0_test0	shuffle	0.0753921
m15	3	7	m15_7	RR	train0_test1	shuffle	0.0210325
m15	3	7	m15_7	TR	train0_test0	real	0.815267
m15	3	7	m15_7	TR	train0_test1	real	0.024927
m15	3	7	m15_7	TR	train0_test0	shuffle	0.070005
m15	3	7	m15_7	TR	train0_test1	shuffle	0.011132
m15	3	7	m15_7	nonRR	train0_test0	real	0.794174
m15	3	7	m15_7	nonRR	train0_test1	real	-0.235403
m15	3	7	m15_7	nonRR	train0_test0	shuffle	0.0607379
m15	3	7	m15_7	nonRR	train0_test1	shuffle	0.00925506
m17	3	7	m17_7	RR	train0_test0	real	0.213829
m17	3	7	m17_7	RR	train0_test1	real	0.185667
m17	3	7	m17_7	RR	train0_test0	shuffle	0.0296488
m17	3	7	m17_7	RR	train0_test1	shuffle	-0.00211381
m17	3	7	m17_7	TR	train0_test0	real	0.499267
m17	3	7	m17_7	TR	train0_test1	real	-0.00834872
m17	3	7	m17_7	TR	train0_test0	shuffle	0.0630426
m17	3	7	m17_7	TR	train0_test1	shuffle	0.000253523
m17	3	7	m17_7	nonRR	train0_test0	real	0.270514
m17	3	7	m17_7	nonRR	train0_test1	real	0.0197567
m17	3	7	m17_7	nonRR	train0_test0	shuffle	0.0309412
m17	3	7	m17_7	nonRR	train0_test1	shuffle	0.000439315
m18	3	7	m18_7	RR	train0_test0	real	0.604559
m18	3	7	m18_7	RR	train0_test1	real	0.109319
m18	3	7	m18_7	RR	train0_test0	shuffle	0.0567185
m18	3	7	m18_7	RR	train0_test1	shuffle	-0.0198492
m18	3	7	m18_7	TR	train0_test0	real	0.746148
m18	3	7	m18_7	TR	train0_test1	real	-0.383292
m18	3	7	m18_7	TR	train0_test0	shuffle	0.0462454
m18	3	7	m18_7	TR	train0_test1	shuffle	-0.0153917
m18	3	7	m18_7	nonRR	train0_test0	real	0.660873
m18	3	7	m18_7	nonRR	train0_test1	real	-0.0543744
m18	3	7	m18_7	nonRR	train0_test0	shuffle	0.0308342
m18	3	7	m18_7	nonRR	train0_test1	shuffle	-0.0103672
m19	3	7	m19_7	RR	train0_test0	real	0.345693
m19	3	7	m19_7	RR	train0_test1	real	0.0834309
m19	3	7	m19_7	RR	train0_test0	shuffle	0.0161611
m19	3	7	m19_7	RR	train0_test1	shuffle	-0.0148926
m19	3	7	m19_7	TR	train0_test0	real	0.618785
m19	3	7	m19_7	TR	train0_test1	real	-0.333809
m19	3	7	m19_7	TR	train0_test0	shuffle	0.0160279
m19	3	7	m19_7	TR	train0_test1	shuffle	-0.0180992
m19	3	7	m19_7	nonRR	train0_test0	real	0.525493
m19	3	7	m19_7	nonRR	train0_test1	real	-0.209447
m19	3	7	m19_7	nonRR	train0_test0	shuffle	0.0265529
m19	3	7	m19_7	nonRR	train0_test1	shuffle	-0.0151377
m3	4	8	m3_8	RR	train0_test0	real	0.514024
m3	4	8	m3_8	RR	train0_test1	real	0.341202
m3	4	8	m3_8	RR	train0_test0	shuffle	0.0651559
m3	4	8	m3_8	RR	train0_test1	shuffle	0.00815335
m3	4	8	m3_8	TR	train0_test0	real	0.617347
m3	4	8	m3_8	TR	train0_test1	real	0.015032
m3	4	8	m3_8	TR	train0_test0	shuffle	0.0444919
m3	4	8	m3_8	TR	train0_test1	shuffle	0.00230724
m3	4	8	m3_8	nonRR	train0_test0	real	0.593086
m3	4	8	m3_8	nonRR	train0_test1	real	-0.0843958
m3	4	8	m3_8	nonRR	train0_test0	shuffle	0.0811403
m3	4	8	m3_8	nonRR	train0_test1	shuffle	0.00123914
m4	4	8	m4_8	RR	train0_test0	real	0.414078
m4	4	8	m4_8	RR	train0_test1	real	0.319318
m4	4	8	m4_8	RR	train0_test0	shuffle	0.0115044
m4	4	8	m4_8	RR	train0_test1	shuffle	0.010916
m4	4	8	m4_8	TR	train0_test0	real	0.287251
m4	4	8	m4_8	TR	train0_test1	real	0.0606327
m4	4	8	m4_8	TR	train0_test0	shuffle	-0.0018154
m4	4	8	m4_8	TR	train0_test1	shuffle	0.00222893
m4	4	8	m4_8	nonRR	train0_test0	real	0.438431
m4	4	8	m4_8	nonRR	train0_test1	real	0.00328575
m4	4	8	m4_8	nonRR	train0_test0	shuffle	0.00519845
m4	4	8	m4_8	nonRR	train0_test1	shuffle	0.00398826
m7	4	8	m7_8	RR	train0_test0	real	0.240919
m7	4	8	m7_8	RR	train0_test1	real	0.375511
m7	4	8	m7_8	RR	train0_test0	shuffle	0.0109594
m7	4	8	m7_8	RR	train0_test1	shuffle	0.0278357
m7	4	8	m7_8	TR	train0_test0	real	0.208079
m7	4	8	m7_8	TR	train0_test1	real	0.135224
m7	4	8	m7_8	TR	train0_test0	shuffle	0.000522314
m7	4	8	m7_8	TR	train0_test1	shuffle	0.011293
m7	4	8	m7_8	nonRR	train0_test0	real	0.227939
m7	4	8	m7_8	nonRR	train0_test1	real	0.085184
m7	4	8	m7_8	nonRR	train0_test0	shuffle	0.0133893
m7	4	8	m7_8	nonRR	train0_test1	shuffle	0.0104926
m11	4	8	m11_8	RR	train0_test0	real	0.402337
m11	4	8	m11_8	RR	train0_test1	real	0.32671
m11	4	8	m11_8	RR	train0_test0	shuffle	0.0974435
m11	4	8	m11_8	RR	train0_test1	shuffle	0.0329096
m11	4	8	m11_8	TR	train0_test0	real	0.46751
m11	4	8	m11_8	TR	train0_test1	real	0.0482148
m11	4	8	m11_8	TR	train0_test0	shuffle	0.0911439
m11	4	8	m11_8	TR	train0_test1	shuffle	0.0213169
m11	4	8	m11_8	nonRR	train0_test0	real	0.651125
m11	4	8	m11_8	nonRR	train0_test1	real	-0.103991
m11	4	8	m11_8	nonRR	train0_test0	shuffle	0.143522
m11	4	8	m11_8	nonRR	train0_test1	shuffle	0.036271
m12	4	8	m12_8	RR	train0_test0	real	0.714851
m12	4	8	m12_8	RR	train0_test1	real	0.539974
m12	4	8	m12_8	RR	train0_test0	shuffle	0.136476
m12	4	8	m12_8	RR	train0_test1	shuffle	0.0225396
m12	4	8	m12_8	TR	train0_test0	real	0.688941
m12	4	8	m12_8	TR	train0_test1	real	-0.0102851
m12	4	8	m12_8	TR	train0_test0	shuffle	0.13617
m12	4	8	m12_8	TR	train0_test1	shuffle	0.00324068
m12	4	8	m12_8	nonRR	train0_test0	real	0.698094
m12	4	8	m12_8	nonRR	train0_test1	real	0.0849641
m12	4	8	m12_8	nonRR	train0_test0	shuffle	0.115099
m12	4	8	m12_8	nonRR	train0_test1	shuffle	0.00622632
m13	4	8	m13_8	RR	train0_test0	real	0.328352
m13	4	8	m13_8	RR	train0_test1	real	0.325983
m13	4	8	m13_8	RR	train0_test0	shuffle	0.0352487
m13	4	8	m13_8	RR	train0_test1	shuffle	-0.00767839
m13	4	8	m13_8	TR	train0_test0	real	0.208179
m13	4	8	m13_8	TR	train0_test1	real	-0.0589242
m13	4	8	m13_8	TR	train0_test0	shuffle	0.0162638
m13	4	8	m13_8	TR	train0_test1	shuffle	-0.0103779
m13	4	8	m13_8	nonRR	train0_test0	real	0.490033
m13	4	8	m13_8	nonRR	train0_test1	real	0.0326666
m13	4	8	m13_8	nonRR	train0_test0	shuffle	0.0333368
m13	4	8	m13_8	nonRR	train0_test1	shuffle	0.00260814
m14	4	8	m14_8	RR	train0_test0	real	0.814458
m14	4	8	m14_8	RR	train0_test1	real	0.386884
m14	4	8	m14_8	RR	train0_test0	shuffle	0.171381
m14	4	8	m14_8	RR	train0_test1	shuffle	0.0359992
m14	4	8	m14_8	TR	train0_test0	real	0.91174
m14	4	8	m14_8	TR	train0_test1	real	-0.666652
m14	4	8	m14_8	TR	train0_test0	shuffle	0.165801
m14	4	8	m14_8	TR	train0_test1	shuffle	-0.00630107
m14	4	8	m14_8	nonRR	train0_test0	real	0.92713
m14	4	8	m14_8	nonRR	train0_test1	real	-0.0112144
m14	4	8	m14_8	nonRR	train0_test0	shuffle	0.155934
m14	4	8	m14_8	nonRR	train0_test1	shuffle	-0.00212845
m15	4	8	m15_8	RR	train0_test0	real	0.536452
m15	4	8	m15_8	RR	train0_test1	real	0.576315
m15	4	8	m15_8	RR	train0_test0	shuffle	0.0526807
m15	4	8	m15_8	RR	train0_test1	shuffle	0.00558628
m15	4	8	m15_8	TR	train0_test0	real	0.625529
m15	4	8	m15_8	TR	train0_test1	real	0.0699098
m15	4	8	m15_8	TR	train0_test0	shuffle	0.0387091
m15	4	8	m15_8	TR	train0_test1	shuffle	-0.00494363
m15	4	8	m15_8	nonRR	train0_test0	real	0.563793
m15	4	8	m15_8	nonRR	train0_test1	real	0.00032394
m15	4	8	m15_8	nonRR	train0_test0	shuffle	0.0580358
m15	4	8	m15_8	nonRR	train0_test1	shuffle	-0.00122713
m17	4	8	m17_8	RR	train0_test0	real	0.297094
m17	4	8	m17_8	RR	train0_test1	real	0.324891
m17	4	8	m17_8	RR	train0_test0	shuffle	0.0355439
m17	4	8	m17_8	RR	train0_test1	shuffle	0.00452143
m17	4	8	m17_8	TR	train0_test0	real	0.28296
m17	4	8	m17_8	TR	train0_test1	real	-0.0156489
m17	4	8	m17_8	TR	train0_test0	shuffle	0.0370326
m17	4	8	m17_8	TR	train0_test1	shuffle	0.00304323
m17	4	8	m17_8	nonRR	train0_test0	real	0.185669
m17	4	8	m17_8	nonRR	train0_test1	real	-0.016224
m17	4	8	m17_8	nonRR	train0_test0	shuffle	0.0216832
m17	4	8	m17_8	nonRR	train0_test1	shuffle	0.009064
m18	4	8	m18_8	RR	train0_test0	real	0.618206
m18	4	8	m18_8	RR	train0_test1	real	0.294764
m18	4	8	m18_8	RR	train0_test0	shuffle	0.0527671
m18	4	8	m18_8	RR	train0_test1	shuffle	-0.00985246
m18	4	8	m18_8	TR	train0_test0	real	0.552351
m18	4	8	m18_8	TR	train0_test1	real	-0.301307
m18	4	8	m18_8	TR	train0_test0	shuffle	0.0452682
m18	4	8	m18_8	TR	train0_test1	shuffle	-0.0177344
m18	4	8	m18_8	nonRR	train0_test0	real	0.58864
m18	4	8	m18_8	nonRR	train0_test1	real	0.0452616
m18	4	8	m18_8	nonRR	train0_test0	shuffle	0.0463742
m18	4	8	m18_8	nonRR	train0_test1	shuffle	-0.0150044
m19	4	8	m19_8	RR	train0_test0	real	0.438505
m19	4	8	m19_8	RR	train0_test1	real	0.13218
m19	4	8	m19_8	RR	train0_test0	shuffle	0.0305617
m19	4	8	m19_8	RR	train0_test1	shuffle	-0.00621977
m19	4	8	m19_8	TR	train0_test0	real	0.321086
m19	4	8	m19_8	TR	train0_test1	real	-0.12568
m19	4	8	m19_8	TR	train0_test0	shuffle	0.00724284
m19	4	8	m19_8	TR	train0_test1	shuffle	0.00159678
m19	4	8	m19_8	nonRR	train0_test0	real	0.476764
m19	4	8	m19_8	nonRR	train0_test1	real	-0.010647
m19	4	8	m19_8	nonRR	train0_test0	shuffle	0.0210006
m19	4	8	m19_8	nonRR	train0_test1	shuffle	-0.01368
m3	5	10	m3_10	RR	train0_test0	real	0.673918
m3	5	10	m3_10	RR	train0_test1	real	0.332547
m3	5	10	m3_10	RR	train0_test0	shuffle	0.0763037
m3	5	10	m3_10	RR	train0_test1	shuffle	0.0202826
m3	5	10	m3_10	TR	train0_test0	real	0.750667
m3	5	10	m3_10	TR	train0_test1	real	-0.107645
m3	5	10	m3_10	TR	train0_test0	shuffle	0.0638518
m3	5	10	m3_10	TR	train0_test1	shuffle	-0.00940466
m3	5	10	m3_10	nonRR	train0_test0	real	0.565885
m3	5	10	m3_10	nonRR	train0_test1	real	0.0559635
m3	5	10	m3_10	nonRR	train0_test0	shuffle	0.0357032
m3	5	10	m3_10	nonRR	train0_test1	shuffle	0.00331592
m4	5	10	m4_10	RR	train0_test0	real	0.312923
m4	5	10	m4_10	RR	train0_test1	real	0.0240412
m4	5	10	m4_10	RR	train0_test0	shuffle	0.00906503
m4	5	10	m4_10	RR	train0_test1	shuffle	0.0018362
m4	5	10	m4_10	TR	train0_test0	real	0.568455
m4	5	10	m4_10	TR	train0_test1	real	-0.365829
m4	5	10	m4_10	TR	train0_test0	shuffle	0.0248663
m4	5	10	m4_10	TR	train0_test1	shuffle	-0.00221907
m4	5	10	m4_10	nonRR	train0_test0	real	0.454867
m4	5	10	m4_10	nonRR	train0_test1	real	-0.0884406
m4	5	10	m4_10	nonRR	train0_test0	shuffle	0.030308
m4	5	10	m4_10	nonRR	train0_test1	shuffle	-0.00160569
m7	5	10	m7_10	RR	train0_test0	real	0.393722
m7	5	10	m7_10	RR	train0_test1	real	0.40125
m7	5	10	m7_10	RR	train0_test0	shuffle	0.0038209
m7	5	10	m7_10	RR	train0_test1	shuffle	0.0180027
m7	5	10	m7_10	TR	train0_test0	real	0.37005
m7	5	10	m7_10	TR	train0_test1	real	0.0866671
m7	5	10	m7_10	TR	train0_test0	shuffle	0.00528208
m7	5	10	m7_10	TR	train0_test1	shuffle	-0.0013142
m7	5	10	m7_10	nonRR	train0_test0	real	0.39696
m7	5	10	m7_10	nonRR	train0_test1	real	0.275721
m7	5	10	m7_10	nonRR	train0_test0	shuffle	-0.00512873
m7	5	10	m7_10	nonRR	train0_test1	shuffle	0.0088535
m11	5	10	m11_10	RR	train0_test0	real	0.252987
m11	5	10	m11_10	RR	train0_test1	real	0.128978
m11	5	10	m11_10	RR	train0_test0	shuffle	0.136606
m11	5	10	m11_10	RR	train0_test1	shuffle	0.0152838
m11	5	10	m11_10	TR	train0_test0	real	0.542901
m11	5	10	m11_10	TR	train0_test1	real	-0.355021
m11	5	10	m11_10	TR	train0_test0	shuffle	0.141879
m11	5	10	m11_10	TR	train0_test1	shuffle	-0.0360042
m11	5	10	m11_10	nonRR	train0_test0	real	0.490019
m11	5	10	m11_10	nonRR	train0_test1	real	-0.138504
m11	5	10	m11_10	nonRR	train0_test0	shuffle	0.131831
m11	5	10	m11_10	nonRR	train0_test1	shuffle	-0.0138616
m12	5	10	m12_10	RR	train0_test0	real	0.302092
m12	5	10	m12_10	RR	train0_test1	real	0.17974
m12	5	10	m12_10	RR	train0_test0	shuffle	0.0431681
m12	5	10	m12_10	RR	train0_test1	shuffle	0.0526155
m12	5	10	m12_10	TR	train0_test0	real	0.695773
m12	5	10	m12_10	TR	train0_test1	real	-0.546351
m12	5	10	m12_10	TR	train0_test0	shuffle	0.100351
m12	5	10	m12_10	TR	train0_test1	shuffle	0.00739789
m12	5	10	m12_10	nonRR	train0_test0	real	0.7179
m12	5	10	m12_10	nonRR	train0_test1	real	-0.215545
m12	5	10	m12_10	nonRR	train0_test0	shuffle	0.0838273
m12	5	10	m12_10	nonRR	train0_test1	shuffle	0.0188985
m13	5	10	m13_10	RR	train0_test0	real	0.244707
m13	5	10	m13_10	RR	train0_test1	real	0.21741
m13	5	10	m13_10	RR	train0_test0	shuffle	0.00928237
m13	5	10	m13_10	RR	train0_test1	shuffle	0.00897036
m13	5	10	m13_10	TR	train0_test0	real	0.168244
m13	5	10	m13_10	TR	train0_test1	real	0.0208353
m13	5	10	m13_10	TR	train0_test0	shuffle	0.0135203
m13	5	10	m13_10	TR	train0_test1	shuffle	0.0205554
m13	5	10	m13_10	nonRR	train0_test0	real	0.319723
m13	5	10	m13_10	nonRR	train0_test1	real	-0.00326791
m13	5	10	m13_10	nonRR	train0_test0	shuffle	0.00653905
m13	5	10	m13_10	nonRR	train0_test1	shuffle	0.0102406
m14	5	10	m14_10	RR	train0_test0	real	0.790326
m14	5	10	m14_10	RR	train0_test1	real	0.417143
m14	5	10	m14_10	RR	train0_test0	shuffle	0.174119
m14	5	10	m14_10	RR	train0_test1	shuffle	0.0710349
m14	5	10	m14_10	TR	train0_test0	real	0.883898
m14	5	10	m14_10	TR	train0_test1	real	0.140769
m14	5	10	m14_10	TR	train0_test0	shuffle	0.233251
m14	5	10	m14_10	TR	train0_test1	shuffle	0.0495827
m14	5	10	m14_10	nonRR	train0_test0	real	0.83016
m14	5	10	m14_10	nonRR	train0_test1	real	0.0416034
m14	5	10	m14_10	nonRR	train0_test0	shuffle	0.12195
m14	5	10	m14_10	nonRR	train0_test1	shuffle	0.0317704
m15	5	10	m15_10	RR	train0_test0	real	0.552771
m15	5	10	m15_10	RR	train0_test1	real	0.368482
m15	5	10	m15_10	RR	train0_test0	shuffle	0.0648086
m15	5	10	m15_10	RR	train0_test1	shuffle	0.0190851
m15	5	10	m15_10	TR	train0_test0	real	0.78565
m15	5	10	m15_10	TR	train0_test1	real	0.0572224
m15	5	10	m15_10	TR	train0_test0	shuffle	0.0535203
m15	5	10	m15_10	TR	train0_test1	shuffle	0.0152191
m15	5	10	m15_10	nonRR	train0_test0	real	0.57029
m15	5	10	m15_10	nonRR	train0_test1	real	0.0132969
m15	5	10	m15_10	nonRR	train0_test0	shuffle	0.0322991
m15	5	10	m15_10	nonRR	train0_test1	shuffle	0.00245359
m17	5	10	m17_10	RR	train0_test0	real	0.192005
m17	5	10	m17_10	RR	train0_test1	real	0.0973546
m17	5	10	m17_10	RR	train0_test0	shuffle	0.0239743
m17	5	10	m17_10	RR	train0_test1	shuffle	-0.00155482
m17	5	10	m17_10	TR	train0_test0	real	0.582205
m17	5	10	m17_10	TR	train0_test1	real	-0.347773
m17	5	10	m17_10	TR	train0_test0	shuffle	0.0386258
m17	5	10	m17_10	TR	train0_test1	shuffle	-0.0198777
m17	5	10	m17_10	nonRR	train0_test0	real	0.341229
m17	5	10	m17_10	nonRR	train0_test1	real	-0.0857561
m17	5	10	m17_10	nonRR	train0_test0	shuffle	0.0133566
m17	5	10	m17_10	nonRR	train0_test1	shuffle	-0.00179387
m18	5	10	m18_10	RR	train0_test0	real	0.729489
m18	5	10	m18_10	RR	train0_test1	real	0.463432
m18	5	10	m18_10	RR	train0_test0	shuffle	0.0736471
m18	5	10	m18_10	RR	train0_test1	shuffle	0.0420056
m18	5	10	m18_10	TR	train0_test0	real	0.834902
m18	5	10	m18_10	TR	train0_test1	real	0.085397
m18	5	10	m18_10	TR	train0_test0	shuffle	0.055563
m18	5	10	m18_10	TR	train0_test1	shuffle	0.00891123
m18	5	10	m18_10	nonRR	train0_test0	real	0.743965
m18	5	10	m18_10	nonRR	train0_test1	real	-0.0731383
m18	5	10	m18_10	nonRR	train0_test0	shuffle	0.0283593
m18	5	10	m18_10	nonRR	train0_test1	shuffle	0.0109816
m19	5	10	m19_10	RR	train0_test0	real	0.662065
m19	5	10	m19_10	RR	train0_test1	real	0.30855
m19	5	10	m19_10	RR	train0_test0	shuffle	0.0773424
m19	5	10	m19_10	RR	train0_test1	shuffle	0.015905
m19	5	10	m19_10	TR	train0_test0	real	0.729762
m19	5	10	m19_10	TR	train0_test1	real	0.114844
m19	5	10	m19_10	TR	train0_test0	shuffle	0.0563152
m19	5	10	m19_10	TR	train0_test1	shuffle	0.00486244
m19	5	10	m19_10	nonRR	train0_test0	real	0.659471
m19	5	10	m19_10	nonRR	train0_test1	real	0.155934
m19	5	10	m19_10	nonRR	train0_test0	shuffle	0.0462667
m19	5	10	m19_10	nonRR	train0_test1	shuffle	0.00812688
m3	6	12	m3_12	RR	train0_test0	real	0.323902
m3	6	12	m3_12	RR	train0_test1	real	0.13743
m3	6	12	m3_12	RR	train0_test0	shuffle	0.0163105
m3	6	12	m3_12	RR	train0_test1	shuffle	0.00339136
m3	6	12	m3_12	TR	train0_test0	real	0.729343
m3	6	12	m3_12	TR	train0_test1	real	-0.491256
m3	6	12	m3_12	TR	train0_test0	shuffle	0.052025
m3	6	12	m3_12	TR	train0_test1	shuffle	-0.0140987
m3	6	12	m3_12	nonRR	train0_test0	real	0.563141
m3	6	12	m3_12	nonRR	train0_test1	real	-0.236281
m3	6	12	m3_12	nonRR	train0_test0	shuffle	0.0140316
m3	6	12	m3_12	nonRR	train0_test1	shuffle	-0.00294316
m4	6	12	m4_12	RR	train0_test0	real	0.257917
m4	6	12	m4_12	RR	train0_test1	real	0.201557
m4	6	12	m4_12	RR	train0_test0	shuffle	0.000398184
m4	6	12	m4_12	RR	train0_test1	shuffle	0.00593074
m4	6	12	m4_12	TR	train0_test0	real	0.385995
m4	6	12	m4_12	TR	train0_test1	real	0.154338
m4	6	12	m4_12	TR	train0_test0	shuffle	0.0137792
m4	6	12	m4_12	TR	train0_test1	shuffle	0.00989507
m4	6	12	m4_12	nonRR	train0_test0	real	0.424679
m4	6	12	m4_12	nonRR	train0_test1	real	0.02573
m4	6	12	m4_12	nonRR	train0_test0	shuffle	0.0190501
m4	6	12	m4_12	nonRR	train0_test1	shuffle	0.00330584
m7	6	12	m7_12	RR	train0_test0	real	0.184673
m7	6	12	m7_12	RR	train0_test1	real	0.136526
m7	6	12	m7_12	RR	train0_test0	shuffle	-0.00352131
m7	6	12	m7_12	RR	train0_test1	shuffle	0.000160766
m7	6	12	m7_12	TR	train0_test0	real	0.156929
m7	6	12	m7_12	TR	train0_test1	real	-0.101013
m7	6	12	m7_12	TR	train0_test0	shuffle	-0.00786301
m7	6	12	m7_12	TR	train0_test1	shuffle	-0.00425953
m7	6	12	m7_12	nonRR	train0_test0	real	0.237359
m7	6	12	m7_12	nonRR	train0_test1	real	0.0110704
m7	6	12	m7_12	nonRR	train0_test0	shuffle	0.00504616
m7	6	12	m7_12	nonRR	train0_test1	shuffle	0.00427828
m11	6	12	m11_12	RR	train0_test0	real	0.387118
m11	6	12	m11_12	RR	train0_test1	real	0.303764
m11	6	12	m11_12	RR	train0_test0	shuffle	0.11721
m11	6	12	m11_12	RR	train0_test1	shuffle	0.0346276
m11	6	12	m11_12	TR	train0_test0	real	0.667214
m11	6	12	m11_12	TR	train0_test1	real	0.190438
m11	6	12	m11_12	TR	train0_test0	shuffle	0.148908
m11	6	12	m11_12	TR	train0_test1	shuffle	0.0350412
m11	6	12	m11_12	nonRR	train0_test0	real	0.463287
m11	6	12	m11_12	nonRR	train0_test1	real	-0.0135773
m11	6	12	m11_12	nonRR	train0_test0	shuffle	0.0827984
m11	6	12	m11_12	nonRR	train0_test1	shuffle	0.00898298
m12	6	12	m12_12	RR	train0_test0	real	0.644353
m12	6	12	m12_12	RR	train0_test1	real	0.429986
m12	6	12	m12_12	RR	train0_test0	shuffle	0.114181
m12	6	12	m12_12	RR	train0_test1	shuffle	0.0517769
m12	6	12	m12_12	TR	train0_test0	real	0.739044
m12	6	12	m12_12	TR	train0_test1	real	0.0646913
m12	6	12	m12_12	TR	train0_test0	shuffle	0.188197
m12	6	12	m12_12	TR	train0_test1	shuffle	0.0355999
m12	6	12	m12_12	nonRR	train0_test0	real	0.636652
m12	6	12	m12_12	nonRR	train0_test1	real	0.230023
m12	6	12	m12_12	nonRR	train0_test0	shuffle	0.10092
m12	6	12	m12_12	nonRR	train0_test1	shuffle	0.0366516
m13	6	12	m13_12	RR	train0_test0	real	0.267961
m13	6	12	m13_12	RR	train0_test1	real	0.365685
m13	6	12	m13_12	RR	train0_test0	shuffle	0.134685
m13	6	12	m13_12	RR	train0_test1	shuffle	0.0578538
m13	6	12	m13_12	TR	train0_test0	real	0.311137
m13	6	12	m13_12	TR	train0_test1	real	0.103026
m13	6	12	m13_12	TR	train0_test0	shuffle	0.157839
m13	6	12	m13_12	TR	train0_test1	shuffle	0.0410069
m13	6	12	m13_12	nonRR	train0_test0	real	0.293925
m13	6	12	m13_12	nonRR	train0_test1	real	0.120577
m13	6	12	m13_12	nonRR	train0_test0	shuffle	0.0820253
m13	6	12	m13_12	nonRR	train0_test1	shuffle	0.0246278
m14	6	12	m14_12	RR	train0_test0	real	0.665735
m14	6	12	m14_12	RR	train0_test1	real	0.332152
m14	6	12	m14_12	RR	train0_test0	shuffle	0.225474
m14	6	12	m14_12	RR	train0_test1	shuffle	0.0666857
m14	6	12	m14_12	TR	train0_test0	real	0.767961
m14	6	12	m14_12	TR	train0_test1	real	0.06916
m14	6	12	m14_12	TR	train0_test0	shuffle	0.233189
m14	6	12	m14_12	TR	train0_test1	shuffle	0.0203819
m14	6	12	m14_12	nonRR	train0_test0	real	0.710609
m14	6	12	m14_12	nonRR	train0_test1	real	0.116347
m14	6	12	m14_12	nonRR	train0_test0	shuffle	0.172848
m14	6	12	m14_12	nonRR	train0_test1	shuffle	0.0187027
m15	6	12	m15_12	RR	train0_test0	real	0.604843
m15	6	12	m15_12	RR	train0_test1	real	0.305187
m15	6	12	m15_12	RR	train0_test0	shuffle	0.0435348
m15	6	12	m15_12	RR	train0_test1	shuffle	0.00659572
m15	6	12	m15_12	TR	train0_test0	real	0.663671
m15	6	12	m15_12	TR	train0_test1	real	-0.457613
m15	6	12	m15_12	TR	train0_test0	shuffle	0.0448278
m15	6	12	m15_12	TR	train0_test1	shuffle	-0.0151612
m15	6	12	m15_12	nonRR	train0_test0	real	0.657708
m15	6	12	m15_12	nonRR	train0_test1	real	0.107765
m15	6	12	m15_12	nonRR	train0_test0	shuffle	0.0350599
m15	6	12	m15_12	nonRR	train0_test1	shuffle	-0.0213327
m17	6	12	m17_12	RR	train0_test0	real	0.231384
m17	6	12	m17_12	RR	train0_test1	real	0.188614
m17	6	12	m17_12	RR	train0_test0	shuffle	0.0107791
m17	6	12	m17_12	RR	train0_test1	shuffle	0.00175914
m17	6	12	m17_12	TR	train0_test0	real	0.576819
m17	6	12	m17_12	TR	train0_test1	real	-0.0397353
m17	6	12	m17_12	TR	train0_test0	shuffle	0.0366879
m17	6	12	m17_12	TR	train0_test1	shuffle	-0.0133357
m17	6	12	m17_12	nonRR	train0_test0	real	0.276573
m17	6	12	m17_12	nonRR	train0_test1	real	-0.00993284
m17	6	12	m17_12	nonRR	train0_test0	shuffle	0.00775743
m17	6	12	m17_12	nonRR	train0_test1	shuffle	-0.00706263
m18	6	12	m18_12	RR	train0_test0	real	0.730353
m18	6	12	m18_12	RR	train0_test1	real	0.357333
m18	6	12	m18_12	RR	train0_test0	shuffle	0.107953
m18	6	12	m18_12	RR	train0_test1	shuffle	0.030862
m18	6	12	m18_12	TR	train0_test0	real	0.831413
m18	6	12	m18_12	TR	train0_test1	real	0.0497455
m18	6	12	m18_12	TR	train0_test0	shuffle	0.0858766
m18	6	12	m18_12	TR	train0_test1	shuffle	-0.00948802
m18	6	12	m18_12	nonRR	train0_test0	real	0.728752
m18	6	12	m18_12	nonRR	train0_test1	real	0.0509801
m18	6	12	m18_12	nonRR	train0_test0	shuffle	0.073765
m18	6	12	m18_12	nonRR	train0_test1	shuffle	-0.00938227
m19	6	12	m19_12	RR	train0_test0	real	0.501137
m19	6	12	m19_12	RR	train0_test1	real	0.138785
m19	6	12	m19_12	RR	train0_test0	shuffle	0.0199146
m19	6	12	m19_12	RR	train0_test1	shuffle	0.00355128
m19	6	12	m19_12	TR	train0_test0	real	0.695332
m19	6	12	m19_12	TR	train0_test1	real	0.0481306
m19	6	12	m19_12	TR	train0_test0	shuffle	0.0173263
m19	6	12	m19_12	TR	train0_test1	shuffle	-0.00157713
m19	6	12	m19_12	nonRR	train0_test0	real	0.521398
m19	6	12	m19_12	nonRR	train0_test1	real	-0.0193496
m19	6	12	m19_12	nonRR	train0_test0	shuffle	0.00519156
m19	6	12	m19_12	nonRR	train0_test1	shuffle	-0.00116917
m3	7	14	m3_14	RR	train0_test0	real	0.424681
m3	7	14	m3_14	RR	train0_test1	real	0.345801
m3	7	14	m3_14	RR	train0_test0	shuffle	0.0946869
m3	7	14	m3_14	RR	train0_test1	shuffle	0.0231649
m3	7	14	m3_14	TR	train0_test0	real	0.5111
m3	7	14	m3_14	TR	train0_test1	real	0.109705
m3	7	14	m3_14	TR	train0_test0	shuffle	0.0803571
m3	7	14	m3_14	TR	train0_test1	shuffle	0.0140557
m3	7	14	m3_14	nonRR	train0_test0	real	0.277748
m3	7	14	m3_14	nonRR	train0_test1	real	0.15445
m3	7	14	m3_14	nonRR	train0_test0	shuffle	0.0379831
m3	7	14	m3_14	nonRR	train0_test1	shuffle	0.00247721
m4	7	14	m4_14	RR	train0_test0	real	0.471521
m4	7	14	m4_14	RR	train0_test1	real	0.302354
m4	7	14	m4_14	RR	train0_test0	shuffle	0.051184
m4	7	14	m4_14	RR	train0_test1	shuffle	-0.00205263
m4	7	14	m4_14	TR	train0_test0	real	0.791622
m4	7	14	m4_14	TR	train0_test1	real	-0.000836541
m4	7	14	m4_14	TR	train0_test0	shuffle	0.0921647
m4	7	14	m4_14	TR	train0_test1	shuffle	-0.0107928
m4	7	14	m4_14	nonRR	train0_test0	real	0.612089
m4	7	14	m4_14	nonRR	train0_test1	real	-0.0958636
m4	7	14	m4_14	nonRR	train0_test0	shuffle	0.0397109
m4	7	14	m4_14	nonRR	train0_test1	shuffle	-0.00995093
m7	7	14	m7_14	RR	train0_test0	real	0.30152
m7	7	14	m7_14	RR	train0_test1	real	0.33838
m7	7	14	m7_14	RR	train0_test0	shuffle	0.0137058
m7	7	14	m7_14	RR	train0_test1	shuffle	0.0105938
m7	7	14	m7_14	TR	train0_test0	real	0.46289
m7	7	14	m7_14	TR	train0_test1	real	0.129989
m7	7	14	m7_14	TR	train0_test0	shuffle	0.0138498
m7	7	14	m7_14	TR	train0_test1	shuffle	0.00770402
m7	7	14	m7_14	nonRR	train0_test0	real	0.248876
m7	7	14	m7_14	nonRR	train0_test1	real	0.0800941
m7	7	14	m7_14	nonRR	train0_test0	shuffle	-0.0106005
m7	7	14	m7_14	nonRR	train0_test1	shuffle	0.00338912
m11	7	14	m11_14	RR	train0_test0	real	0.481682
m11	7	14	m11_14	RR	train0_test1	real	0.368393
m11	7	14	m11_14	RR	train0_test0	shuffle	0.0842563
m11	7	14	m11_14	RR	train0_test1	shuffle	0.0259019
m11	7	14	m11_14	TR	train0_test0	real	0.482852
m11	7	14	m11_14	TR	train0_test1	real	0.0422519
m11	7	14	m11_14	TR	train0_test0	shuffle	0.105383
m11	7	14	m11_14	TR	train0_test1	shuffle	0.0296021
m11	7	14	m11_14	nonRR	train0_test0	real	0.40339
m11	7	14	m11_14	nonRR	train0_test1	real	0.126148
m11	7	14	m11_14	nonRR	train0_test0	shuffle	0.0616323
m11	7	14	m11_14	nonRR	train0_test1	shuffle	0.00851966
m12	7	14	m12_14	RR	train0_test0	real	0.704317
m12	7	14	m12_14	RR	train0_test1	real	0.502732
m12	7	14	m12_14	RR	train0_test0	shuffle	0.121517
m12	7	14	m12_14	RR	train0_test1	shuffle	0.0456584
m12	7	14	m12_14	TR	train0_test0	real	0.779463
m12	7	14	m12_14	TR	train0_test1	real	0.249503
m12	7	14	m12_14	TR	train0_test0	shuffle	0.15896
m12	7	14	m12_14	TR	train0_test1	shuffle	0.0406894
m12	7	14	m12_14	nonRR	train0_test0	real	0.719709
m12	7	14	m12_14	nonRR	train0_test1	real	0.134328
m12	7	14	m12_14	nonRR	train0_test0	shuffle	0.0858529
m12	7	14	m12_14	nonRR	train0_test1	shuffle	0.0134606
m13	7	14	m13_14	RR	train0_test0	real	0.194623
m13	7	14	m13_14	RR	train0_test1	real	0.162425
m13	7	14	m13_14	RR	train0_test0	shuffle	0.0494161
m13	7	14	m13_14	RR	train0_test1	shuffle	0.0324628
m13	7	14	m13_14	TR	train0_test0	real	0.169808
m13	7	14	m13_14	TR	train0_test1	real	-0.0942819
m13	7	14	m13_14	TR	train0_test0	shuffle	0.0179786
m13	7	14	m13_14	TR	train0_test1	shuffle	0.00984366
m13	7	14	m13_14	nonRR	train0_test0	real	0.291064
m13	7	14	m13_14	nonRR	train0_test1	real	0.0121195
m13	7	14	m13_14	nonRR	train0_test0	shuffle	0.0404883
m13	7	14	m13_14	nonRR	train0_test1	shuffle	-0.00118226
m14	7	14	m14_14	RR	train0_test0	real	0.637725
m14	7	14	m14_14	RR	train0_test1	real	0.094032
m14	7	14	m14_14	RR	train0_test0	shuffle	0.113324
m14	7	14	m14_14	RR	train0_test1	shuffle	0.000939556
m14	7	14	m14_14	TR	train0_test0	real	0.925014
m14	7	14	m14_14	TR	train0_test1	real	-0.687302
m14	7	14	m14_14	TR	train0_test0	shuffle	0.265063
m14	7	14	m14_14	TR	train0_test1	shuffle	-0.0174067
m14	7	14	m14_14	nonRR	train0_test0	real	0.868678
m14	7	14	m14_14	nonRR	train0_test1	real	-0.31482
m14	7	14	m14_14	nonRR	train0_test0	shuffle	0.175015
m14	7	14	m14_14	nonRR	train0_test1	shuffle	-0.00597447
m15	7	14	m15_14	RR	train0_test0	real	0.656963
m15	7	14	m15_14	RR	train0_test1	real	0.367832
m15	7	14	m15_14	RR	train0_test0	shuffle	0.100897
m15	7	14	m15_14	RR	train0_test1	shuffle	0.00188937
m15	7	14	m15_14	TR	train0_test0	real	0.732332
m15	7	14	m15_14	TR	train0_test1	real	0.1351
m15	7	14	m15_14	TR	train0_test0	shuffle	0.0910452
m15	7	14	m15_14	TR	train0_test1	shuffle	-0.0131095
m15	7	14	m15_14	nonRR	train0_test0	real	0.710289
m15	7	14	m15_14	nonRR	train0_test1	real	0.118339
m15	7	14	m15_14	nonRR	train0_test0	shuffle	0.0780063
m15	7	14	m15_14	nonRR	train0_test1	shuffle	-0.00919223
m17	7	14	m17_14	RR	train0_test0	real	0.316
m17	7	14	m17_14	RR	train0_test1	real	0.208564
m17	7	14	m17_14	RR	train0_test0	shuffle	0.0238798
m17	7	14	m17_14	RR	train0_test1	shuffle	0.0185402
m17	7	14	m17_14	TR	train0_test0	real	0.568855
m17	7	14	m17_14	TR	train0_test1	real	0.0473752
m17	7	14	m17_14	TR	train0_test0	shuffle	0.0299366
m17	7	14	m17_14	TR	train0_test1	shuffle	0.0180236
m17	7	14	m17_14	nonRR	train0_test0	real	0.142624
m17	7	14	m17_14	nonRR	train0_test1	real	-0.0697358
m17	7	14	m17_14	nonRR	train0_test0	shuffle	0.013922
m17	7	14	m17_14	nonRR	train0_test1	shuffle	0.003168
m18	7	14	m18_14	RR	train0_test0	real	0.757664
m18	7	14	m18_14	RR	train0_test1	real	0.226108
m18	7	14	m18_14	RR	train0_test0	shuffle	0.0408916
m18	7	14	m18_14	RR	train0_test1	shuffle	-0.00143409
m18	7	14	m18_14	TR	train0_test0	real	0.860746
m18	7	14	m18_14	TR	train0_test1	real	-0.552574
m18	7	14	m18_14	TR	train0_test0	shuffle	0.05079
m18	7	14	m18_14	TR	train0_test1	shuffle	-0.0114275
m18	7	14	m18_14	nonRR	train0_test0	real	0.817958
m18	7	14	m18_14	nonRR	train0_test1	real	-0.127175
m18	7	14	m18_14	nonRR	train0_test0	shuffle	0.0467291
m18	7	14	m18_14	nonRR	train0_test1	shuffle	-0.00390748
m19	7	14	m19_14	RR	train0_test0	real	0.401577
m19	7	14	m19_14	RR	train0_test1	real	0.11327
m19	7	14	m19_14	RR	train0_test0	shuffle	-0.00761432
m19	7	14	m19_14	RR	train0_test1	shuffle	-0.00711895
m19	7	14	m19_14	TR	train0_test0	real	0.450685
m19	7	14	m19_14	TR	train0_test1	real	-0.189386
m19	7	14	m19_14	TR	train0_test0	shuffle	0.00887148
m19	7	14	m19_14	TR	train0_test1	shuffle	-0.0116355
m19	7	14	m19_14	nonRR	train0_test0	real	0.235158
m19	7	14	m19_14	nonRR	train0_test1	real	0.0059221
m19	7	14	m19_14	nonRR	train0_test0	shuffle	8.38845e-05
m19	7	14	m19_14	nonRR	train0_test1	shuffle	0.00041787

## Sheet: Fig. 3c
				these column headers are bin centers relative to reward, in radians
mouse	mouse_num	switch	cell_category	-3.07019	-2.92739	-2.78459	-2.64179	-2.49899	-2.35619	-2.21339	-2.0706	-1.9278	-1.785	-1.6422	-1.4994	-1.3566	-1.2138	-1.071	-0.928198	-0.785398	-0.642598	-0.499799	-0.356999	-0.214199	-0.0713998	0.0713998	0.214199	0.356999	0.499799	0.642598	0.785398	0.928198	1.071	1.2138	1.3566	1.4994	1.6422	1.785	1.9278	2.0706	2.21339	2.35619	2.49899	2.64179	2.78459	2.92739	3.07019
m3	3	1	RR	-1.28385	-1.36447	-1.30314	-1.65075	-0.815021	-1.51539	-2.1122	-2.34946	-0.689113	-1.91809	-1.16041	-1.20263	-1.78757	-2.07027	1.58467	0.333074	1.58274	1.23559	1.27925	2.23352	1.65858	1.67634	3.78245	5.07911	4.78815	4.95088	4.96974	4.11211	3.02088	3.14129	1.67984	1.82654	1.15711	1.09981	0.0724359	-0.0758849	-0.938213	-0.458603	0.458085	0.822405	1.38762	0.981708	1.417	0.574129
m4	4	1	RR	2.50741	1.64798	2.38102	4.62133	4.03046	1.08296	0.854575	0.136137	-1.33818	1.16247	2.3903	2.01673	2.63451	2.79313	1.49841	2.53805	2.85927	4.38404	4.35205	3.9436	3.29862	2.09123	2.6618	4.41156	5.00327	4.82958	5.52126	3.46654	4.60501	4.87735	4.32912	4.09528	3.93578	2.89033	2.10018	1.23346	1.32019	1.25222	1.4955	0.704447	0.758001	0.895266	1.94599	2.40302
m7	7	1	RR	-0.826159	-2.20746	0.0848471	0.910041	0.0405765	0.142642	1.23169	1.21024	0.208584	1.17573	0.971046	1.31493	1.71315	1.99592	1.28986	2.59053	3.31552	1.98151	4.122	4.46275	3.32681	2.92388	2.21974	2.11322	1.678	2.18001	3.08924	3.30184	3.37206	2.26552	2.44646	0.817415	-0.612252	-2.8574	-2.4217	-2.18338	-2.95264	-3.40433	-3.0425	-1.41517	-2.03796	-2.01285	-2.28171	-1.13574
m11	11	1	RR	-1.62123	-0.920023	-1.15694	-1.57861	-0.604098	-0.225415	-0.842739	-1.02841	-0.520028	-0.925041	-0.538792	-0.93729	-1.88771	-0.85687	1.32369	1.42139	0.722318	1.1964	1.83408	1.06885	0.912423	1.62451	1.33349	2.60698	2.70466	3.19827	2.55476	2.41185	1.87585	2.18593	1.80295	2.7314	2.76304	2.89045	3.22873	2.79057	2.50498	2.08405	1.79021	0.061405	-1.27363	-1.07927	-2.1237	-3.18151
m12	12	1	RR	5.27017	5.24625	4.32078	4.84466	5.00989	5.36394	5.45595	6.0137	5.49285	5.92811	5.89291	5.18539	4.95485	5.23212	5.2249	4.1548	3.95218	3.62009	2.87753	1.25889	1.56871	1.17643	1.18389	2.07341	2.84763	2.44316	1.38585	1.60768	1.82281	1.49617	1.06144	1.789	0.524905	0.903937	0.160423	0.598756	1.0211	1.82798	1.7885	2.06907	2.65264	3.66353	3.14053	3.88126
m13	13	1	RR	0.223987	0.102378	-1.46082	-0.471553	-0.654877	1.03431	0.557337	0.552549	0.748383	1.32145	0.492562	1.11007	1.8506	1.61434	1.34466	1.67166	1.66105	1.6855	1.79003	1.59037	1.54735	1.4522	0.383718	0.45762	0.0887221	0.264763	0.729619	0.958706	1.00603	0.929695	0.0363828	0.971236	0.0648699	0.112418	-0.235843	-0.152324	-1.03873	-0.520606	-0.630528	-1.16162	-0.304009	-0.441121	-0.475243	0.0761945
m14	14	1	RR	3.0984	3.59626	1.06567	4.9306	3.84993	2.27509	0.733364	0.444378	1.33328	2.21721	2.34532	2.51934	3.25312	4.55071	4.63139	5.21263	5.55993	4.80144	4.22884	3.66466	3.06309	1.96943	1.71576	1.98803	1.42158	1.04702	0.708365	1.19674	1.0782	0.691299	0.770387	0.538518	0.284853	1.11296	1.89632	0.5585	0.0650628	-0.579605	-1.17752	-1.11837	-0.651147	-0.990842	0.556369	2.37556
m15	15	1	RR	1.07249	3.44931	4.24873	4.96668	4.65935	5.34593	4.91558	3.21748	3.62503	3.18351	4.15157	4.53415	5.44177	5.38476	7.0718	5.94369	4.58333	4.53374	3.00146	2.08865	1.84167	-0.663267	3.96863	3.72512	1.90338	2.72744	1.20589	-0.777926	-1.81432	1.99852	2.8539	1.25579	2.19888	1.28791	1.41865	1.84751	0.0556143	0.671892	-0.551337	0.359277	0.955019	0.708076	1.28539	1.87458
m17	17	1	RR	0.774257	1.58761	1.93123	2.53102	2.34412	2.57311	4.07171	3.63151	3.52989	3.47661	3.80756	3.26362	4.43334	2.71239	2.32046	2.75571	2.87828	4.58337	4.21709	4.85193	3.41667	3.12216	3.45054	2.52662	2.44419	2.13956	3.49367	2.03291	3.20691	2.51977	0.36634	1.37402	2.54259	1.32565	1.91179	3.02424	0.821138	1.25827	1.69482	0.629094	0.864355	1.14173	0.579959	-0.0795479
m18	18	1	RR	2.8995	3.41839	1.05878	3.10133	4.10324	4.79648	4.07863	4.32226	5.11614	5.15981	5.14458	4.02323	3.51166	4.56398	4.57662	4.55802	5.40177	4.85187	4.8538	4.14925	4.21676	4.69424	5.71175	5.03035	3.73517	3.21777	4.36099	2.57001	1.7486	2.73515	2.54509	2.45532	1.32837	2.63114	3.09675	3.84825	2.77475	1.59103	0.898195	1.8195	1.7495	2.37106	3.52168	2.84043
m19	19	1	RR	-0.252818	-1.44855	-1.44095	-2.14912	-2.58788	-3.4098	-2.86889	-1.93085	-0.693885	-1.58744	-1.3694	-0.462098	0.897661	1.7999	2.31713	2.05639	3.13021	4.01646	3.64386	4.24141	3.85195	3.53998	3.56372	2.57948	2.19994	2.0006	2.31684	1.8169	3.34611	4.74713	3.21787	2.86069	2.1349	0.872025	1.59403	1.39208	0.929664	1.93448	0.665751	-0.597088	-1.82344	-0.639412	1.05028	-0.248739
m3	3	7	RR	0.334183	-2.07154	-2.16324	0.671526	1.25081	2.81361	2.55212	2.41383	3.63967	2.77042	2.53351	3.09862	3.22813	4.10719	3.64217	3.80116	4.05898	4.23519	3.38319	3.87076	3.97704	3.93876	4.13358	4.50536	4.23779	3.85529	4.43957	4.31531	3.43015	5.29533	5.41468	4.66565	4.04028	2.70008	0.466742	1.02054	2.10175	2.46483	2.88474	2.48414	1.69828	0.691241	1.77306	0.523924
m4	4	7	RR	2.70619	2.54165	2.58525	2.90676	2.64032	3.2416	3.3541	2.58574	1.59688	1.66959	1.03817	1.85999	3.13326	2.39673	2.59805	2.55081	3.01311	2.92955	2.74885	2.67152	3.12407	4.15353	5.3997	5.0278	4.12703	2.98657	2.65654	1.79742	2.46517	1.1975	1.17025	1.40237	2.0464	2.30511	0.787713	2.59195	1.06322	1.15236	3.17847	2.73869	2.4552	1.47468	0.698282	0.906776
m7	7	7	RR	4.4999	3.38779	-2.25631	0.505237	0.890112	2.12796	2.32632	1.51214	2.58903	2.87428	2.56785	3.64847	4.74736	5.03092	6.13168	6.39911	7.83808	6.68653	7.2919	6.89451	5.25227	3.60004	1.53415	1.59354	1.91724	1.01319	2.22527	2.91687	3.16429	2.57564	2.7791	1.34336	1.8878	2.13265	3.45557	1.70553	2.61916	2.49149	2.26173	3.38882	4.42384	3.55348	3.15539	4.30575
m11	11	7	RR	0.752585	0.29937	0.625655	0.955583	0.92534	1.14681	0.203379	1.42794	2.25557	2.17373	2.03533	2.40882	3.34986	3.36123	3.48229	4.19521	4.41826	5.0721	4.21607	4.44847	5.43817	5.38054	2.66415	1.77715	2.53009	3.41868	3.69191	3.8594	2.49481	0.969365	1.05478	0.987078	1.19188	0.754077	1.17116	2.58858	1.04081	2.92582	3.08925	2.81063	2.61325	1.78107	0.627839	0.849982
m12	12	7	RR	5.59254	5.81675	5.79573	5.46295	4.84478	4.20095	3.55209	2.4081	1.79807	1.22279	1.15657	0.859433	-0.339586	-0.504683	2.61095	2.95188	3.03276	3.01968	2.82796	2.09394	1.30306	1.72799	1.29419	1.63062	2.6355	1.83808	1.63017	2.09799	2.68155	3.30998	3.25657	2.49799	4.49101	5.56159	5.33692	5.59195	5.74837	5.99748	5.62838	5.21299	5.09177	5.73836	6.20656	5.84916
m13	13	7	RR	-1.44631	-1.4149	-1.36567	-2.17509	-2.73554	-2.51556	-1.92179	-2.29135	-2.07683	-2.21845	-1.41971	-1.06667	-1.37168	-1.73101	1.51111	2.91437	3.59224	3.43223	3.62133	3.05144	2.38833	1.62687	2.12296	3.6834	3.33339	3.59897	3.32814	3.59747	4.43294	4.40623	3.62497	3.02853	3.60265	3.20801	3.45137	1.85455	1.23275	0.877461	-0.0399436	-0.310346	-0.686731	-1.83929	-1.77059	-2.30193
m14	14	7	RR	-0.0276267	-0.392318	0.497839	1.09475	0.108456	0.539671	0.860436	0.476764	0.373243	1.04989	1.46739	1.99221	2.50542	2.99005	3.61914	3.76907	3.92393	3.93854	3.678	3.46319	3.14931	2.74749	2.14085	1.04645	2.10102	2.11483	2.21877	2.38035	1.14028	1.52449	0.296133	-1.27242	-2.81769	-3.40133	-2.89307	-4.24599	-4.09219	-3.10825	-2.0493	-2.0616	-2.88392	-2.09635	-1.32528	-1.2673
m15	15	7	RR	-0.693964	0.781966	2.2715	3.47749	3.19388	3.67774	4.60892	4.41545	3.70509	3.21204	3.49817	3.18092	2.8122	4.01971	5.24212	4.46492	3.92222	4.89192	4.37672	5.98171	3.89243	3.99029	4.09265	5.68625	4.89077	3.34335	3.3527	3.18511	3.95188	4.08431	3.40388	1.99322	1.51675	2.92498	2.03602	2.15831	2.12355	3.94206	3.50328	3.52642	3.98456	2.53271	1.55649	1.46917
m17	17	7	RR	-0.1204	-0.00763237	-0.32395	-0.975449	-1.282	0.91307	0.260973	-0.171265	0.5471	1.67287	2.76087	3.12871	1.13026	0.658517	0.333565	1.02004	2.44718	4.6624	4.51025	3.53387	-0.214934	2.63687	2.01948	2.53221	3.29232	1.17864	2.25616	1.46327	3.25193	2.42112	2.1658	1.92291	3.26695	2.13807	1.94219	1.78418	1.25827	0.906942	1.10871	1.57396	1.19821	2.32993	1.79291	1.24232
m18	18	7	RR	4.10675	1.26971	1.32084	1.45853	3.78798	1.83245	1.54933	1.88416	4.3336	4.09078	3.93978	3.82307	1.33804	2.24687	2.53165	2.39026	4.70767	4.0363	3.83022	4.00381	2.85291	2.72285	2.79675	3.62578	3.14461	3.42893	3.27193	2.96434	1.58047	4.0783	2.48181	0.308151	0.0641892	-0.0933038	0.066914	-1.27537	-1.04324	-0.841161	0.0597647	0.793155	0.341995	2.36239	3.17542	4.12937
m19	19	7	RR	-1.60325	-3.11711	-2.5735	-1.54615	-2.01332	-1.35309	-1.6425	-2.03386	-3.22894	-1.99896	-1.63037	-2.16066	-1.30557	-2.01071	-0.165034	-0.0193556	1.45305	2.11496	2.74261	1.79769	3.6957	3.03751	3.11313	4.21773	2.62118	4.13009	4.72636	4.71496	5.63019	4.12748	4.52497	2.99056	2.50677	3.04754	2.39557	2.24821	1.98247	-0.06017	-0.0591066	0.0842663	0.0508499	0.966903	0.240787	-0.73332
m3	3	1	TR	-3.19151	-4.73707	-5.15731	-4.15669	-4.03858	-5.45591	-4.80036	-5.38513	-5.82359	-6.11361	-6.1267	-6.42756	-5.91413	-4.91041	-4.62524	-6.27502	-6.01349	-5.15535	-4.06946	-2.16296	-2.55386	-2.81115	-2.36334	1.91619	-0.042066	-1.10052	0.564069	1.27724	0.323946	0.318538	-0.520901	0.191912	0.657352	-0.584041	-1.16319	-2.1351	-1.24769	-4.47505	-4.73374	-5.18039	-5.96178	-5.89328	-5.12311	-3.95405
m4	4	1	TR	0.367143	0.611479	-1.5802	-1.79688	-2.14882	-0.269149	-0.68091	0.474594	-0.581358	-0.578648	-0.334456	0.161101	0.421982	-0.390425	-0.53561	-0.563139	0.239052	0.464421	-0.324027	-0.792594	1.67355	1.14988	0.292712	1.25162	2.05388	2.16789	1.65855	1.03836	2.54975	1.99723	2.08527	0.453412	-0.115086	-0.81216	0.501345	-0.233475	-0.512853	-0.114858	-1.95583	-2.13323	-2.04802	-1.15191	-0.0820559	0.41466
m7	7	1	TR	-3.70703	-3.74467	-4.07555	-3.87796	-4.46403	-2.08003	-2.46616	-2.58321	-1.53168	-0.92548	-0.641425	-2.12172	-1.90621	-1.13744	-1.37474	-0.361919	-1.06474	-1.58119	0.0550736	-0.616489	-2.62644	-1.69707	-2.85172	-3.61175	-4.99664	-5.81039	-4.98329	-4.27404	-3.65949	-4.32315	-4.5881	-5.04215	-4.04183	-3.65157	-3.7112	-6.52983	-5.14925	-4.78922	-5.27371	-4.91679	-3.83223	-4.05878	-4.14296	-4.20867
m11	11	1	TR	3.21947	2.26296	1.54066	-0.0394235	-0.0852868	-0.0803495	-1.22969	-1.45476	-1.07834	-1.27332	-0.476728	-0.347197	-0.434724	-0.61545	1.19726	-0.333066	0.882973	0.37069	0.641924	0.292116	-0.514316	-0.124329	-1.45143	0.581274	-0.521274	-2.37431	-2.12269	-1.77418	-1.13111	-0.910742	-0.629481	-0.145999	1.46743	3.76111	3.34542	4.10509	3.19387	2.92428	3.58636	3.16613	2.19807	2.56866	3.40375	4.23747
m12	12	1	TR	0.961414	1.02597	1.78222	2.42465	1.57599	1.12879	1.99026	2.94822	2.97189	1.81376	2.01223	1.33036	1.7178	2.29813	3.05607	3.24684	2.20831	1.49898	-0.66254	-0.57704	0.235061	0.325055	0.230323	2.03821	1.22285	1.36894	1.24146	2.96073	2.55715	1.70646	0.727821	1.66544	1.11431	1.56326	0.0549549	-1.35496	-0.789315	-0.262303	-0.213499	-0.362403	-0.0772656	0.498672	1.24644	1.01965
m13	13	1	TR	-0.869801	-1.384	-2.10337	-0.65307	-0.755917	-1.14791	-0.449572	-0.100657	0.139125	1.31378	0.80517	-0.828272	-0.0728833	0.221229	0.683595	-0.606775	-0.618069	-1.38592	-0.129353	0.0980203	0.715133	-0.559414	-0.482294	0.88796	1.15048	1.88274	0.38161	0.266369	-0.0594024	0.388747	0.158015	-0.160446	0.565301	1.38874	0.950032	-0.0844174	-0.550334	-0.110034	-2.10915	-0.979835	-0.705333	-2.14277	-1.38547	-1.22769
m14	14	1	TR	0.076	0.361066	-0.695743	1.83925	0.248252	-1.38874	-1.68741	-1.90967	-2.87622	-3.08278	-1.78185	-0.863878	-0.508537	0.104978	0.343705	0.945219	0.796426	0.368344	-0.334838	0.401553	-0.0264407	0.395701	-0.4732	-2.05372	-1.90361	-0.964335	-0.973108	-0.831232	-0.562251	-0.915959	-0.846443	-1.10127	-0.539895	0.521041	1.18751	1.92225	2.39413	2.4326	1.9625	1.58178	-1.02146	-2.47063	-0.863068	-0.0596355
m15	15	1	TR	-4.96389	-5.0726	-4.5511	-3.279	-5.19093	-4.60235	-5.5631	-4.40656	-4.33051	-5.04919	-5.69617	-4.78965	-5.31126	-6.15266	-7.20123	-7.41313	-8.37786	-8.76536	-8.75127	-7.86255	-4.86585	-3.88002	-0.142211	-0.265603	-1.32469	-0.307878	-2.75448	-5.30327	-6.95965	-7.02051	-7.63176	-6.88041	-6.07455	-5.97279	-7.91014	-7.48775	-7.88516	-6.63517	-5.64464	-4.936	-4.17891	-4.74356	-5.06462	-4.81188
m17	17	1	TR	1.46091	1.65723	1.271	2.0331	3.19037	1.32984	0.0438149	-0.911314	0.0905514	1.19772	0.847519	0.61569	0.678328	1.01701	1.71766	1.51734	0.786859	1.30833	0.960067	2.13282	2.84496	0.75285	-2.90242	-3.14359	-2.25767	-0.707019	-0.464451	-0.997683	0.28158	0.200134	0.786039	-0.0656162	0.448322	-0.0407201	-0.229849	-0.525509	-0.516069	-0.465407	-0.316333	-0.631076	-0.584091	0.248751	-0.544757	1.02196
m18	18	1	TR	0.277617	0.448207	-1.69131	-0.977444	-0.831909	-1.29933	-2.0292	-1.95033	-1.90562	-1.56644	-2.13172	-1.26492	-1.23881	0.41729	-0.0264347	0.95106	0.676275	0.13898	0.486427	0.133915	0.44651	1.86796	2.83007	3.6254	3.2047	2.54823	2.62744	3.83781	2.02332	0.84388	0.771429	1.20469	1.05745	0.571286	0.773342	0.800149	-0.0729835	0.813379	1.40856	1.66826	1.26636	0.949474	0.750748	1.49535
m19	19	1	TR	-0.459889	-0.478267	-1.33361	-1.62002	-0.552757	0.268693	0.54214	1.27286	1.54635	1.7497	1.50146	0.234825	-0.814333	0.925962	-0.342648	-1.22456	-0.905175	-0.0117182	0.928332	1.82723	2.05552	0.81314	1.0887	2.86561	2.92682	3.08263	1.78519	0.414649	0.915319	0.0477464	0.501321	0.597055	1.3708	2.16712	1.96576	1.85152	0.182877	-0.466614	0.872615	0.0561769	-0.280799	-1.53814	-1.74184	-0.71962
m3	3	7	TR	0.259717	-0.687731	-1.72968	0.743397	-0.0414015	0.32301	1.07006	1.71991	2.34245	1.08511	0.304257	-1.39069	-0.110468	-0.597751	-0.548401	-0.0694061	-0.680903	-1.00823	-2.67553	-1.91861	-1.90413	-1.68614	0.189927	1.05542	0.451438	1.82528	1.87014	1.69015	1.63993	1.84709	2.50414	1.80764	3.80402	4.43659	3.39661	4.08843	2.49768	2.44299	2.14929	1.87156	0.745283	1.54307	1.4639	0.641684
m4	4	7	TR	-0.0863316	-0.648512	-2.62226	-1.7907	-1.87989	-1.8623	-1.84427	-1.75512	-1.22104	-0.845448	-1.1932	-0.630394	-0.220838	1.09726	0.0496493	1.07659	2.01833	2.11039	0.893032	0.929013	1.09846	1.11063	0.918638	2.94025	2.4423	0.702958	0.415563	-0.581977	-0.445136	-0.23106	-0.246352	-0.118786	-0.0947449	0.131379	-0.304363	-0.295589	-0.145494	-0.343643	-0.308921	-0.288057	0.367347	0.00613223	-0.55473	-0.093168
m7	7	7	TR	2.01781	2.37226	-2.31876	-1.12596	-0.173347	0.521913	0.55892	0.326329	0.832898	1.14931	1.58471	1.49784	2.229	2.82472	2.90596	3.33122	5.30127	3.68494	4.10408	3.89156	3.50353	3.04603	0.189287	0.691948	-1.28712	0.458076	-0.0875462	-1.06176	-1.09722	-1.07541	-0.443034	-0.818377	0.139158	0.22956	-0.229014	-0.425106	0.173399	-0.206391	0.0372447	1.23922	1.67019	2.356	2.81103	2.83267
m11	11	7	TR	0.353157	0.472902	0.994017	1.14335	1.96094	2.31735	3.06795	3.79243	3.33165	4.2507	4.46482	3.36007	2.68015	2.49647	0.920112	0.0998616	-0.267888	-2.60962	-2.3381	-2.32537	-1.74963	-3.28316	-2.56381	-4.59191	-3.22785	-2.41956	-1.51627	-0.463433	0.249307	0.110488	-0.344461	0.0529406	0.433566	1.14088	-0.673227	-1.52026	-0.451406	-0.0890073	0.143013	0.342047	0.653008	0.00597992	0.00251693	-0.166989
m12	12	7	TR	0.914663	0.862289	0.572736	0.738401	0.440412	0.349557	0.329917	0.174674	-0.0284192	-0.195156	-0.223534	-0.194035	-0.853653	-1.51361	2.0501	0.340066	-0.909455	0.120139	1.13927	0.439475	1.53344	2.01539	1.75294	2.28673	0.877435	1.0945	2.01669	1.85001	2.68573	2.81979	3.58457	2.68925	3.75792	4.52781	3.51684	3.81274	4.70962	4.14044	3.50735	2.76951	2.68204	2.69101	1.97383	1.14378
m13	13	7	TR	0.746641	0.329611	0.606006	-0.159284	-0.153872	-0.604916	-2.20783	-2.60679	-2.50398	-1.20476	-2.59554	-2.59023	-2.29802	-2.16704	-2.08925	-3.18445	-3.26228	-3.10603	-3.63224	-3.512	-3.21111	-2.07434	-1.93957	-1.00897	-0.73225	0.879074	1.47195	1.17976	0.817309	1.31689	1.51434	1.56939	1.6228	1.34581	1.80655	1.655	0.984029	0.445018	0.704211	-0.311893	-0.909977	0.488571	0.939748	1.03417
m14	14	7	TR	-3.3036	-3.42826	-3.57068	-2.80478	-2.93876	-3.04722	-2.63557	-2.17427	-2.2852	-2.13172	-2.35221	-2.24202	-3.43808	-4.20943	-3.44726	-4.14089	-4.87581	-6.77517	-6.30674	-5.32975	-5.45367	-5.45867	-4.17369	-1.22677	-2.55255	-3.338	-4.1861	-4.83583	-4.90558	-5.35349	-5.56184	-5.02336	-4.72263	-4.2537	-2.79355	-4.96766	-5.1731	-4.81997	-4.76231	-4.25257	-3.65738	-3.35237	-3.3216	-3.51802
m15	15	7	TR	-0.908938	0.157351	0.409481	0.281042	-0.207376	-1.45929	-2.20079	-1.96275	-0.784809	-0.748443	0.493248	0.150957	1.03682	1.07658	2.00467	2.58004	2.28241	1.86077	3.7983	2.47879	3.25502	1.85189	3.08357	2.27564	2.08423	0.236881	-0.441002	0.907384	2.10363	1.68015	1.46505	-0.122498	1.68673	2.7101	2.17936	1.6844	1.82191	1.40261	2.14127	2.75098	3.21496	2.40443	-0.492122	-0.951144
m17	17	7	TR	-1.59225	-1.25359	-0.716113	-0.0928001	0.126377	0.0645021	-0.527468	0.155519	0.413018	-0.7406	-0.512634	1.15228	0.884527	-0.555806	0.0178033	-1.10416	-1.67068	-0.636516	-1.5095	-1.61686	-0.727366	-0.997167	-1.62467	-2.33757	-2.79329	-0.423111	0.59272	1.73401	1.73048	4.08252	3.39165	3.00663	2.6078	2.30742	3.5552	3.20522	2.11075	2.4133	0.529311	1.2186	1.10247	-0.80106	-2.22192	-1.5393
m18	18	7	TR	-5.30384	-5.1215	-4.03745	-4.45779	-4.79169	-4.98461	-5.79579	-4.91006	-4.454	-4.40326	-4.03352	-3.10803	-2.34388	-1.78718	-1.98283	-2.18334	-3.2541	-4.12546	-5.27153	-5.2594	-5.18206	-1.67647	-0.812536	-1.67299	-2.47995	-5.48931	-5.4057	-6.27331	-6.82045	-7.75861	-8.86828	-6.55795	-5.98747	-6.20618	-6.07416	-6.63699	-7.23268	-7.00274	-6.89236	-6.66898	-6.15558	-5.22834	-4.59516	-5.24905
m19	19	7	TR	-1.87353	-2.61504	-1.37312	-1.98329	-1.71972	-2.25672	-2.51831	-3.20948	-3.49799	-4.79616	-5.69852	-6.04839	-6.33959	-6.22007	-7.22867	-7.69702	-6.0754	-4.14286	-2.85562	-2.57157	-2.12	-0.726972	-0.85166	0.520642	1.98955	1.27223	1.63436	2.56096	2.88583	1.71774	3.08556	2.511	2.90447	1.19251	1.99163	2.64337	1.03537	1.41775	0.93113	-1.25801	-1.24392	-2.54191	-2.90693	-1.41665
m3	3	1	nonRR	-2.8238	-2.29576	-1.46484	-2.52168	-3.15118	-0.861406	-2.14276	-4.17712	-3.77068	-0.946642	-0.457461	-3.30853	-3.57979	-4.2739	2.13911	0.309229	-1.29237	-0.0614455	-0.659201	0.519338	1.52634	2.67506	3.66438	2.77737	0.453981	-0.445664	0.992795	2.18443	0.541462	-1.17109	-2.01214	-2.17292	0.128458	0.0571967	0.0787418	0.202576	1.05417	-0.219134	-0.557522	-1.30136	-2.53658	-3.32566	-4.07195	-2.05476
m4	4	1	nonRR	-2.29365	-0.525674	1.51712	1.33041	-1.15716	-2.62352	-1.63248	-2.02913	-2.66639	-2.32967	2.53293	0.279323	-3.55272	-3.36403	0.00794354	1.14684	0.697029	0.518547	0.52768	0.543553	0.846123	0.426821	0.0606344	-1.52958	-1.98252	-0.19262	-0.556236	-0.493911	-1.6135	-2.21565	-0.329707	-1.70004	0.4222	-1.31331	-0.978004	-1.59679	-1.24792	-0.957488	-1.62394	-1.65267	-1.09144	-3.28542	-2.38118	-2.70805
m7	7	1	nonRR	-3.38782	-3.52745	-2.13263	-3.75957	-1.75336	-2.46709	-2.42146	-2.38791	-2.98681	-1.9507	-2.77654	-1.61252	-1.12581	0.568352	-0.906413	-1.54908	-0.687519	0.674334	0.149913	-1.38743	-0.287397	-0.0208128	0.0444078	0.811691	-0.334742	-0.462892	-0.516557	-0.568555	-0.779094	-0.514355	-0.645814	0.0887987	1.19738	1.51314	-1.00727	-2.66695	-2.07172	-3.50843	-2.57487	-2.76384	-2.05377	-2.7072	-3.54362	-2.84347
m11	11	1	nonRR	-0.388522	-0.130973	-0.971843	-0.883001	-0.494266	-0.123032	0.222043	-0.392584	-1.225	-1.27532	-0.702295	-1.41108	-1.72372	-1.13321	0.744715	0.972385	1.67139	2.96386	3.50885	3.41712	3.49956	2.64379	2.60488	1.55427	1.50182	2.12548	1.45442	1.08333	0.425404	-0.100666	-1.68074	-1.33383	-1.84355	-2.94795	-3.07122	-3.2434	-2.74205	-2.60204	-2.05839	-2.90347	-2.87941	-2.09255	-2.17996	-0.933394
m12	12	1	nonRR	3.80985	3.66631	3.6928	3.53299	3.5335	3.6741	4.10151	4.83576	4.82255	4.56375	4.53197	4.24569	3.10768	2.73757	1.95539	0.94512	1.36682	0.71211	1.0253	-0.766219	-2.10995	-2.00256	-1.1574	-0.555705	0.458295	3.18965	3.25131	2.23273	2.50953	3.36337	1.81354	2.81933	1.3012	2.35795	1.10602	3.52963	2.10835	1.3961	1.51969	1.85834	2.72423	2.33318	3.17616	3.40294
m13	13	1	nonRR	-0.75061	-0.675542	-1.73928	-1.3521	-0.330684	0.181035	0.832916	-0.0550616	-0.0882988	0.00878619	0.175711	-0.390006	-0.404578	-0.527606	0.193146	-0.404363	-0.407581	-0.756231	-0.569368	-0.754248	-0.716995	-0.941921	-0.0685542	-0.134591	0.214723	1.06849	1.65897	1.9442	1.74916	1.5071	2.19018	2.11281	0.847193	0.224117	0.820547	0.35247	0.568408	0.699049	0.538354	0.731858	-0.0629528	0.149691	-0.407599	-0.240419
m14	14	1	nonRR	-3.25067	-2.50077	-4.22834	-3.81203	-4.14027	-4.04944	-2.84046	-1.07213	-0.00952375	-0.0604658	-2.1103	-4.45896	-3.00145	-2.83754	-0.815625	0.755851	1.70382	2.13723	2.23684	1.59237	1.87377	3.09152	1.60371	0.551606	0.247453	-0.117792	0.00745167	0.11884	-0.103254	0.58889	-0.185165	-2.66678	-4.11665	-3.83103	-4.43703	-3.01066	-2.06152	-1.78029	-2.2617	-2.0275	-3.57031	-5.10726	-4.45208	-4.73446
m15	15	1	nonRR	-4.18341	-4.07105	-3.02669	-2.6744	-5.07321	-3.55969	-1.94461	-1.02456	-0.235505	-0.594353	0.0908023	-1.59804	-0.762622	0.110239	1.42114	0.303074	-0.599009	-0.182672	0.873786	0.987753	-0.145957	-4.47155	-1.56538	-0.660313	0.265158	0.0363124	0.0926522	0.113232	-2.93497	-3.03951	-3.46797	-3.47426	-3.68978	-3.61882	-2.58961	-2.82215	-4.61661	-2.99974	-2.57528	-3.41071	-3.41759	-1.80633	-1.16239	-2.36532
m17	17	1	nonRR	1.17545	0.797158	0.786204	1.24115	0.746254	1.02597	0.0203571	0.71646	0.298029	-0.481007	-0.22341	-0.0599959	-1.43168	-0.495419	-0.724648	-2.25051	-2.88327	-2.12707	-2.655	-2.22361	-2.17009	-0.845113	-0.335468	-1.56273	-1.0121	-0.533171	-0.291804	0.0505322	0.999218	-0.417254	0.891258	-0.395188	-0.360414	-0.47345	-1.39286	-3.21537	-4.37235	-2.31725	-2.16172	-0.760951	-0.199522	1.01621	1.59471	1.36849
m18	18	1	nonRR	-1.40126	-0.89062	-2.29229	-0.482998	-0.8536	-1.30273	-0.728382	0.396492	0.509017	-0.0990249	1.53581	1.62651	1.23274	3.04623	4.76239	3.65496	4.90404	3.67532	2.58216	2.1245	3.91499	1.01248	2.47849	2.76173	1.91824	0.943141	0.50556	0.577353	-1.26735	0.515629	3.16658	2.12783	2.60945	2.83871	2.8583	3.58206	2.52924	0.54227	1.50634	1.46603	0.315824	1.31618	1.07602	-0.117013
m19	19	1	nonRR	-4.05114	-4.60143	-2.5315	-1.89265	-1.3689	0.33303	0.206252	1.19041	1.13976	0.101292	-0.295363	-0.306919	-1.52852	-1.90009	-1.64538	-1.13533	-0.977223	-0.428511	-0.0974675	-0.603496	-1.50369	0.0212188	-2.27868	-2.91194	-2.36449	-0.886872	0.408275	0.118749	-0.759862	1.69381	1.05743	1.2718	-0.628282	-0.478753	-0.0991173	0.241893	0.628151	0.0611576	-0.434218	-1.2201	-1.22564	-1.80109	-1.60197	-2.8395
m3	3	7	nonRR	0.738125	0.548776	-0.10858	2.93939	2.89985	3.27994	3.21515	2.99892	2.05527	1.83824	0.703356	-0.194825	0.0573976	-0.362163	-0.603818	-1.51036	-0.525737	-1.10743	-1.65057	-2.04414	-0.880976	-1.45855	-0.484511	-0.996795	-0.870334	-0.909317	-0.195627	0.536036	-0.140337	1.55651	1.70282	2.0427	1.43348	1.10756	1.85223	2.0682	1.76769	2.22767	2.59106	2.26931	2.36947	1.98521	1.61587	0.525671
m4	4	7	nonRR	-3.21313	-2.4994	-0.56421	-0.9739	1.0068	0.658484	2.66598	0.463849	-1.52418	-1.85551	-1.95279	-1.90294	-3.63155	-3.37797	-2.38884	-2.91133	-2.2225	-0.873618	-1.12262	-0.697015	-0.261403	-0.856353	-1.21282	0.409426	1.45735	1.03244	0.878697	1.5285	0.885887	0.998006	1.07693	-0.422116	0.0897054	-1.2368	-1.35919	1.39367	1.04555	-0.0868861	0.227882	-0.0572881	-1.93075	-1.98021	-2.67132	-2.74643
m7	7	7	nonRR	2.2258	1.97013	-1.62068	-1.03912	-0.38627	-1.47466	-1.46107	0.228611	0.356614	1.10148	0.779174	0.398073	1.18948	0.633291	1.22007	1.64382	1.50656	1.16417	1.12519	1.03644	0.278252	-0.430331	-2.27203	-1.95503	-0.852398	-0.517767	-1.50419	-0.446934	-1.5287	-0.402777	0.58208	-0.561637	0.289765	1.47661	1.77016	1.97061	2.15126	1.72702	1.91681	1.82683	2.84893	2.9165	2.08048	2.2181
m11	11	7	nonRR	1.70862	1.21152	-0.403255	-0.304392	-0.610335	-1.01545	-0.122963	0.798157	1.36814	1.05503	1.30731	1.75453	1.97982	1.01606	-0.0721541	0.562248	0.539006	0.00625537	0.232149	0.75852	0.880861	1.29032	0.424629	0.369479	1.09698	1.48827	0.470557	1.5943	2.06309	2.03456	0.818714	2.0191	2.01553	4.06256	0.63034	-0.181476	0.710898	0.465799	-1.15024	-1.43442	-0.193319	-0.409276	-0.386914	0.63579
m12	12	7	nonRR	1.44767	0.297459	0.500424	0.00807415	0.118199	0.148688	-0.322695	-0.000940668	-0.489819	-0.938813	-0.957357	-2.64456	-3.35641	-2.43232	1.09486	0.333668	1.54012	0.81357	1.36184	0.133342	0.978311	0.779986	-0.0266707	1.22779	1.26403	0.462553	1.26315	0.563383	2.09181	1.29873	0.211618	-0.924122	-0.781076	0.015761	0.562587	2.50524	4.68994	4.63628	4.28769	3.31542	3.34407	3.73607	3.31476	2.06014
m13	13	7	nonRR	2.46786	2.1989	1.94452	1.29595	2.44675	2.25498	2.02699	1.31747	-0.0966434	0.457752	-0.478997	-1.32035	-1.94944	-0.587203	1.00335	0.243405	-0.413376	-1.24727	-1.82027	-2.12467	-2.73111	-3.23691	-2.66234	-1.55123	-0.876655	-0.832546	-1.04659	-0.585443	-0.973628	-0.123272	0.254671	-0.925808	-0.455906	0.334253	-0.110135	0.929837	0.405882	0.910063	0.129231	1.07913	1.0404	1.53634	1.71375	2.16979
m14	14	7	nonRR	-3.44983	-3.07635	-3.3078	-3.80073	-3.43683	-2.95217	-2.25676	-1.64393	-0.693209	-0.00243159	0.413418	0.731668	0.754395	0.41536	1.37886	0.899243	0.365556	-0.38255	-1.58388	-1.27175	-0.238228	-0.357341	0.0894914	0.195041	1.32432	0.815412	0.075947	-0.63292	-2.0355	-2.31706	-3.4284	-4.06989	-4.44473	-4.96744	-3.87911	-6.28726	-6.13847	-6.05355	-5.79031	-5.38279	-5.20873	-5.00885	-4.86748	-4.20504
m15	15	7	nonRR	-1.66232	-1.53202	-0.430242	1.47161	1.04983	-0.386736	-1.37721	-1.90025	-1.25446	0.305843	1.29326	1.52044	1.30302	1.52572	2.74895	2.83155	2.45757	2.43986	1.48143	1.19089	1.81932	2.03483	2.27641	1.92003	2.32484	1.33609	1.78858	2.41381	2.70038	3.43514	1.30396	2.12995	2.02118	2.28201	3.0403	2.36493	1.74364	1.8904	1.42415	0.0508472	0.319848	-0.975391	-1.41212	-2.02516
m17	17	7	nonRR	-1.74811	-1.04089	-0.915191	-0.065914	-0.0853438	0.331475	0.816086	0.47354	0.837599	0.133257	-2.66134	-1.47354	0.34245	0.452505	-1.81307	-0.760911	0.448838	1.05047	2.15583	1.16325	1.48357	0.64697	1.22188	0.0664209	-0.692999	-0.68241	0.542606	-0.789603	0.306916	1.2032	-0.34842	-1.09836	-2.17626	-1.03742	0.520956	-0.922403	-2.00687	-1.66264	-1.7263	-2.29612	-1.8233	-2.57263	-2.24982	-2.076
m18	18	7	nonRR	-1.05286	0.758177	-0.368959	-1.63073	-1.05731	-1.47517	-2.23154	-3.03054	-3.37135	-2.65453	-1.24894	-0.319649	0.030399	-0.165411	0.113858	0.768995	0.208023	-0.306821	1.41964	2.18998	0.502321	0.490638	0.769729	2.24108	0.954884	2.62818	4.7347	4.96529	1.65376	-3.8257	-6.17965	-6.30787	-6.63179	-5.9238	-6.57522	-3.9044	-1.84494	-1.48502	-3.25197	-3.31712	-3.94882	-2.57468	-0.897899	-0.677271
m19	19	7	nonRR	3.28748	3.04627	2.6248	1.81466	1.85213	2.65845	1.45581	0.815014	-0.215395	-0.196001	-0.758267	-2.63295	-2.77571	-3.33396	-3.24925	-3.50887	-3.91472	-4.35824	-3.19077	-2.63166	-2.92357	-2.9907	-2.36151	-3.63438	-3.5784	-2.33869	-2.15054	-0.427457	0.023284	0.818304	0.400443	1.11832	0.664839	1.91999	2.13034	2.38847	2.7771	2.7694	2.54871	3.10619	3.27893	2.86146	2.57936	3.49413
