# Supplementary material for: A flexible hippocampal population code for experience relative to reward
Source: Nat Neurosci. 2025 Jun 11;28(7):1497–509. doi: 10.1038/s41593-025-01985-4 (PMC12229899; doi:10.1038/s41593-025-01985-4)
Supplement: Supplementary file 6 — Statistical source data. [file 41593_2025_1985_MOESM6_ESM.xlsx]

## Sheet: Fig. 4c
mouse	day	switch	cc_rho	cc_rho_shuf95_pcnt	p_from_shuf		RR cells
m3	3	1	0.838886	0.230222	0.000999001
m4	3	1	0.759991	0.193905	0.000999001
m7	3	1	0.768112	0.181591	0.000999001
m11	3	1	0.767502	0.53183	0.013986
m12	3	1	0.804602	0.152827	0.000999001
m13	3	1	0.832507	0.561895	0.004995
m14	3	1	0.807322	0.20588	0.000999001
m15	3	1	0.522205	0.156842	0.000999001
m17	3	1	0.911072	0.235126	0.000999001
m18	3	1	0.780692	0.125259	0.000999001
m19	3	1	0.942523	0.302576	0.000999001
m3	5	2	0.861281	0.212066	0.000999001
m4	5	2	0.678481	0.209921	0.000999001
m7	5	2	0.502336	0.276787	0.001998
m11	5	2	0.898242	0.523717	0.000999001
m12	5	2	0.711776	0.215862	0.000999001
m13	5	2	0.414449	0.368658	0.0609391
m14	5	2	0.808275	0.172127	0.000999001
m15	5	2	0.831828	0.145947	0.000999001
m17	5	2	0.835585	0.368617	0.000999001
m18	5	2	0.886022	0.121229	0.000999001
m19	5	2	0.622929	0.319214	0.000999001
m3	7	3	0.826125	0.199274	0.000999001
m4	7	3	0.514242	0.272795	0.003996
m7	7	3	0.65571	0.26672	0.000999001
m11	7	3	0.761311	0.365173	0.000999001
m12	7	3	0.663532	0.1195	0.000999001
m13	7	3	-0.193142	0.283215	0.272727
m14	7	3	0.839492	0.169654	0.000999001
m15	7	3	0.74471	0.13004	0.000999001
m17	7	3	0.750657	0.264028	0.000999001
m18	7	3	0.721402	0.143885	0.000999001
m19	7	3	0.609292	0.29609	0.000999001
m3	8	4	0.617582	0.232211	0.000999001
m4	8	4	0.795692	0.249623	0.000999001
m7	8	4	0.565248	0.159772	0.000999001
m11	8	4	0.917258	0.382844	0.000999001
m12	8	4	0.600461	0.133817	0.000999001
m13	8	4	0.797597	0.249861	0.000999001
m14	8	4	0.777126	0.135172	0.000999001
m15	8	4	0.555676	0.125103	0.000999001
m17	8	4	0.833867	0.221908	0.000999001
m18	8	4	0.762613	0.113219	0.000999001
m19	8	4	0.895801	0.255847	0.000999001
m3	10	5	0.818401	0.208458	0.000999001
m4	10	5	0.73735	0.268055	0.000999001
m7	10	5	0.674749	0.192271	0.000999001
m11	10	5	0.895073	0.473495	0.000999001
m12	10	5	0.628723	0.231333	0.000999001
m13	10	5	0.731641	0.336292	0.000999001
m14	10	5	0.748847	0.159018	0.000999001
m15	10	5	0.783168	0.129873	0.000999001
m17	10	5	0.556446	0.270352	0.000999001
m18	10	5	0.808207	0.113465	0.000999001
m19	10	5	0.906735	0.185719	0.000999001
m3	12	6	0.707629	0.266946	0.000999001
m4	12	6	0.489004	0.28125	0.000999001
m7	12	6	0.757033	0.327871	0.000999001
m11	12	6	0.936268	0.300605	0.000999001
m12	12	6	0.773658	0.171013	0.000999001
m13	12	6	0.731637	0.346596	0.000999001
m14	12	6	0.869044	0.161458	0.000999001
m15	12	6	0.537523	0.160839	0.000999001
m17	12	6	0.749018	0.309981	0.000999001
m18	12	6	0.813589	0.115026	0.000999001
m19	12	6	0.819473	0.219305	0.000999001
m3	14	7	0.905952	0.211092	0.000999001
m4	14	7	0.793702	0.186811	0.000999001
m7	14	7	0.552053	0.192629	0.000999001
m11	14	7	0.93243	0.320162	0.000999001
m12	14	7	0.768914	0.112754	0.000999001
m13	14	7	0.645872	0.361567	0.001998
m14	14	7	0.668602	0.168648	0.000999001
m15	14	7	0.804272	0.132739	0.000999001
m17	14	7	0.807083	0.235908	0.000999001
m18	14	7	0.733047	0.116621	0.000999001
m19	14	7	0.742733	0.297755	0.000999001

## Sheet: Fig. 4f
mouse	day	switch	cc_rho	cc_rho_shuf95_pcnt	p_from_shuf		TR cells
m3	3	1	0.92149	0.194482	0.000999001
m4	3	1	0.953541	0.108299	0.000999001
m7	3	1	0.795656	0.229959	0.000999001
m11	3	1	0.909448	0.314504	0.000999001
m12	3	1	0.853286	0.132233	0.000999001
m13	3	1	0.649262	0.316983	0.000999001
m14	3	1	0.942022	0.128773	0.000999001
m15	3	1	0.814904	0.108426	0.000999001
m17	3	1	0.899338	0.195737	0.000999001
m18	3	1	0.807757	0.122164	0.000999001
m19	3	1	0.900519	0.198572	0.000999001
m3	5	2	0.881101	0.215438	0.000999001
m4	5	2	0.957253	0.104715	0.000999001
m7	5	2	0.64714	0.324738	0.000999001
m11	5	2	0.926583	0.324179	0.000999001
m12	5	2	0.876163	0.161315	0.000999001
m13	5	2	0.865913	0.34245	0.000999001
m14	5	2	0.897287	0.120996	0.000999001
m15	5	2	0.872416	0.139067	0.000999001
m17	5	2	0.810758	0.208333	0.000999001
m18	5	2	0.890538	0.111056	0.000999001
m19	5	2	0.97751	0.176869	0.000999001
m3	7	3	0.845671	0.18651	0.000999001
m4	7	3	0.90183	0.162249	0.000999001
m7	7	3	0.825339	0.285063	0.000999001
m11	7	3	0.806277	0.288353	0.000999001
m12	7	3	0.866674	0.127356	0.000999001
m13	7	3	0.865969	0.368432	0.000999001
m14	7	3	0.939553	0.106238	0.000999001
m15	7	3	0.916109	0.108625	0.000999001
m17	7	3	0.880428	0.20034	0.000999001
m18	7	3	0.938742	0.136718	0.000999001
m19	7	3	0.801893	0.261542	0.000999001
m3	8	4	0.920666	0.302374	0.000999001
m4	8	4	0.592153	0.338099	0.001998
m7	8	4	0.461301	0.346305	0.024975
m11	8	4	0.829431	0.525428	0.002997
m12	8	4	0.760588	0.191437	0.000999001
m13	8	4	0.887542	0.496022	0.000999001
m14	8	4	0.900233	0.162039	0.000999001
m15	8	4	0.802387	0.176191	0.000999001
m17	8	4	0.941472	0.321146	0.000999001
m18	8	4	0.811881	0.171846	0.000999001
m19	8	4	0.975479	0.45008	0.000999001
m3	10	5	0.94741	0.202337	0.000999001
m4	10	5	0.592092	0.214421	0.000999001
m7	10	5	0.53371	0.359872	0.00599401
m11	10	5	0.448489	0.366425	0.031968
m12	10	5	0.903904	0.186396	0.000999001
m13	10	5	0.82093	0.366297	0.000999001
m14	10	5	0.94582	0.124575	0.000999001
m15	10	5	0.863044	0.134366	0.000999001
m17	10	5	0.864242	0.171411	0.000999001
m18	10	5	0.851327	0.1081	0.000999001
m19	10	5	0.829103	0.223743	0.000999001
m3	12	6	0.883357	0.224256	0.000999001
m4	12	6	0.668299	0.221095	0.000999001
m7	12	6	0.764783	0.440551	0.001998
m11	12	6	0.976116	0.289857	0.000999001
m12	12	6	0.907262	0.149774	0.000999001
m13	12	6	0.670123	0.391942	0.002997
m14	12	6	0.918508	0.177926	0.000999001
m15	12	6	0.775525	0.195819	0.000999001
m17	12	6	0.958385	0.173889	0.000999001
m18	12	6	0.887998	0.121513	0.000999001
m19	12	6	0.938638	0.193604	0.000999001
m3	14	7	0.842476	0.21235	0.000999001
m4	14	7	0.928113	0.12668	0.000999001
m7	14	7	0.56073	0.259149	0.000999001
m11	14	7	0.979391	0.278579	0.000999001
m12	14	7	0.897707	0.137339	0.000999001
m13	14	7	-0.39346	0.376002	0.0859141
m14	14	7	0.935293	0.12858	0.000999001
m15	14	7	0.847791	0.161492	0.000999001
m17	14	7	0.97938	0.204067	0.000999001
m18	14	7	0.904374	0.118213	0.000999001
m19	14	7	0.777236	0.289937	0.000999001

## Sheet: Fig. 4i
mouse	day	switch	cc_rho	cc_rho_shuf95_pcnt	p_from_shuf		non-RR cells
m3	3	1	0.152707	0.210272	0.223776
m4	3	1	0.49059	0.204742	0.000999001
m7	3	1	0.292823	0.24083	0.03996
m11	3	1	0.0890646	0.552524	0.8002
m12	3	1	-0.0218143	0.196498	0.852148
m13	3	1	-0.0528931	0.399956	0.833167
m14	3	1	0.15603	0.154617	0.0919081
m15	3	1	0.0172825	0.139528	0.845155
m17	3	1	-0.0499366	0.309662	0.782218
m18	3	1	0.0233547	0.167711	0.825175
m19	3	1	0.384456	0.289301	0.028971
m3	5	2	0.52461	0.201901	0.000999001
m4	5	2	-0.0257619	0.177163	0.807193
m7	5	2	0.134117	0.264766	0.42957
m11	5	2	0.330138	0.411022	0.195804
m12	5	2	0.216207	0.171723	0.044955
m13	5	2	-0.113635	0.400933	0.659341
m14	5	2	0.0908956	0.189373	0.448551
m15	5	2	-0.368935	0.170451	0.000999001
m17	5	2	0.297548	0.2758	0.0659341
m18	5	2	0.00090489	0.199037	0.992008
m19	5	2	-0.186309	0.309996	0.343656
m3	7	3	0.0104384	0.295623	0.945055
m4	7	3	0.321886	0.230499	0.022977
m7	7	3	0.283229	0.30228	0.124875
m11	7	3	-0.0342932	0.361399	0.87013
m12	7	3	-0.0708853	0.131802	0.404595
m13	7	3	-0.105377	0.339137	0.632368
m14	7	3	-0.142395	0.142137	0.134865
m15	7	3	0.337207	0.136118	0.000999001
m17	7	3	0.148775	0.315682	0.408591
m18	7	3	-0.332127	0.196546	0.00599401
m19	7	3	0.545139	0.297082	0.00599401
m3	8	4	-0.35376	0.265992	0.031968
m4	8	4	-0.0580524	0.241546	0.697303
m7	8	4	-0.0832538	0.243695	0.573427
m11	8	4	0.0977935	0.321604	0.628372
m12	8	4	0.144615	0.163803	0.160839
m13	8	4	-0.0387386	0.243499	0.801199
m14	8	4	-0.222473	0.151337	0.016983
m15	8	4	-0.084448	0.156293	0.3996
m17	8	4	0.153479	0.295268	0.391608
m18	8	4	0.0847402	0.150565	0.364635
m19	8	4	-0.204193	0.281538	0.260739
m3	10	5	0.204356	0.303464	0.23976
m4	10	5	0.23153	0.271888	0.16983
m7	10	5	-0.10986	0.335459	0.576424
m11	10	5	0.0160484	0.385926	0.959041
m12	10	5	0.111697	0.159529	0.265734
m13	10	5	-0.187154	0.42174	0.468531
m14	10	5	-0.190998	0.219503	0.15984
m15	10	5	-0.175774	0.176663	0.112887
m17	10	5	-0.149275	0.310659	0.414585
m18	10	5	0.129814	0.166441	0.201798
m19	10	5	-0.419568	0.278665	0.00999001
m3	12	6	0.0378833	0.244194	0.796204
m4	12	6	0.18827	0.214593	0.158841
m7	12	6	0.0727151	0.337765	0.741259
m11	12	6	0.287544	0.340245	0.176823
m12	12	6	-0.0773592	0.221728	0.568432
m13	12	6	0.0586012	0.4879	0.832168
m14	12	6	-0.0467906	0.233507	0.754246
m15	12	6	0.265361	0.183535	0.018981
m17	12	6	0.463626	0.344467	0.025974
m18	12	6	-0.149179	0.168699	0.156843
m19	12	6	0.00728019	0.451467	0.986014
m3	14	7	0.160476	0.455528	0.554446
m4	14	7	-0.305523	0.19096	0.00899101
m7	14	7	0.240017	0.320516	0.218781
m11	14	7	0.0437348	0.386783	0.857143
m12	14	7	-0.181366	0.180815	0.101898
m13	14	7	-0.0935106	0.357617	0.672328
m14	14	7	0.190424	0.157618	0.0599401
m15	14	7	-0.135736	0.176444	0.217782
m17	14	7	-0.146037	0.430521	0.624376
m18	14	7	0.161017	0.12641	0.0559441
m19	14	7	-0.396046	0.437793	0.134865

## Sheet: Fig. 4j
			these column headers are bin centers relative to reward, in radians, for the SMOOTHED histograms for each animal underlying the means shown in Fig. 4j
mouse	mouse_num	switch	-3.07178	-2.93215	-2.79253	-2.6529	-2.51327	-2.37365	-2.23402	-2.0944	-1.95477	-1.81514	-1.67552	-1.53589	-1.39626	-1.25664	-1.11701	-0.977384	-0.837758	-0.698132	-0.558505	-0.418879	-0.279253	-0.139626	4.34375e-15	0.139626	0.279253	0.418879	0.558505	0.698132	0.837758	0.977384	1.11701	1.25664	1.39626	1.53589	1.67552	1.81514	1.95477	2.0944	2.23402	2.37365	2.51327	2.6529	2.79253	2.93215	3.07178
m3	3	1	5.18723e-07	1.71778e-05	0.000209527	0.000946463	0.00165093	0.00140681	0.000982674	0.000494704	0.000209787	0.000477526	0.000773924	0.000486633	0.00033108	0.00115573	0.00248546	0.00251904	0.00158311	0.00232083	0.00417933	0.00423402	0.00394604	0.00563454	0.00959147	0.0133386	0.0130039	0.0108814	0.00877463	0.0069975	0.00438004	0.00207937	0.00170434	0.00219895	0.00213756	0.00126036	0.00115625	0.00157284	0.0010602	0.000887732	0.00173705	0.00212897	0.00161608	0.00145994	0.00125952	0.000574349	0.000122071
m4	4	1	0.00196731	0.00219829	0.00217022	0.0019139	0.00165486	0.0019137	0.00216311	0.0021032	0.00143788	0.000632441	0.000651948	0.00168293	0.003201	0.00396034	0.00284854	0.00116797	0.000734439	0.0015476	0.00274113	0.00418671	0.00553455	0.00565862	0.0068255	0.00997681	0.0102143	0.00810696	0.0071564	0.00609809	0.00424159	0.00253047	0.00177212	0.00180456	0.00166886	0.000902407	0.000536338	0.00061736	0.000373178	0.000163362	0.000372976	0.000610453	0.00044775	0.00044775	0.00061025	0.000366474	8.83858e-05
m7	7	1	0.000671117	0.000914683	0.000548992	0.000122429	1.0353e-05	1.0353e-05	0.000122429	0.000548992	0.000914987	0.000681167	0.000793546	0.00146367	0.00146367	0.000794153	0.000702176	0.00119121	0.00205537	0.00411863	0.00665868	0.00863145	0.00890698	0.00699701	0.00616536	0.0102908	0.0160496	0.0153506	0.00915043	0.00474246	0.00443406	0.00601157	0.00515255	0.0029927	0.00263269	0.00366154	0.00378116	0.00327423	0.00215459	0.000804506	0.000142831	1.06565e-05	3.03471e-07	0	0	0	0
m11	11	1	0	0	0	0	0	0	0	0	0	0	0	0	0	1.50371e-06	4.97962e-05	0.000608146	0.00276858	0.00509066	0.00548736	0.00569579	0.00548736	0.00509066	0.00277158	0.000709242	0.00131288	0.00604721	0.0117336	0.0105267	0.00665084	0.00519025	0.00282288	0.00126458	0.00337522	0.00720279	0.00720129	0.00332843	0.00075603	0.00126458	0.00543906	0.00896502	0.00543756	0.00121328	9.95924e-05	3.00743e-06	0
m12	12	1	0.000561739	0.00109463	0.00138209	0.00109463	0.000561739	0.000562367	0.00111544	0.00163557	0.00223044	0.00242757	0.00160675	0.000899658	0.000596627	0.00118779	0.00286864	0.00380356	0.00310002	0.00240226	0.00278563	0.00360146	0.0036721	0.00545477	0.00853399	0.0116702	0.0156261	0.0179397	0.0174289	0.0147704	0.0115586	0.00900409	0.00674548	0.00591744	0.00522686	0.00305474	0.00280043	0.00378819	0.0022735	0.000514104	0.000133252	0.000471357	0.00108749	0.00138167	0.00108749	0.00047031	9.87833e-05
m13	13	1	0.00192183	0.00262106	0.00162967	0.00105178	0.00317126	0.00518195	0.00314249	0.000701183	5.75566e-05	2.60709e-06	2.87783e-05	0.000351461	0.00160002	0.002942	0.00317126	0.00329259	0.00320004	0.00329259	0.00317126	0.002942	0.00160089	0.000380239	0.00037937	0.00157211	0.00259141	0.00160002	0.000701183	0.00160089	0.00262019	0.0019227	0.00195061	0.00296991	0.00314336	0.00294113	0.00160002	0.000351461	2.87783e-05	8.6903e-07	0	0	0	0	0	0	0
m14	14	1	0.000890776	0.00245324	0.00392719	0.00341515	0.00191285	0.00100791	0.000764188	0.000407721	8.99052e-05	2.21974e-05	0.000186693	0.000911566	0.00200203	0.00286784	0.0037435	0.00460155	0.00558901	0.00576497	0.00483422	0.00472968	0.00647796	0.00786976	0.00793725	0.0066921	0.00450683	0.00358932	0.00459505	0.00463165	0.00264709	0.00225425	0.00357141	0.00340893	0.00221624	0.00126737	0.000512055	0.000186251	0.000407499	0.000659632	0.000399953	8.92415e-05	7.32539e-06	2.21208e-07	0	0	0
m15	15	1	0.00146612	0.0013705	0.000930261	0.000627829	0.000579494	0.00153092	0.00332962	0.0035156	0.00175333	0.000627711	0.000504822	0.000351459	0.000351301	0.000499254	0.000553714	0.0013554	0.00269279	0.00333701	0.00399407	0.00417611	0.00350819	0.00367897	0.00466085	0.00836423	0.0135857	0.0141394	0.0105297	0.00778368	0.00624348	0.00502205	0.00375115	0.00225958	0.00141923	0.00151582	0.00255991	0.00332011	0.00236295	0.0013346	0.000605374	0.000139395	0.000138443	0.000573709	0.000945364	0.000573709	0.000138443
m17	17	1	0.00113447	0.00156248	0.00113447	0.00113396	0.00154704	0.00097906	0.000844431	0.00300512	0.00551419	0.00434479	0.00199537	0.00252572	0.00492974	0.00491225	0.00228489	0.000654548	0.000962593	0.00154806	0.0011849	0.00175557	0.00436125	0.00594746	0.00517011	0.00613817	0.0107703	0.0160257	0.0146161	0.0106192	0.00894956	0.00594649	0.00385161	0.00446834	0.00439727	0.00371428	0.00508315	0.00726706	0.00528835	0.00216929	0.00214698	0.00331741	0.0032125	0.00400329	0.0049457	0.0036086	0.00159914
m18	18	1	0.00253038	0.00305362	0.00310603	0.0019642	0.00142052	0.00152445	0.00112162	0.000745059	0.00168152	0.00325236	0.00316781	0.00203828	0.00152966	0.00131018	0.000840391	0.00122145	0.00291882	0.00546239	0.00753162	0.00656343	0.00443475	0.00532614	0.0100893	0.0146606	0.01568	0.0150693	0.0134129	0.00987002	0.00533483	0.00300516	0.00372586	0.00453651	0.00418049	0.00391303	0.00391817	0.00350545	0.00311691	0.00340573	0.00415297	0.00419549	0.00271827	0.00149426	0.00119442	0.00116901	0.00116822
m19	19	1	0	0	0	0	0	0	0	0	0	0	4.88433e-07	1.71515e-05	0.000229886	0.00129435	0.00345356	0.00513701	0.00597464	0.00777113	0.00824751	0.00613731	0.00592569	0.00690469	0.00685665	0.0053017	0.00307674	0.00188342	0.000917899	0.000247037	0.00062447	0.0028797	0.00566137	0.00606907	0.00528553	0.00366532	0.00219461	0.00189911	0.00198041	0.00253664	0.00235528	0.00108064	0.000213223	1.66631e-05	4.88433e-07	0	0
m3	3	2	0.00444604	0.00637451	0.00772811	0.00446279	0.00147522	0.000944635	0.000528643	0.000127006	0.000127297	0.000536241	0.000994857	0.00118869	0.00174599	0.00247454	0.00262348	0.00237796	0.00287749	0.00378147	0.00479681	0.00540017	0.00587863	0.00613148	0.00692141	0.00864508	0.00842026	0.0057517	0.00384231	0.00361625	0.00316001	0.00236833	0.00222388	0.00213358	0.00208723	0.00159734	0.00110259	0.000545294	0.000118827	3.85379e-05	0.000352698	0.00158771	0.00271976	0.00212395	0.0014734	0.00184201	0.00291447
m4	4	2	0.00147772	0.00110348	0.000488	0.00026268	0.000770729	0.00126591	0.000855678	0.000644338	0.00111704	0.00147815	0.00147815	0.00111725	0.00065154	0.000948039	0.00173993	0.001874	0.00174739	0.00205067	0.00258163	0.00251045	0.0017618	0.00159916	0.00268077	0.00352156	0.00314758	0.00270242	0.00325329	0.0041515	0.00436263	0.00339496	0.00190286	0.00146572	0.00189539	0.00229191	0.00241835	0.0025812	0.00212837	0.00103362	0.000665731	0.00120961	0.00194496	0.00248863	0.00211396	0.000941259	0.000198914
m7	7	2	0.000362876	0.00150376	0.00247791	0.00150293	0.000335349	2.75271e-05	1.24687e-06	1.37635e-05	0.000167674	0.00075188	0.00125313	0.000933733	0.00111434	0.00233953	0.00349418	0.00341123	0.00186664	0.00129702	0.00238248	0.0038729	0.00547306	0.00729799	0.00988513	0.0117517	0.0111933	0.00902361	0.00573704	0.00345636	0.00222857	0.001116	0.00110099	0.0020046	0.00199125	0.000933318	0.000362876	0.000933318	0.00199083	0.00199083	0.000933318	0.000363291	0.000947497	0.00217269	0.00292374	0.00309141	0.00310517
m11	11	2	0	0	0	0	0	0	0	0	0	0	1.26255e-06	4.181e-05	0.00050935	0.00228275	0.00376362	0.00228275	0.00050935	4.181e-05	6.31277e-06	0.00016724	0.0020374	0.00913352	0.0151394	0.0101915	0.00711351	0.0100203	0.00888659	0.00613536	0.00714869	0.00837345	0.00655698	0.00283391	0.000552423	4.30726e-05	1.26255e-06	0	0	0	0	0	0	0	0	0	0
m12	12	2	0.00240463	0.00167836	0.00135892	0.00167118	0.00134483	0.000530436	9.54374e-05	1.40382e-05	8.89252e-05	0.000455346	0.0010596	0.00141971	0.00142623	0.00114141	0.000822375	0.000706815	0.000544474	0.000917812	0.00184782	0.00268441	0.00348397	0.00350745	0.00368116	0.00483869	0.00548045	0.00555887	0.00393873	0.00306746	0.00423146	0.0046878	0.00339738	0.00303727	0.0037155	0.00313157	0.00167225	0.000570725	0.000259655	0.000740773	0.00122255	0.000896856	0.000896856	0.00122235	0.000733652	0.000163609	1.38354e-05
m13	13	2	0	0	0	0	0	0	0	0	7.60401e-07	2.5181e-05	0.000309049	0.00145038	0.00318703	0.00550011	0.00713212	0.0044595	0.00239663	0.0035701	0.00690165	0.00968119	0.00692531	0.0038265	0.00315869	0.00400249	0.00430546	0.00473957	0.00626618	0.00537429	0.0036715	0.00402387	0.00397503	0.00305796	0.00262385	0.00170755	0.00168237	0.00229343	0.00142672	0.000945484	0.00308162	0.00590905	0.0050164	0.00198837	0.00035713	2.67018e-05	7.60401e-07
m14	14	2	0.00060524	0.000825446	0.000513229	0.000331234	0.000998721	0.00163222	0.000998721	0.000331234	0.000513229	0.000825719	0.000614577	0.000724989	0.0014392	0.00191645	0.00192497	0.00154164	0.00114757	0.00144149	0.00328601	0.00725364	0.0102793	0.0120962	0.0160452	0.0188128	0.017916	0.0149473	0.0107108	0.00849652	0.0100678	0.0113139	0.00819696	0.00481641	0.00338369	0.00196485	0.00193602	0.0029698	0.00230142	0.000835126	0.000248012	0.000504713	0.000816109	0.000494829	0.000110411	9.06311e-06	2.73682e-07
m15	15	2	0.00131338	0.00221482	0.00199242	0.00084451	0.000164676	9.46245e-05	0.000469567	0.00130105	0.00206335	0.00209231	0.0016829	0.00240379	0.00427799	0.00428958	0.00255705	0.00247438	0.00399228	0.00486446	0.00472133	0.00488929	0.00655049	0.0103164	0.0154127	0.0164609	0.0135446	0.0105271	0.00762633	0.00527214	0.00312485	0.00186089	0.00224488	0.00266718	0.0022503	0.00165319	0.00103774	0.000686346	0.000539969	0.00102563	0.00164085	0.00126539	0.000733225	0.000333682	7.11015e-05	5.79328e-06	1.74942e-07
m17	17	2	0.00139522	0.00254126	0.00252381	0.00116521	0.000230012	1.79752e-05	5.26892e-07	0	0	0	0	0	0	0	0	0	5.26892e-07	1.74483e-05	0.000213617	0.000988067	0.00201375	0.003089	0.00455448	0.00488965	0.00510169	0.00572021	0.00564718	0.00496216	0.00405909	0.00360342	0.00218817	0.00180395	0.00351188	0.00412988	0.00254298	0.00234786	0.00317776	0.00194124	0.000851308	0.00197508	0.00356747	0.00381057	0.00356641	0.00194124	0.000461077
m18	18	2	0.00229299	0.00136719	0.000942476	0.000756212	0.000352612	0.000198044	0.000652804	0.00153838	0.00273356	0.00417246	0.00413028	0.00264692	0.00199427	0.0022428	0.00253836	0.00352732	0.00470187	0.00551492	0.00731301	0.00994918	0.0106216	0.0099986	0.0109491	0.0127739	0.0158613	0.0177244	0.0173055	0.0159911	0.0125421	0.00862811	0.00799123	0.00712366	0.00460532	0.0027189	0.00214464	0.00208709	0.00143477	0.000767259	0.000746188	0.00137804	0.00263475	0.00309015	0.00232465	0.00147588	0.000772532
m19	19	2	0.00262959	0.00203947	0.0019224	0.0018365	0.00170377	0.000942989	0.000406451	0.000926328	0.00150029	0.000909667	0.00020398	4.99834e-05	0.000406955	0.0018365	0.00321921	0.00293248	0.00283357	0.00269674	0.00266606	0.00487305	0.00751565	0.00767078	0.00780351	0.00849506	0.00650707	0.00440215	0.00421483	0.00556308	0.00653884	0.00444893	0.00153575	0.000253461	1.86736e-05	1.71643e-05	0.000202974	0.00091017	0.00151645	0.00111264	0.00111264	0.00151645	0.00091017	0.000202974	1.66611e-05	5.03123e-07	0
m3	3	3	0	0	3.54988e-07	1.24656e-05	0.000166724	0.000928259	0.00234258	0.00278176	0.00171366	0.0015936	0.00228349	0.00192657	0.00135674	0.000821733	0.000976347	0.0022964	0.00441165	0.00568534	0.00413782	0.00338504	0.00642161	0.00981444	0.0127729	0.0174205	0.0161938	0.0098647	0.00657819	0.00580841	0.00695916	0.00903853	0.00821567	0.00611685	0.00404163	0.00287245	0.00406546	0.0058767	0.00514714	0.00390314	0.00213925	0.00121646	0.00173531	0.0017011	0.000785047	0.000154968	1.24656e-05
m4	4	3	0.00117815	0.000544049	0.000107395	8.39282e-06	2.46012e-07	2.46012e-07	8.1468e-06	9.92484e-05	0.0004448	0.000733352	0.0004448	9.92484e-05	8.39282e-06	8.39282e-06	9.97404e-05	0.00046134	0.000940488	0.00145019	0.00221813	0.00264513	0.00287748	0.00337928	0.00430267	0.00431798	0.00356198	0.00358463	0.00341258	0.00243138	0.00178099	0.000914779	0.000207628	0.000123935	0.00055318	0.00129394	0.00182984	0.0022744	0.00256344	0.00219193	0.00159169	0.00154944	0.00201939	0.00163135	0.000643543	0.000115542	8.88484e-06
m7	7	3	0.000181853	0.000765643	0.00140663	0.00150334	0.00142081	0.000946666	0.00108764	0.00201795	0.00215851	0.0016706	0.00142081	0.000779407	0.000335764	0.000765228	0.0012402	0.000780238	0.000545145	0.0020489	0.00512312	0.00739508	0.00813022	0.00771713	0.00713078	0.00956834	0.0126133	0.0136303	0.0106778	0.00465241	0.000909267	8.46594e-05	0.000169752	0.000751464	0.00123895	0.000751464	0.00016809	2.79427e-05	0.000181853	0.000919138	0.00199042	0.00199042	0.000919138	0.000181438	1.41792e-05	4.15623e-07	0
m11	11	3	0	1.10604e-06	3.6627e-05	0.000447314	0.00203639	0.00374326	0.00399953	0.00374326	0.00203639	0.000447314	3.7733e-05	3.8839e-05	0.000482835	0.00244818	0.00537228	0.00626249	0.00734345	0.0112607	0.0129001	0.0153769	0.0199702	0.0162679	0.0116761	0.011008	0.0124869	0.0141184	0.00807452	0.00182367	0.000592715	0.00200419	0.00329705	0.00199976	0.000446208	3.6627e-05	1.10604e-06	0	0	0	0	0	0	0	0	0	0
m12	12	3	0.0023949	0.00424922	0.00574143	0.0035909	0.00138091	0.000725062	0.000420338	0.000615837	0.00113492	0.00127692	0.00142925	0.00187841	0.00184869	0.0012863	0.00192895	0.00506125	0.00820477	0.00810721	0.0075182	0.00705355	0.00754688	0.0109041	0.0152314	0.0167764	0.0143916	0.011808	0.00978634	0.00733831	0.00490457	0.00413128	0.00504503	0.0042627	0.00257896	0.00229275	0.00279305	0.00255024	0.00142841	0.000810293	0.00102416	0.0014573	0.00160725	0.00194352	0.00182295	0.00107578	0.000436993
m13	13	3	0.00468439	0.00349669	0.00150264	0.000292784	2.28285e-05	6.69153e-07	0	0	0	6.69153e-07	2.21593e-05	0.000269956	0.00120986	0.00199539	0.00123269	0.000563409	0.00154696	0.00376865	0.00593856	0.00721969	0.00714842	0.00603266	0.00396734	0.00285158	0.00277965	0.00403861	0.00593856	0.0069504	0.00594057	0.00410375	0.00354452	0.00591908	0.00726183	0.00446227	0.0035237	0.00533426	0.00527196	0.00596357	0.00925805	0.0100629	0.00724184	0.00329606	0.00179676	0.00206253	0.00148115
m14	14	3	0.00102276	0.00186325	0.00186305	0.00101636	0.000945428	0.00153307	0.00151452	0.00163039	0.00216689	0.00162995	0.000584052	0.000129071	0.000396714	0.0017528	0.00296947	0.00226379	0.00182596	0.00231648	0.00240156	0.0023726	0.00412249	0.00803904	0.0131702	0.0174151	0.0158275	0.0106134	0.00643886	0.00460982	0.00390948	0.00315822	0.00219387	0.00137909	0.00144978	0.00159819	0.00121029	0.00117136	0.0013649	0.0013523	0.00100915	0.000433663	8.44976e-05	6.5883e-06	1.93118e-07	0	0
m15	15	3	0.00249199	0.00156515	0.00100818	0.000968205	0.00054673	0.000120935	1.02141e-05	1.02141e-05	0.000120786	0.000541323	0.000893389	0.000571217	0.000488549	0.00170945	0.00313968	0.00300839	0.00259119	0.00234274	0.0032057	0.00780913	0.0141088	0.0163303	0.0154643	0.014652	0.013277	0.00891849	0.00546607	0.00502182	0.00576433	0.0061939	0.00501545	0.00376266	0.0036668	0.00371149	0.00319032	0.00213201	0.00165093	0.00196647	0.00231715	0.00208152	0.00140459	0.00157041	0.00216619	0.00177568	0.000863266
m17	17	3	0.000235577	0.000976231	0.00160864	0.00097731	0.000271317	0.000671529	0.00294602	0.00506151	0.00412155	0.00327319	0.00307336	0.00314856	0.00352488	0.00285903	0.00457483	0.00768212	0.0067243	0.00466859	0.0041384	0.0046702	0.00677845	0.00835311	0.00771907	0.00864224	0.0078261	0.00361809	0.00114268	0.00202502	0.00345448	0.00314532	0.00303762	0.00283778	0.00217017	0.00184422	0.000994101	0.000218246	1.841e-05	1.841e-05	0.000217706	0.000975691	0.00160918	0.000994101	0.000453283	0.00121127	0.00258487
m18	18	3	0.000414121	0.000570547	0.000420506	0.000495644	0.000978282	0.00124119	0.00104741	0.000758741	0.000646433	0.000432903	0.000572654	0.00136028	0.00233412	0.00383743	0.00518473	0.00428914	0.00346902	0.00342426	0.00245974	0.00277552	0.00499714	0.00692578	0.00847158	0.0102541	0.0111801	0.0119969	0.0116812	0.00960801	0.00682458	0.00467364	0.0042541	0.00505422	0.00528614	0.00347405	0.00157559	0.00124238	0.00166263	0.00188105	0.00146792	0.00118507	0.00135505	0.00136026	0.00126714	0.000689614	0.000163795
m19	19	3	0	0	0	0	0	5.59961e-07	1.91033e-05	0.000245008	0.00125688	0.00290756	0.00369409	0.00290812	0.00127542	0.000470912	0.0010321	0.00168832	0.00123834	0.0012389	0.00170743	0.00127654	0.00171149	0.00403181	0.00651193	0.00920862	0.010861	0.00725905	0.00366351	0.00448418	0.00664209	0.00684665	0.00540277	0.00418466	0.00298341	0.00172891	0.00251488	0.00461442	0.00493298	0.00414589	0.00294464	0.001258	0.000245008	1.91033e-05	5.59961e-07	0	0
m3	3	4	0.00536524	0.00374302	0.00318966	0.00236487	0.00106128	0.000800069	0.00105978	0.000647079	0.000283418	0.000646728	0.00104745	0.000635096	0.000141709	1.19834e-05	1.23347e-05	0.000154044	0.000800772	0.00199028	0.00328303	0.0047341	0.00643458	0.00815784	0.0100231	0.0102617	0.0057188	0.00273522	0.00374332	0.0046966	0.00439265	0.00522506	0.00805023	0.00931823	0.00886225	0.00696538	0.00448602	0.0035668	0.00354274	0.00248331	0.00107221	0.000800772	0.00107106	0.000777156	0.000777156	0.00107036	0.000777156
m4	4	4	0.00204582	0.00278923	0.00170448	0.000756633	0.00182827	0.00333687	0.00285147	0.00219065	0.00279983	0.00316051	0.00264541	0.00127011	0.000384039	0.000578886	0.000940265	0.000806962	0.0012599	0.00209808	0.00225119	0.00234627	0.00237621	0.00268626	0.00255265	0.00304794	0.00396717	0.00306929	0.00283209	0.00417424	0.00587768	0.00611504	0.00386357	0.00267859	0.00248913	0.00175937	0.00274881	0.00495815	0.00489629	0.00390601	0.00392543	0.00366764	0.00242855	0.00150902	0.00162251	0.00149811	0.000816865
m7	7	4	0.000481839	0.00199702	0.00329939	0.00210724	0.000953612	0.000979851	0.00111966	0.00155381	0.0019594	0.00216376	0.00255108	0.00276506	0.00198819	0.00133382	0.00320069	0.00688594	0.00818201	0.00746941	0.00741662	0.0078988	0.00922841	0.0111252	0.0167052	0.0222928	0.0188207	0.0123713	0.00854435	0.00602051	0.00493083	0.00304994	0.0013991	0.000767519	0.00111966	0.00176559	0.00149728	0.00105435	0.000628508	0.000611888	0.000868253	0.00094475	0.00211638	0.00342013	0.00261556	0.00188722	0.00196936
m11	11	4	0	0	1.06215e-06	3.51735e-05	0.000428501	0.00192041	0.00316622	0.00192041	0.000428501	3.51735e-05	2.1243e-06	3.62357e-05	0.000463675	0.00234891	0.00508769	0.00512286	0.00281471	0.00288506	0.00605021	0.00978657	0.0125584	0.0111006	0.00708296	0.00601504	0.00516016	0.00238727	0.000929473	0.00245655	0.00597986	0.00935594	0.0106018	0.00747071	0.00281471	0.000535084	0.000466861	0.00195664	0.00359472	0.00384082	0.00359472	0.00195558	0.000429563	3.51735e-05	1.06215e-06	0	0
m12	12	4	0.00135349	0.00236178	0.00259671	0.00252456	0.00281829	0.00252416	0.00173163	0.00103377	0.00055408	0.00073387	0.00116677	0.00122026	0.00202095	0.0036531	0.00427918	0.00357595	0.00336121	0.00312049	0.00263552	0.00428402	0.0087382	0.0127129	0.0151376	0.0162023	0.0132401	0.00968606	0.00788653	0.00699834	0.0069605	0.00560721	0.00309106	0.00173836	0.00169022	0.00189416	0.00189385	0.0025305	0.00359353	0.0033111	0.00188773	0.00103471	0.00128035	0.00147277	0.00104581	0.000691407	0.000409153
m13	13	4	0.0014353	0.00263122	0.00281393	0.00217787	0.00185169	0.000998126	0.000219129	1.84846e-05	1.84846e-05	0.000218588	0.000982892	0.00172281	0.00229225	0.00613449	0.0102178	0.00871257	0.00848105	0.00883641	0.00644951	0.00764435	0.0101797	0.00761009	0.00606346	0.00744371	0.00711467	0.00691859	0.00560603	0.00327067	0.00147227	0.00127163	0.0022894	0.00392019	0.00510048	0.00341199	0.00283418	0.00426378	0.00357606	0.00141736	0.000272958	0.000255557	0.00119877	0.0025948	0.0025948	0.00119877	0.000255015
m14	14	4	0	1.87701e-07	6.21579e-06	7.59116e-05	0.000345587	0.000635627	0.000691173	0.000787075	0.00103676	0.00134642	0.00136389	0.00127766	0.000791948	0.000801244	0.00203662	0.00330866	0.00385366	0.00428347	0.00370411	0.00296654	0.00397866	0.00804781	0.0146097	0.0218757	0.0267468	0.0256464	0.018753	0.0109704	0.00687227	0.00584454	0.00492566	0.00316009	0.00247156	0.00337375	0.00573919	0.00736319	0.00451278	0.00155712	0.000835459	0.00105279	0.0012507	0.00105053	0.000760869	0.000647871	0.000421686
m15	15	4	0.00241041	0.00306058	0.00346309	0.00216969	0.00170477	0.00253339	0.00262818	0.00220898	0.00166946	0.00150867	0.00112627	0.000517014	0.000533634	0.00134653	0.0026573	0.00454682	0.00678069	0.00787564	0.00809017	0.00919319	0.0111726	0.0155372	0.0191352	0.016495	0.0129309	0.011204	0.00785968	0.00566947	0.00436548	0.00254148	0.00173883	0.00151939	0.00146422	0.00206277	0.00315509	0.00335667	0.00236557	0.00183904	0.00213559	0.00235394	0.00211326	0.00156371	0.00109359	0.00112144	0.00168136
m17	17	4	0.00217524	0.00153655	0.00279987	0.00497461	0.00454141	0.00266785	0.00104305	0.000404695	0.00119253	0.00311344	0.00427596	0.0033816	0.00310166	0.00689613	0.011184	0.00899541	0.00372662	0.00198408	0.00397845	0.00578206	0.00498805	0.00456225	0.00717751	0.00898113	0.00537664	0.00270008	0.00276947	0.00198392	0.0021459	0.00348457	0.00294879	0.00134201	0.00101271	0.00134145	0.000819505	0.000373913	0.00101271	0.00230999	0.00296351	0.00269863	0.00302341	0.0051706	0.00749109	0.00732833	0.00435159
m18	18	4	0.000106201	0.000509151	0.00122468	0.00183108	0.00221519	0.00226068	0.00208757	0.00186969	0.00166174	0.0021489	0.00323569	0.00336175	0.00224243	0.00234633	0.00440433	0.00660573	0.00704603	0.00657244	0.00702905	0.00961289	0.0119469	0.0111269	0.0100847	0.0106628	0.0106186	0.00953289	0.00787583	0.00589376	0.00475739	0.00460078	0.00450317	0.00342939	0.00254033	0.00239725	0.00256974	0.00290545	0.00241062	0.00165137	0.0013075	0.00118743	0.000938526	0.000998781	0.00146557	0.00129224	0.000644813
m19	19	4	0.00234891	0.00320192	0.00193959	0.000660338	0.00120963	0.00254438	0.00254331	0.00117499	0.000249424	0.000232368	0.000961797	0.00161988	0.00144253	0.00281311	0.0065105	0.00880493	0.00743554	0.00418304	0.00149582	0.000914542	0.00322009	0.00703127	0.010671	0.0132379	0.0102074	0.00545201	0.0044116	0.00546667	0.00528388	0.00617706	0.00730922	0.00690543	0.0058876	0.00459169	0.00218848	0.0006614	0.00099644	0.00160176	0.00117499	0.00119204	0.00181495	0.00192094	0.00179736	0.000978322	0.000232368
m3	3	5	0.00350227	0.00161728	0.000319251	2.49491e-05	1.09697e-06	1.21089e-05	0.000147517	0.000661124	0.00109001	0.000661124	0.000148248	3.63267e-05	0.000295765	0.00133472	0.00233964	0.00213125	0.00205937	0.00196102	0.00197542	0.00403479	0.00810829	0.012376	0.01603	0.0163923	0.0120031	0.00893696	0.00777806	0.0080775	0.00775307	0.00626174	0.00496225	0.00422695	0.0039705	0.00325832	0.00221973	0.00167856	0.00236615	0.00389486	0.00475227	0.00338089	0.00178938	0.00142174	0.00133582	0.00125	0.000821115
m4	4	5	1.31341e-05	0.000170801	0.000950961	0.00239915	0.0028257	0.00146178	0.000305837	3.6493e-05	0.000147442	0.000657531	0.00108445	0.000669574	0.000294521	0.000705704	0.00152459	0.00263049	0.00341101	0.00213172	0.00111008	0.00126875	0.00137673	0.00197824	0.00416525	0.00699583	0.00814881	0.00926113	0.00917272	0.00812809	0.00683529	0.00565444	0.00505709	0.00339937	0.00191506	0.00192519	0.00176679	0.000951325	0.000816289	0.00109649	0.000657895	0.000146715	1.20431e-05	3.6367e-07	0	0	0
m7	7	5	0.000214004	0.000886833	0.00146133	0.000886833	0.000214004	0.000214494	0.000903066	0.0016591	0.00177317	0.00167534	0.00110084	0.00110231	0.00172404	0.00236746	0.00435109	0.00570227	0.00495957	0.00606907	0.0112806	0.0179692	0.0201844	0.0193297	0.0164797	0.0186574	0.0244554	0.0208355	0.0138712	0.00893104	0.00741718	0.00853736	0.00823	0.00486119	0.00231833	0.00134829	0.00198865	0.00313716	0.00267575	0.00205464	0.00180564	0.00167632	0.00110035	0.0010846	0.00147757	0.000887323	0.000214004
m11	11	5	0	0	0	0	0	0	0	0	0	0	1.09697e-06	3.63267e-05	0.00044255	0.00198337	0.00327113	0.0020197	0.0008851	0.0020208	0.00330745	0.00242702	0.00246225	0.00374891	0.00396784	0.00371368	0.00206041	0.0010326	0.00382732	0.0116835	0.0174905	0.0136658	0.00750467	0.00462835	0.00463839	0.00598754	0.0069837	0.00400307	0.000886197	7.26535e-05	2.19394e-06	0	0	0	0	0	0
m12	12	5	0	4.01894e-07	1.33089e-05	0.000162136	0.000726641	0.00119823	0.000733295	0.000243203	0.00037683	0.000606071	0.000444388	0.00044479	0.000619179	0.000533115	0.000915595	0.00190013	0.00290053	0.00378455	0.00448913	0.00502888	0.00365483	0.00203587	0.00187835	0.00212354	0.00315079	0.00476725	0.00590331	0.00661105	0.00560032	0.00449205	0.00422745	0.00328666	0.00213484	0.00183908	0.0025108	0.0028475	0.00154141	0.000337781	0.000107886	0.000364124	0.000599014	0.00036332	8.10678e-05	6.65445e-06	2.00947e-07
m13	13	5	0.00199093	0.0036263	0.0036014	0.00166271	0.000328219	2.565e-05	7.51857e-07	0	7.51857e-07	2.48981e-05	0.000304073	0.00138504	0.00256947	0.0030236	0.00395376	0.00423294	0.00440714	0.00511781	0.00422906	0.0043909	0.00853586	0.0132244	0.011054	0.00814086	0.007654	0.00559534	0.00335182	0.00262002	0.00168986	0.00168836	0.00256947	0.00272028	0.00256947	0.00168836	0.00168836	0.00257023	0.00274443	0.0028494	0.00279347	0.00315197	0.00410307	0.00478658	0.00274368	0.000607394	5.12999e-05
m14	14	5	0.000120212	0.000498159	0.000821147	0.000507003	0.000222186	0.000507003	0.000821422	0.000507003	0.000222461	0.000516122	0.00093224	0.000995767	0.00093279	0.000534635	0.000454317	0.00163238	0.00319401	0.00348824	0.0038526	0.00679575	0.013701	0.0219963	0.0288695	0.0292709	0.0225006	0.0178467	0.0140233	0.00972913	0.00670947	0.00402488	0.00309441	0.0038102	0.00528696	0.00541347	0.003267	0.00148628	0.00120085	0.00162408	0.00236209	0.00232364	0.00154122	0.000627215	0.000120763	9.39443e-06	2.75372e-07
m15	15	5	0.000411059	0.000560244	0.000336257	7.49877e-05	6.15536e-06	1.85876e-07	3.71752e-07	1.23107e-05	0.000150347	0.000684454	0.00125852	0.00135697	0.00142062	0.00151291	0.002012	0.00221077	0.00181953	0.0018015	0.00314839	0.00576834	0.00856004	0.0131474	0.0194718	0.0224414	0.0214273	0.0185517	0.0157574	0.0132659	0.00928215	0.00725266	0.00820238	0.00806003	0.00718097	0.00698182	0.00773999	0.00763422	0.00432797	0.00153487	0.00117742	0.00157032	0.00151942	0.000753286	0.000156317	1.24966e-05	3.71752e-07
m17	17	5	1.46807e-05	0.000173605	0.000778043	0.00128321	0.000792294	0.00034764	0.000806544	0.00145681	0.00155609	0.00145638	0.000792294	0.000174035	1.42504e-05	4.30324e-07	0	4.30324e-07	1.42504e-05	0.000173605	0.000778474	0.00129832	0.00099526	0.00150355	0.00406645	0.00731174	0.0108415	0.0151937	0.0164025	0.0133794	0.00889504	0.00474705	0.00292878	0.00295853	0.00239328	0.00218016	0.00350256	0.00576674	0.00586558	0.00413815	0.00245121	0.00099569	0.000362321	0.000792724	0.00128321	0.000778474	0.000187855
m18	18	5	0.000362205	0.00157162	0.00289789	0.00226584	0.000822781	0.000253461	0.000614894	0.00140434	0.00183327	0.00166655	0.00131123	0.00200591	0.0043452	0.00678096	0.00769057	0.00734727	0.00797669	0.00992634	0.0123146	0.0138858	0.0147214	0.0158355	0.0167895	0.0170751	0.0149109	0.0110986	0.00880387	0.00637042	0.00394201	0.00259154	0.00255342	0.00258648	0.00215486	0.00127277	0.000579508	0.000803525	0.00126478	0.00098377	0.000673614	0.000744421	0.000858422	0.000496415	0.000167713	0.000306975	0.000645702
m19	19	5	0.00294849	0.00303569	0.00333195	0.00190081	0.000420685	3.50099e-05	1.82861e-05	0.000210082	0.000941523	0.00155231	0.000942044	0.000228368	0.000262337	0.00138154	0.00371442	0.00582851	0.00742877	0.00779981	0.00500652	0.00311744	0.00491995	0.0116641	0.0233361	0.0315203	0.0253436	0.0159	0.0124419	0.0120257	0.0104349	0.00832566	0.0102942	0.0111286	0.00785428	0.00706582	0.00704897	0.00516591	0.00422505	0.00427352	0.00582956	0.0069052	0.00540887	0.0023377	0.000455695	3.55307e-05	1.04148e-06
m3	3	6	0.000891454	0.00121499	0.000729233	0.000162624	1.3349e-05	4.03104e-07	0	0	0	0	4.03104e-07	1.37521e-05	0.000176376	0.000905206	0.00210644	0.00282273	0.00284902	0.00244544	0.00253884	0.00347151	0.00341765	0.00249884	0.00262353	0.0057789	0.00830435	0.00631932	0.00486418	0.00413116	0.00285356	0.00320097	0.00422905	0.00451137	0.00506645	0.00715742	0.0101681	0.00954563	0.00584944	0.00355332	0.0030533	0.00299951	0.00283567	0.00210684	0.000905206	0.000176376	1.41552e-05
m4	4	6	0.00286044	0.00271803	0.00216512	0.00155891	0.00131466	0.00070844	0.000155531	1.27352e-05	3.84571e-07	0	0	0	3.84571e-07	1.35044e-05	0.000180617	0.00100561	0.00253741	0.00300083	0.0017017	0.00104497	0.00152228	0.00260388	0.00518033	0.00794724	0.00854187	0.00645364	0.00435735	0.00429121	0.004356	0.00275826	0.00302996	0.00556372	0.00552667	0.00256414	0.000659178	0.000747415	0.00130269	0.00139064	0.00130154	0.00070844	0.000168651	0.000181002	0.000863972	0.00200959	0.00269218
m7	7	6	0.000243429	0.00100877	0.00166226	0.00100821	0.000224963	1.95813e-05	3.74898e-05	0.000450484	0.00203489	0.00354949	0.00302687	0.00218661	0.00196346	0.00448446	0.0076942	0.0059212	0.00293642	0.00224145	0.00271257	0.00493257	0.00629607	0.00500713	0.00628067	0.0101023	0.0101264	0.00577192	0.00308702	0.00334417	0.00480337	0.00493089	0.00414764	0.00315734	0.00226097	0.00190625	0.00102724	0.000225521	1.84661e-05	5.57628e-07	0	0	0	0	0	0	0
m11	11	6	1.02161e-06	3.3831e-05	0.000412146	0.00184711	0.00304537	0.00184711	0.000412146	3.3831e-05	1.02161e-06	0	0	1.02161e-06	3.3831e-05	0.000413168	0.00188094	0.00345956	0.00376393	0.00435151	0.00646712	0.0110275	0.0136852	0.0127745	0.0151258	0.0224865	0.0221366	0.0137287	0.005514	0.00284669	0.00397524	0.00599037	0.00879699	0.00906651	0.00797909	0.00728706	0.00616479	0.00598935	0.00657157	0.00414122	0.00267242	0.00311405	0.00188298	0.000824292	0.00188196	0.00308022	0.00225926
m12	12	6	0.0016616	0.00157191	0.00117513	0.000592075	0.000509339	0.000771396	0.000905676	0.00125047	0.00148873	0.00125136	0.000935271	0.00113194	0.00212585	0.00327856	0.00306855	0.00322707	0.00400374	0.00316041	0.0019112	0.0028622	0.0063265	0.0100605	0.0113922	0.01176	0.0132195	0.0139426	0.0114839	0.00796436	0.00578854	0.00356373	0.00230101	0.00161653	0.00108729	0.00127267	0.00157954	0.00166227	0.00167707	0.00177416	0.00224628	0.00305325	0.00300148	0.00190149	0.00145316	0.00159433	0.00166227
m13	13	6	0.00221823	0.0043998	0.00645058	0.0087705	0.00924378	0.00489713	0.0016954	0.00309756	0.00526181	0.00450996	0.00351716	0.00370857	0.00578485	0.00644624	0.00332141	0.000693914	5.71927e-05	5.71927e-05	0.00069474	0.00334876	0.00678034	0.0073042	0.00645223	0.00592081	0.0053474	0.00672488	0.00993687	0.0102923	0.00891402	0.00589262	0.00252332	0.0018833	0.00251898	0.00182776	0.00182693	0.00248997	0.00149448	0.000333279	2.81833e-05	2.81833e-05	0.000333279	0.00149365	0.00246261	0.00149448	0.000360636
m14	14	6	3.37956e-07	1.11916e-05	0.000136341	0.000611039	0.00100743	0.000611039	0.000136341	1.11916e-05	3.37956e-07	0	1.01387e-06	3.35747e-05	0.000409362	0.00184431	0.00315864	0.00244517	0.00145071	0.0010794	0.00235946	0.00577258	0.0120031	0.0230361	0.0356454	0.0409486	0.033408	0.0248262	0.019871	0.0151689	0.0123791	0.010826	0.00822282	0.007566	0.00844474	0.00651093	0.00314892	0.00147343	0.000657495	0.000273696	0.000622569	0.0010193	0.000758572	0.000883721	0.00163	0.00163034	0.000894913
m15	15	6	0.00101411	0.000468719	0.000106678	0.000185095	0.000851585	0.00165257	0.00148963	0.00102946	0.00121323	0.00158228	0.00195197	0.00215593	0.00192378	0.00256113	0.00365339	0.00274511	0.0018401	0.00264759	0.00347858	0.00458699	0.00879087	0.0144148	0.0167401	0.0154373	0.012415	0.00985047	0.00833739	0.00723916	0.00656348	0.00666334	0.00654771	0.00600299	0.0054197	0.00443426	0.00253332	0.00112933	0.000745354	0.000390726	8.56408e-05	7.2242e-06	7.2242e-06	8.5429e-05	0.000383078	0.000638252	0.000468295
m17	17	6	0	0	0	0	0	5.22776e-07	1.7312e-05	0.000211426	0.000962513	0.0017698	0.00190824	0.00199749	0.00211862	0.002715	0.00252245	0.00120961	0.00089607	0.00329256	0.00677904	0.00696732	0.0049445	0.00548147	0.00832134	0.00977157	0.0108757	0.00894698	0.00464434	0.00227816	0.00121013	0.00115819	0.001593	0.00115663	0.0011561	0.00157568	0.000945724	0.000212994	8.65598e-05	0.000844134	0.0037808	0.00623349	0.0037808	0.000843611	6.92478e-05	2.0911e-06	0
m18	18	6	0.00143411	0.000720085	0.000400019	0.000455082	0.000275145	0.000125322	0.000335037	0.000719599	0.000774849	0.000604793	0.000576508	0.000654947	0.00140191	0.00373383	0.00634365	0.00628847	0.00609885	0.00907886	0.0139694	0.0188696	0.022427	0.0227277	0.0220043	0.0198629	0.0147891	0.0111801	0.00935917	0.00690591	0.0060609	0.0065124	0.00581406	0.00406442	0.00270513	0.00204045	0.0017852	0.00188997	0.00177918	0.00123521	0.00100002	0.00123472	0.00105464	0.000720234	0.000784731	0.000724838	0.000395228
m19	19	6	0	0	0	0	0	0	0	0	0	0	0	0	0	0	0	2.7651e-06	9.15674e-05	0.00111718	0.00505601	0.00896854	0.0087305	0.00996924	0.0139762	0.0221569	0.0283805	0.0233794	0.0194783	0.0173023	0.0125327	0.0111018	0.0119866	0.0120831	0.0107064	0.00746882	0.00472544	0.00380041	0.00205636	0.000670418	0.00103651	0.00164963	0.000999882	0.000223104	1.83135e-05	5.53019e-07	0
m3	3	7	0.000175444	0.000727043	0.00119843	0.00073995	0.000324271	0.000740352	0.00121174	0.000889178	0.000902085	0.00137428	0.0014803	0.00168564	0.00223356	0.00305911	0.00383687	0.00502411	0.00554712	0.00703352	0.00908595	0.00995922	0.0131794	0.0183294	0.0215244	0.023563	0.0187231	0.0115589	0.00675931	0.00275181	0.000704591	0.000958134	0.00230419	0.00405311	0.00651567	0.00787412	0.0056406	0.00212965	0.000404928	0.000352496	0.00145449	0.00240937	0.00161542	0.00105091	0.00122465	0.000727847	0.000175444
m4	4	7	0.00108689	0.000597059	0.000611531	0.00126891	0.00190907	0.00203097	0.0018266	0.00204589	0.00209064	0.00207616	0.00186433	0.00101934	0.000778622	0.00150194	0.00176643	0.00110277	0.00120135	0.00237796	0.00326865	0.00385146	0.00449979	0.00514984	0.00755064	0.0120453	0.0134713	0.0109072	0.00885475	0.00667267	0.00348327	0.00191915	0.00247699	0.00308098	0.00288322	0.00264324	0.00381119	0.00495072	0.00321481	0.000967872	0.00022678	0.000416172	0.000671847	0.000407359	9.08942e-05	7.46105e-06	2.25304e-07
m7	7	7	0.00230378	0.00371973	0.00506981	0.00300985	0.000811142	0.000785486	0.00158515	0.00161567	0.00114198	0.00208089	0.00369784	0.00339776	0.00227227	0.00226925	0.00385478	0.00571071	0.00614443	0.00441704	0.00303686	0.00341279	0.00527286	0.00855901	0.0133294	0.0167794	0.0148678	0.0108279	0.00934644	0.00810323	0.00571617	0.0035872	0.00314655	0.00295616	0.00260344	0.00262367	0.0031893	0.003918	0.00344357	0.00209249	0.00155145	0.00194857	0.0027128	0.00233549	0.00160646	0.00188196	0.00232521
m11	11	7	9.84049e-07	3.25872e-05	0.000396994	0.0017792	0.00293341	0.0017792	0.000396994	3.25872e-05	9.84049e-07	0	0	0	0	9.84049e-07	3.35713e-05	0.000430565	0.00220977	0.00514219	0.00689865	0.00721665	0.00918124	0.0209261	0.034912	0.0308428	0.0196935	0.0104474	0.00683875	0.00745169	0.00910152	0.0102518	0.00870158	0.00554312	0.00234012	0.00162253	0.00537118	0.00880121	0.00533761	0.00119196	0.000130349	0.000399946	0.0017792	0.00293341	0.0017792	0.000396994	3.35713e-05
m12	12	7	0.0011533	0.00153048	0.00233675	0.00268805	0.00267037	0.00209004	0.00147429	0.000994853	0.000422654	8.88432e-05	9.58196e-05	0.000529231	0.00170121	0.00357614	0.00448272	0.00308041	0.00243414	0.00391551	0.00625211	0.0114054	0.0213805	0.032207	0.0367831	0.0343989	0.0265361	0.0161206	0.0100701	0.00927922	0.00844609	0.00575172	0.00328261	0.00248958	0.00316321	0.00487389	0.00539594	0.00416277	0.00360245	0.00323009	0.00215511	0.00116556	0.000674855	0.00125382	0.00236743	0.00215337	0.00107752
m13	13	7	0.00342807	0.00160639	0.000601145	0.00131838	0.0021341	0.00129396	0.000288723	2.44155e-05	2.44155e-05	0.000288723	0.00129396	0.00213339	0.00129396	0.000288723	2.36998e-05	1.43134e-06	2.51311e-05	0.000337554	0.00192024	0.00534759	0.00877351	0.0103095	0.0100696	0.0078408	0.00539947	0.00697768	0.00961508	0.00891707	0.00673933	0.00424243	0.0027374	0.00136578	0.000578877	0.00131766	0.0021341	0.00129396	0.000288723	2.36998e-05	7.15672e-07	0	0	0	0	0	0
m14	14	7	0	0	0	0	2.04634e-07	6.77655e-06	8.25552e-05	0.000369987	0.000610005	0.000369987	8.25552e-05	6.98118e-06	7.18581e-06	8.97411e-05	0.000466505	0.00115907	0.00189924	0.00259879	0.00306509	0.00360696	0.0046738	0.00608026	0.00839251	0.0146467	0.0213136	0.0200119	0.0151684	0.00899957	0.00422369	0.00292181	0.00281248	0.00213433	0.000973054	0.000839515	0.00297386	0.00488045	0.0029599	0.000660442	5.42124e-05	1.63707e-06	0	0	0	0	0
m15	15	7	0.00440999	0.00405065	0.00343418	0.00204016	0.000676285	0.000111002	2.24175e-05	0.000177168	0.000799304	0.00139445	0.00119533	0.00091825	0.00081403	0.000838233	0.000916683	0.00149144	0.00265679	0.00333946	0.00330617	0.00577219	0.00999559	0.0142617	0.0213371	0.025481	0.0210525	0.0153103	0.0120962	0.0099977	0.00771595	0.00648844	0.00748614	0.00641204	0.00391405	0.00290565	0.00222474	0.00108	0.000772123	0.00157093	0.00239291	0.00308983	0.00431437	0.00487916	0.00405087	0.0029727	0.00223953
m17	17	7	0	0	0	5.18723e-07	1.71778e-05	0.000209268	0.000937874	0.00154629	0.000937874	0.000210305	5.2052e-05	0.000436232	0.00208502	0.00403046	0.00342671	0.00151308	0.00219678	0.0093331	0.0181741	0.0175846	0.0139062	0.0133814	0.0128994	0.0134001	0.0133814	0.0126167	0.0114545	0.00681087	0.0030675	0.00500274	0.0079605	0.00562776	0.00259263	0.00102376	0.000211862	1.76965e-05	1.76965e-05	0.000209787	0.000955052	0.00175608	0.00189293	0.00196483	0.00189344	0.00177326	0.00116484
m18	18	7	0.00260963	0.00196438	0.00107808	0.000428338	0.00037358	0.000773286	0.00125102	0.00161831	0.00158294	0.00164611	0.00204623	0.00175042	0.0013604	0.00113689	0.000678376	0.000833795	0.00193768	0.00297082	0.00391615	0.00599466	0.00842402	0.00959965	0.0104954	0.0150879	0.0205332	0.0189512	0.0144402	0.0115692	0.00950691	0.00800084	0.00618488	0.00476364	0.00384214	0.00260766	0.0022557	0.00256018	0.00148225	0.000333313	8.19979e-05	0.000255211	0.000514123	0.000736221	0.000863974	0.000495581	0.000118641
m19	19	7	0.00817509	0.005157	0.00185985	0.00032706	2.43499e-05	6.93423e-07	0	0	0	0	6.93423e-07	2.2963e-05	0.00028044	0.0012767	0.0023475	0.00253044	0.00262725	0.0025534	0.00262864	0.00258261	0.00311644	0.00639444	0.0168422	0.0264983	0.0222287	0.0137103	0.0103391	0.00776465	0.00578885	0.00578677	0.00768952	0.00929182	0.00738542	0.00418439	0.00162603	0.00058523	0.00130036	0.0023475	0.00250748	0.00234681	0.0012767	0.00028044	2.2963e-05	6.93423e-07	0

## Sheet: Fig. 4k
			these column headers are bin centers relative to reward, in radians, for the licking for each animal underlying the means shown in Fig. 4k
mouse	mouse_num	switch	-3.07178	-2.93215	-2.79253	-2.6529	-2.51327	-2.37365	-2.23402	-2.0944	-1.95477	-1.81514	-1.67552	-1.53589	-1.39626	-1.25664	-1.11701	-0.977384	-0.837758	-0.698132	-0.558505	-0.418879	-0.279253	-0.139626	4.34375e-15	0.139626	0.279253	0.418879	0.558505	0.698132	0.837758	0.977384	1.11701	1.25664	1.39626	1.53589	1.67552	1.81514	1.95477	2.0944	2.23402	2.37365	2.51327	2.6529	2.79253	2.93215	3.07178
m3	3	1	4.06396	6.0397	6.00096	5.11515	4.58317	4.5417	5.04337	4.29372	4.50702	3.29356	3.08663	2.89799	1.31152	2.10592	1.35164	2.1194	3.12741	5.06884	5.08053	5.20656	5.42021	4.79585	6.71018	7.26463	2.99533	1.22856	1.17859	1.87645	2.17089	2.61713	1.69109	3.54932	3.22119	2.67547	2.83571	2.94464	1.8506	3.79424	2.21762	2.89996	1.66524	1.70586	1.10881	2.04531	2.31583
m4	4	1	0.854844	0.917667	0.939358	0.55303	0.499696	0.815907	0.815596	0.605543	0.624142	0.172309	0.0861545	0.278051	0	0	0.237468	0.470021	0.786247	1.09339	1.82724	2.19692	3.36167	3.20195	5.31661	2.13055	1.06506	1.08724	1.10083	1.13328	0.86201	0.912874	1.41076	1.70585	0.97059	1.64711	1.86821	1.91482	2.06597	1.89203	1.79275	1.51088	1.89731	1.74771	1.43427	1.01184	1.0809
m7	7	1	2.9395	3.18177	3.80116	4.00981	3.99284	4.26474	4.06685	5.43276	4.63933	5.37617	5.03488	5.17901	4.95734	5.07839	5.1487	4.80436	4.89458	5.42212	5.3652	5.6288	5.45441	5.60036	7.22753	4.20538	1.08648	1.01921	0.960007	0.80071	1.29302	0.787523	0.677544	0.882468	0.904622	0.409849	0.565982	1.0837	1.15968	1.62498	1.77068	2.04128	2.40837	2.8446	2.75558	3.13901	3.43654
m11	11	1	0.175755	0.0620312	0.0620312	0.103385	0.165417	0	0.0775391	0.0775391	0.367018	0.124062	0.320495	0.194955	0.0620312	0.103385	0.449727	0.444557	1.07004	0.434219	1.30266	1.78266	2.60605	3.5151	7.00654	3.25455	1.24471	0.0775391	0	0.391388	0.88656	0.28431	0.269541	0.599165	0.258464	0.175755	0.578958	0.35668	0.506589	0.516927	0.667776	0.465234	0.35151	0.594466	0.237786	0.380311	0.212679
m12	12	1	0.155078	0.330833	0.155078	0.103385	0.558281	0.258464	0.982161	0.413542	0.439388	0.646159	0.775391	1.42081	1.20001	1.85577	1.44223	1.76272	1.9511	2.93479	2.25159	3.45307	4.38364	3.36614	4.96285	4.06472	2.0233	1.37872	0.943392	0.473358	0.660306	0.956315	0.620312	0.575512	0.728867	0.701942	0.581577	0.474729	0.206771	0	0	0	0.0620312	0.124062	0.323803	0.103385	0.310156
m13	13	1	2.02463	1.409	1.74721	1.98943	1.3285	2.84827	1.78857	2.72421	2.47165	2.67768	2.40962	2.46427	2.70353	2.68285	2.96905	4.13274	2.07288	3.31867	3.14292	2.73824	3.93603	2.85935	4.23329	4.75151	3.18644	1.28689	0.651328	0.692682	0.445296	1.16826	0.472988	0.887638	0.728867	1.04419	0.961484	0.962961	0.987331	1.27681	1.06782	1.3802	1.27238	1.65417	1.57663	2.08322	1.59287
m14	14	1	0.516927	0.54942	0.248125	0.451136	0.232617	0.511758	0.49625	0.951146	1.04641	1.99786	2.52502	3.22937	3.40285	3.95449	3.83468	4.17772	4.35919	5.19992	5.73806	5.65075	5.52152	6.10048	7.17811	3.52755	1.58242	1.66506	1.34487	2.08617	1.78658	1.78192	1.75312	1.77404	1.24062	1.11804	1.55558	1.22327	1.05453	1.01293	1.01835	0.696128	0.801975	0.976992	0.888376	0.551635	0.77096
m15	15	1	3.91901	4.03745	3.24477	3.85037	3.29615	4.11991	3.40138	3.53652	3.79424	3.70907	4.06674	4.04606	4.34625	4.26539	4.99758	3.90871	3.4228	3.88286	4.77124	4.34736	4.34736	4.41308	6.51657	3.44282	1.47292	1.08038	0.902407	1.12173	1.17013	1.55152	1.37503	1.86611	1.39053	1.31816	1.63866	0.604805	0.961238	1.16826	0.957054	1.92961	2.03226	2.12865	3.0931	4.06219	3.65006
m17	17	1	1.21219	1.9178	2.11423	2.55362	1.3957	3.68052	3.30316	2.81356	3.23424	3.90797	3.27141	3.66243	5.03315	4.36065	4.02945	3.30021	4.1972	4.33333	4.32377	4.56447	4.60434	3.99289	5.54047	4.95006	2.3611	0.475573	1.18893	0.403203	0.858099	0.682344	0.918653	0.718529	0.548681	0.599635	0.678463	0.124062	0.201602	0.749544	0.809852	0.953633	0.926492	1.39349	1.35623	1.7162	1.89712
m18	18	1	2.17337	1.5534	1.21533	1.28702	1.18508	1.881	2.55114	2.75412	3.71295	3.99458	5.44434	5.61253	5.1359	5.22437	5.72128	5.38442	5.87998	5.01689	5.23081	4.95833	5.36245	5.47153	6.21737	2.32046	1.80191	2.10241	1.96083	2.63282	2.50313	2.34254	2.19497	2.19852	1.72649	2.12519	1.92318	1.97383	1.51771	1.91033	2.16709	1.90077	1.79235	1.78764	1.65685	1.58931	1.91561
m19	19	1	0.489604	0.153512	0.242956	0.23631	0.0904622	0.317049	0.269541	0.512496	0.657236	0.288002	0.756683	1.22093	1.04912	1.52745	1.49475	2.90848	2.68103	3.13162	3.77265	4.31706	4.78829	4.80794	8.14347	1.84053	0.37908	0.185232	0.388311	0.482245	0.474061	0.376618	0.420862	0.642467	0.549822	1.04644	1.37469	1.6567	1.45083	1.22588	1.32209	1.62295	1.11083	0.933915	0.834989	0.546182	0.242956
m3	3	2	1.08219	1.05549	0.604159	0.180924	0.367018	0.387695	0.475573	0.930469	1.73489	2.11559	2.8764	2.94846	4.1538	3.65655	3.57994	4.43306	4.13228	3.90971	4.08586	3.87121	3.93567	3.77369	6.39689	2.45495	0.875491	1.03819	1.03144	1.42365	0.770743	0.802714	1.06302	1.04608	1.22019	1.05441	1.55004	2.07288	1.49724	1.42598	1.25284	1.13234	1.68105	0.781298	1.03902	0.890481	0.387695
m4	4	2	1.06586	0.986223	1.34909	0.929853	1.18792	0.9637	0.827822	0.729606	0.656889	0.612095	0.588345	0.572066	0.774144	0.796768	0.604559	0.407596	0.243641	0.185027	0.501014	0.35471	0.520248	0.711079	1.78816	2.00483	0.765834	0.468959	0.642315	1.99828	0.664062	0.180924	0.114462	0.129232	0.0842053	0.0413542	0	0	0.0637828	0.140699	0.329625	0.299079	0.228186	0.692011	0.541839	0.987075	1.08606
m7	7	2	3.73778	2.4693	1.01835	0.279141	0.863268	1.79891	3.2463	2.4554	3.61889	4.53087	4.79762	5.45653	4.74336	4.59068	5.49558	5.70496	4.96185	6.03837	5.66901	6.06221	6.59345	5.72481	8.75785	3.51448	1.4038	1.15134	1.06832	1.13761	1.31816	1.18746	1.4297	1.76706	1.72678	1.77035	3.11313	2.90376	3.77492	3.27475	3.13325	4.23363	4.24348	3.5823	4.01726	4.4504	3.89221
m11	11	2	1.24838	1.85651	1.45847	1.51127	1.88531	2.03189	1.53778	1.56112	1.83164	1.61474	1.86094	1.74204	2.24937	2.46574	1.94882	2.6751	2.5071	2.37786	2.96716	3.00335	3.31203	4.34219	6.53954	4.71368	0.931979	0.85723	0.511758	0.35151	1.03985	0.403203	0.408372	0.361849	0.558281	0.248125	0.103385	0.465234	0	0	0	0.124062	0.434219	0.816006	1.50167	1.05699	1.274
m12	12	2	2.22291	2.06964	2.11755	1.78356	1.93011	1.06933	2.31893	1.94368	1.16826	1.26796	0.938223	0.607893	0.522096	0.478527	0.620312	1.75755	2.04703	3.07572	2.42254	2.24863	2.53036	2.10389	3.67578	4.80887	2.36397	1.5818	0.392256	0.47385	0.713944	0.21194	0.866714	0.268802	0.821914	0.933053	0.989559	1.27016	1.15866	1.10598	1.88654	1.06745	1.31597	1.30058	2.00568	1.67922	1.42229
m13	13	2	1.23201	1.49909	1.40456	1.32924	1.37503	1.14241	1.29306	0.685298	0.962223	0.962223	0.84776	0.615143	0.604805	0.0387695	0.361849	1.47841	1.63349	2.53811	2.67325	4.16828	3.35326	4.06034	5.27283	4.7532	1.8479	1.10016	1.13022	0.713359	1.15275	0.563451	0.816745	0.976992	0.665945	0.873607	0.997669	0.661667	0.728867	0.570969	0.729606	0.497727	0.904622	0.610712	1.1269	1.02352	1.62906
m14	14	2	0.310156	0.0775391	0.0775391	0.201602	0.180924	0.232617	0.186094	0.155078	0.124062	0.201602	0.292433	1.06653	1.11385	1.51398	1.94615	1.80522	2.1626	3.34821	2.90956	4.39166	4.76164	5.04004	7.74211	3.76167	1.04419	0.827083	0.608497	0.78056	0.875352	0.639143	0.471142	0.682612	0.552374	0.224002	0.31311	0.387695	0	0.124062	0.0620312	0.0775391	0.202071	0.0775391	0.155078	0.0775391	0.0775391
m15	15	2	2.17344	1.127	0.932315	0.636369	0.973434	2.15918	3.04088	4.36619	3.74353	4.44328	4.71322	4.76342	4.73039	4.6129	5.47482	4.89463	5.22619	5.47808	5.3451	4.12123	4.80088	5.59037	7.18519	3.30159	1.60769	1.07768	1.13204	0.900427	1.06323	1.78869	2.08953	1.67833	2.23974	1.92673	3.09312	2.71308	2.52893	3.10352	2.68422	2.82632	1.97372	1.78407	2.21624	2.27666	2.3708
m17	17	2	4.4404	4.57456	4.94592	4.75576	4.4852	4.36705	4.05793	3.93837	3.4764	3.60434	2.98913	2.3165	1.91913	0.661335	1.23361	3.57197	3.81805	4.62871	5.06933	3.70792	5.25346	4.8764	6.59652	5.01045	1.83986	0.829808	1.11724	0.804694	1.41268	1.77858	1.48849	2.37518	2.05639	2.79067	2.84248	3.16556	3.40451	3.32214	3.65394	3.99818	3.70245	3.33172	4.47462	4.14502	4.85321
m18	18	2	0.42143	0.776625	0.734237	0.829853	1.36146	1.16555	1.26356	1.34155	1.59472	1.93885	2.55805	2.34368	2.31019	2.84617	2.94584	3.16432	3.23009	3.09411	4.13287	3.79413	3.79835	4.15971	5.28503	1.9947	0.776693	0.698278	0.696128	1.01435	1.17654	0.746758	0.817976	0.50905	0.87712	0.478034	0.68438	0.13957	0	0	0	0	0	0.0775391	0.192001	0.204181	0.210463
m19	19	2	0.658019	0.387695	0.355695	0.375947	0.15754	0.547621	0.371601	0.337849	0.281602	0.134401	0.304987	0	0	0	0.334526	0.797241	1.07767	2.02082	2.29519	2.459	3.158	4.43818	8.71824	1.42308	0.200339	0.184617	0.399108	0.298125	0.215567	0.375141	0.297848	0.33231	0.467081	0.756111	0.369401	0.711655	0.641907	0.453419	0.637913	0.57022	0.741923	0.607273	0.534427	0.670273	0.502527
m3	3	3	0	0	0	0.0775391	0.103385	0.263633	0.336003	0.454896	0.56862	0.995085	1.16561	1.28783	0.970346	1.50285	1.71878	2.31805	2.5922	3.21779	2.76999	3.71006	4.23536	5.00792	7.46037	1.92871	0.873755	0.708982	0.502311	0.661667	0.364803	0.718529	0.672744	0.186094	0.253294	0.0620312	0.398034	0.124062	0	0	0	0	0	0	0	0	0
m4	4	3	0.861545	0.51429	0.658467	0	0.810263	1.59386	1.43078	1.97364	2.0954	3.19622	3.94655	4.12535	4.3157	3.5134	4.81532	4.8947	5.09822	4.60978	5.31458	4.86688	4.74928	5.4541	7.10004	2.26315	1.11581	0.723709	1.08621	0.952234	0.819347	0.880007	1.26419	1.30184	1.61796	3.09975	3.52779	4.02212	4.5083	4.59599	4.50129	4.59118	4.12287	3.76413	2.70288	1.97716	1.41012
m7	7	3	4.54193	4.04754	5.02826	3.60003	3.50482	2.64213	3.38798	2.94279	2.8431	1.79078	1.94217	1.36616	0.960007	0.369234	2.92604	5.08435	7.3736	8.09413	8.1088	9.45051	8.63209	8.56114	9.63658	3.02708	0.875835	0.688213	1.01302	1.09426	0.918776	1.07834	1.34423	1.48555	2.00837	2.19325	2.76661	2.6722	3.14851	3.30095	3.88434	3.34033	2.30572	2.63081	2.51817	3.37866	3.64671
m11	11	3	0.103385	0	0.0886161	0.201602	0	0	0.0620312	0	0.103385	0	0.0775391	0	0.103385	0.253294	0.413542	0.78056	1.94882	1.92297	2.3402	2.79288	2.79658	4.75684	8.7092	3.25468	1.39053	1.03385	1.00284	0.9309	0.930866	0.879515	0.883945	0.739206	0.542773	1.07535	1.38841	0.737125	0.787206	0.703021	0.361849	0.583635	0.577481	0.116309	0.155078	0.0516927	0
m12	12	3	0	0.0620312	0.0775391	0.258464	0.180924	0.439388	0.630651	1.07078	0.889115	0.70819	0.759883	1.34992	1.66192	1.58949	1.80321	2.0698	2.57799	2.26685	3.17726	3.18575	4.06415	3.29467	7.00486	4.32295	0.84776	0.390649	0.365541	0.33569	0.459756	0.576374	0.565968	0.449727	0.439388	0.578958	0.655088	0.478158	0.304517	0.430929	0.345401	0.325664	0.446437	0.454896	0.0516927	0.269541	0.56862
m13	13	3	2.73542	3.0011	3.09825	3.5631	2.56691	2.83276	3.65984	2.72937	3.29283	3.48926	2.73454	3.98809	3.55904	4.08299	4.86084	3.95252	4.99548	4.3732	4.94182	4.72078	4.84878	5.47943	6.05664	5.20259	1.19101	1.07004	0.726739	0.644682	1.03479	0.604805	0.759883	0.527266	0.816745	0.816745	0.651328	0.85293	0.180924	0.491081	0.599635	0.796068	1.66967	2.1386	2.33376	2.24199	3.0287
m14	14	3	0.658344	0.896007	1.26631	1.13454	0.963498	1.65483	1.50147	1.52019	1.55078	0.975515	0.92013	0.821914	1.06487	1.16309	1.15792	2.12715	2.15559	1.49909	2.73971	2.95313	3.17417	4.67778	5.79501	2.81686	1.13947	0.466808	0.24554	0	0.48972	0.173687	0	0.155078	0.155078	0	0.345401	0.232617	0.28431	0.280618	0.269541	0.516927	0.155078	0.258464	0.155078	0.103385	0.327387
m15	15	3	0.413542	0.297233	0.238156	0.116309	0.392865	0.571294	0.646159	0.775391	0.801237	0.504004	0.397182	0.941205	0.630651	0.310156	0.232617	0.563451	0.330833	1.11656	1.38536	2.91473	5.12115	6.98578	8.29578	2.70495	1.40223	1.21445	0.918888	0.787945	0.884232	0.744375	0.633236	0.655702	0.325664	0	0.504004	0	0.279141	0.310156	0.206771	0	0.310156	0.232617	0.232617	0.166155	0.258464
m17	17	3	0.615143	0.540558	1.45847	1.35804	2.50857	3.11073	2.73713	2.92138	3.68569	3.68569	3.41246	3.64581	4.77899	4.11769	4.44631	5.1363	5.32442	5.44164	5.76209	5.57486	5.25931	5.11105	7.71634	4.26277	1.26314	0.80723	1.06957	1.11253	0.79731	0.914346	1.00173	1.46413	1.50844	1.56284	2.00457	1.26661	1.16198	1.56752	1.30709	1.20518	1.37503	1.02979	0.976522	0.832991	0.675451
m18	18	3	1.82464	1.87565	1.42376	1.93112	1.99165	2.22648	1.89171	2.019	1.5402	1.87638	0.696419	0.697852	0.557511	0.183509	0.206771	0.615882	0.665728	1.72875	2.55214	3.04322	3.50612	4.36664	6.94383	3.06751	0.699743	0.769949	0.413542	0.889299	0.661189	0.263633	0.369603	0.543382	0.225725	0.582433	0.352703	0.227448	0.537604	0.585605	0.651697	0.426834	0.871022	0.84776	1.77035	1.27533	1.07927
m19	19	3	2.6654	2.96647	3.25443	3.64212	3.23298	3.2415	2.94784	3.50866	3.64717	3.54038	3.08618	3.12605	3.76914	3.68971	3.50776	4.0494	3.94923	3.67059	3.99124	3.53886	3.5727	4.08889	8.01548	4.28015	1.30586	1.06598	1.18135	1.54007	1.08124	1.19043	0.591882	1.0267	0.768621	0.415634	0.661297	0.526158	0.440126	0.432003	0.437173	1.08038	1.23005	0.9989	1.39435	1.79226	2.57171
m3	3	4	0.416886	0.325443	0.121243	0	0	0	0	0	0	0	0	0	0	0.0620312	0.103385	0.0775391	0.398034	0.227448	1.20961	2.21245	3.5601	5.1789	7.98356	2.11647	1.19642	0.855303	0.261956	0.440126	0.434219	0.192986	0.304987	0.430526	0.458286	0.172309	0.206771	0.449727	0.206771	0.612559	0.382526	0.875889	0.755906	0.548914	0.109748	0.400384	0.527266
m4	4	4	1.80038	1.69035	1.94217	2.27817	2.44765	2.585	2.96083	2.97977	3.09221	2.73912	4.12549	3.67335	4.11622	4.74952	4.05744	4.52735	4.83318	4.49534	4.83027	4.55721	5.20425	4.85159	5.6068	3.5452	0.620213	1.2476	0.513934	0.420003	0.546352	0.584128	0.626774	0.475573	0.471281	0.212679	0.13957	0.186094	0	0.0265848	0.140309	0.446034	0.418711	0.705605	1.03459	1.43189	1.57429
m7	7	4	0.0886161	0.11077	0.22154	0.470773	0.812314	2.27725	2.54771	4.22403	4.88865	6.5022	7.37913	7.92498	8.66873	9.36728	8.75523	8.11224	9.08491	8.78509	8.50479	8.50064	9.22066	7.84855	9.73349	2.6427	1.19717	0.541543	0.783479	0.528795	0.636704	0.643521	0.461542	0.554905	0.4713	0.358157	0.50585	0.450465	0.313849	0.276925	0.33231	0.137144	0.402027	0.044308	0.230629	0.155078	0
m11	11	4	0.0775391	0.124062	0.0620312	0.330833	0.279141	0.263633	0.201602	0.344165	0.656236	1.08038	0.808991	1.2613	0.644682	1.1173	1.29232	1.63349	1.46807	1.80924	2.88445	3.95892	4.65998	5.39746	8.43104	3.65399	1.46332	0.806406	0.999885	0.957054	0.904622	0.70819	0.848297	0.454896	0.564189	0.409133	0.118643	0.232617	0	0	0	0	0	0.0516927	0.0620312	0	0.103385
m12	12	4	0.165417	0.297233	0.432003	0.480742	0.528004	0.677174	0.556066	0.150647	0.0620312	0.0620312	0.0775391	0.310156	0.103385	0.279141	0.258464	0.228186	1.13207	1.43263	2.3727	2.6415	4.12237	4.25517	7.42189	3.07436	1.27607	0.827755	0.643451	0.764067	0.673851	0.69379	0.455634	0.588805	0.444557	0.378095	0.348926	0.925299	0.408372	0.42388	0.258464	0.434219	0.542773	0.180924	0.723698	0.599143	0.416496
m13	13	4	0.9925	1.4629	1.28238	1.50204	1.3957	1.23546	1.68518	1.16309	0.817483	1.4533	1.90416	1.16089	1.54991	1.00801	0.372187	0	0	0.155078	0.878776	3.67018	4.09886	5.71839	7.40431	3.44474	1.46944	1.56006	0.829668	1.07816	0.666836	0.42388	0.677913	0.718529	0.579697	0.796068	0.279141	0.713359	0.304987	0.579697	0.334526	0.485911	0.337036	0.672005	0.70819	0.51545	1.01835
m14	14	4	0.511758	1.20961	0.734036	0.516927	0.620312	0.594466	1.1269	0.677174	1.17342	0.976992	1.9274	1.4138	1.49909	1.86611	1.88779	2.5183	3.02199	3.13775	3.98034	4.28754	3.42132	5.94392	6.70359	3.87712	1.48634	0.821747	0.784252	0.964069	0.379941	0.788115	0.465234	0.496988	0.201602	0.155078	0.124062	0.124062	0	0.413542	0	0.398772	0.330833	0.610159	0.573789	0.375766	0.511758
m15	15	4	0.316064	0.11432	0.0516927	0.155078	0.42388	0.448003	0.770221	0.960007	1.32998	1.66635	2.07694	2.00612	2.54893	2.45467	3.39658	3.98146	4.76639	5.66694	6.80997	6.87316	7.73116	7.76067	8.5379	2.34722	1.13457	1.07521	1.19948	0.900192	0.805043	0.892807	0.485911	0.325664	0.258464	0.651328	0.310156	0.505112	0.132924	0.444557	0.691205	0.403203	0.636559	0.594466	0.367018	0.41428	0.354464
m17	17	4	0.400495	0.491081	0.790898	0.263633	0.814529	0.491081	1.09589	0	0.81416	0.609974	0.706467	0.804191	0.889115	0.482465	1.77689	3.39584	4.19105	4.18194	4.95992	5.19462	5.41321	6.47623	8.97452	2.36976	0.426968	0.546466	0.515081	0.528373	0.580928	0.486158	0.537235	0.677544	1.02893	0.685298	0.711239	0.810468	0.544989	0.602589	0.700335	0.823391	0.40468	0.583389	0.908315	1.05453	0.864745
m18	18	4	1.50401	1.27312	1.68073	1.53481	1.57574	1.72432	1.47546	2.02229	1.61355	2.29909	2.53811	2.29196	3.02919	3.50358	3.43572	3.2285	3.24261	4.08841	3.69911	3.6868	4.85087	5.31426	8.05262	2.61655	0.561235	0.498533	0.492675	0.467819	0.393234	0.212679	0.186094	0.150647	0.124062	0.0516927	0	0	0	0	0.0886161	0.194955	0.850714	0.993977	0.912376	1.26352	1.03459
m19	19	4	1.82635	1.51606	1.52459	1.29449	1.0949	1.18945	1.80998	1.59831	1.67088	1.65257	0.981177	1.3237	1.12075	1.07447	0.696375	1.56437	1.56924	1.66934	2.09134	3.58623	3.32928	4.27609	8.09034	2.93753	1.20563	0.474342	0.839746	0.484188	0.693421	0.301606	0.457426	0.556883	0.276187	0.570797	0.866222	0.914185	0.949348	0.591882	1.02629	1.0577	0.808499	1.15562	1.26253	1.15325	1.21466
m3	3	5	0.728006	0.723698	0.460927	0.634596	0.542773	0.603082	0.776404	0.215386	0.267079	0.129232	0.353234	0	0.0861545	0	0	0	0	0.15077	0.297233	0.361849	1.33109	2.14058	5.16305	2.01937	2.42104	2.07272	1.15857	1.29447	1.22473	1.29851	0.799717	1.06401	0.706467	0.920623	0.73016	0.72668	0.915447	0.740929	0.616005	0.37908	0.802361	0.103385	0.323079	0.43508	0.387695
m4	4	5	4.90053	4.95092	4.69013	5.53244	5.36281	4.96265	4.75262	5.09173	4.46446	5.03932	4.86654	4.0607	3.04606	2.80298	1.34682	1.96874	3.48763	3.69196	4.50691	4.48255	3.56882	4.36349	5.97076	5.46412	1.37578	1.09715	0.881639	1.4126	1.47975	0.965978	1.91173	2.73334	2.83632	2.57798	3.18699	4.02766	4.23228	3.5778	3.71935	3.85234	4.18816	4.21719	4.02905	4.35046	4.54916
m7	7	5	0.672005	1.13724	1.80924	1.99017	3.43757	3.61849	5.37604	4.6265	5.03135	5.40016	6.49106	7.76532	7.74678	8.4557	8.55164	8.08296	8.61766	7.28057	8.03534	8.07251	7.8703	7.27659	9.36638	2.35926	1.48047	1.43208	1.43682	1.37704	1.29788	1.48358	1.24284	1.16826	1.25613	0.682344	0.516927	0.310156	0	0	0	0	0	0	0	0.258464	0.516927
m11	11	5	1.05453	2.54476	2.28482	2.82759	2.88445	2.94501	2.70033	3.33012	2.77019	2.52133	1.61261	1.95731	1.23029	0.332556	0.718529	1.18893	1.01835	1.92125	2.55362	3.84594	3.9796	5.16484	6.73113	3.95124	1.20061	1.16437	0.996288	0.513235	1.8618	0.279879	0.925299	0.491081	0.434219	0.729606	0.816745	1.14758	0.516927	0.878776	0.594466	0.589297	0.620312	1.52493	0.9925	1.21478	1.99534
m12	12	5	1.84692	2.26991	2.81673	2.94332	2.65584	2.85892	4.34113	2.79035	3.12266	4.21981	3.87695	3.55519	4.64179	4.26729	4.24619	5.65455	4.0141	6.30862	5.61763	5.22202	5.30641	5.57543	7.23635	5.959	2.22763	1.87857	1.51461	1.87066	1.5846	2.06243	1.74771	1.68793	1.83144	1.29232	1.31869	0.807998	0	0.105495	0	0.316486	0.0632972	1.58092	1.5961	1.82319	1.89552
m13	13	5	0.460065	0.380311	0.0620312	0	0	0.227448	0.367757	0.553112	0.898715	1.54721	2.06163	2.67104	3.81867	5.09665	5.19942	5.48509	5.6286	5.94354	6.09961	4.93001	5.11647	5.54893	6.72951	4.45002	0.925299	1.23264	0.683082	0.949669	0.994715	0.754714	0.974408	1.11856	0.983885	0.672005	0.754714	0.744375	0.85293	0.460065	1.02868	0.889115	0.692682	0.723698	0.655923	0.587484	0.469934
m14	14	5	0	0	0	0	0	0	0	0	0	0	0.124062	0.124062	0.227448	0.434219	0.382526	0.739206	1.54709	1.42303	2.6895	3.72003	4.80299	6.27549	6.72028	2.8902	1.35024	0.933915	1.32649	0.703759	1.62937	0.539081	0.669588	0.112001	0.452311	0.372187	0.287599	0.448988	0.155078	0.620312	0.336003	0.201602	0.258464	0.382526	0.124062	0	0.155078
m15	15	5	1.24062	1.36986	0.703021	0.64099	0.672005	1.02868	1.03385	1.43706	2.41922	2.46057	2.79141	3.13627	3.17566	4.60582	5.59832	5.88829	6.95821	7.92174	8.78152	8.91497	7.98332	7.92474	8.02485	4.11327	1.72691	1.21589	1.63866	1.24407	1.6288	1.61761	1.47386	1.43078	1.29786	0.916684	1.35818	0.904622	0.124062	0.155078	0.13957	0.501419	0.697852	0.818468	0.258464	0.672005	0.594466
m17	17	5	3.30412	3.82805	3.42798	3.54194	3.8169	3.1919	3.893	3.66329	3.94563	3.65874	4.37726	4.82839	4.85653	4.84102	5.26736	4.85345	5.27783	4.73505	4.82478	4.86404	4.63462	4.9577	6.27575	4.55236	1.49746	0.452624	0.64099	0.644661	1.04337	0.867188	0.578958	0.558281	0.541297	0.863822	0.851084	0.975477	0.801237	0.449727	0.538343	0.792375	1.17601	1.39423	2.57012	3.06412	3.48241
m18	18	5	0.137847	0	0	0	0	0	0.187726	0.0182445	0.0620312	0.155078	0.232617	0.759883	0.620312	1.02352	1.30007	1.67632	2.65479	3.17487	2.98636	3.80975	4.94368	5.42318	9.29826	2.51813	1.63806	1.27501	0.894284	1.12764	0.821914	0.771821	0.746221	0.734529	0.916192	0.76712	0.805914	0.625728	0.655042	0.359264	0.391388	0.375141	0.638159	0.251079	0.258464	0.268064	0.0516927
m19	19	5	1.04247	0.684805	0.622311	0.643082	0.550947	0.612928	0.834613	1.18561	1.75634	2.41534	2.9382	3.32995	3.30796	3.15729	3.57248	3.20815	3.08802	3.41679	3.45716	3.62025	3.86507	3.7654	7.00484	4.33881	1.2682	0.785405	1.30572	1.91331	1.5647	1.34684	1.3311	1.4059	1.13778	1.29506	1.41503	1.45109	1.4362	1.50278	1.73097	1.38536	1.17342	1.67558	1.58192	1.04789	0.92013
m3	3	6	3.57352	3.24803	2.70002	3.40711	3.08594	2.59202	2.4458	3.92237	2.96568	4.2628	4.29271	2.94575	4.07154	4.31462	3.8132	3.79351	4.21296	4.48545	4.0516	3.44458	3.63511	4.84631	6.25498	3.92793	0.895515	0.79656	1.30796	1.12025	1.94292	1.05355	0.683082	0.96637	1.21246	0.95583	1.25296	1.04791	0.0516927	0	0.124062	0.0912224	0	0.550527	1.15974	2.19694	3.27055
m4	4	6	0	0	0	0.0964931	0.321233	0.428926	0.976554	1.49161	2.21065	2.82533	3.40776	3.89223	4.44251	4.35859	4.29967	5.12017	4.85286	5.26551	4.69009	4.5549	4.73282	4.42603	6.72733	1.14992	0.667202	0.64146	0.602019	0.436803	0.260612	0.523506	0.206771	0.429049	0.464149	0.556804	0.594466	0.727189	1.15669	0.864253	1.05785	0.644436	0.76136	0.362117	0.382526	0.30831	0
m7	7	6	4.92927	5.01419	4.69098	5.71969	5.91603	4.97964	5.03663	4.38958	4.39722	3.31706	2.75134	1.35772	2.17989	1.71123	2.03078	4.5785	6.06282	6.32128	6.91205	7.1088	6.85087	6.52594	7.87789	5.0575	1.98996	1.26646	1.25808	1.48742	1.52935	1.27975	1.3746	1.5914	1.32449	2.05505	2.69725	2.58906	2.71545	2.15544	2.67443	2.74218	2.83747	3.26991	3.25031	4.14649	4.89604
m11	11	6	0.0516927	0	0	0	0	0.0775391	0	0.24554	0.551266	1.07152	1.11065	1.84516	3.10756	2.23032	3.18501	3.76151	4.05204	4.8222	5.66823	5.5278	5.90725	6.81901	10.0149	3.50367	0.954838	0.819699	0.858099	1.1941	0.92612	0.844839	0.739206	0.966654	0.70819	0.977731	1.10918	1.20518	1.08038	0.926038	1.13207	1.20518	0.758406	0.802714	0.248125	0.258464	0.310156
m12	12	6	1.00801	1.17859	0.843963	0	0	0	0.310156	0.878776	0.775391	0.620312	1.49909	1.75755	1.17342	2.78624	2.21245	3.28766	3.78391	3.87125	5.49493	5.74562	5.9838	6.18245	8.55562	4.8208	1.07944	1.0597	1.09072	0.956315	1.1968	0.837422	0.904622	0.940807	1.36469	0.630651	1.55595	1.55078	1.28715	2.19177	0.718529	1.65934	1.4629	1.57663	2.04186	1.00801	1.62832
m13	13	6	2.44507	2.75005	2.95165	3.21392	3.68569	4.70256	4.56151	4.94276	4.21739	5.73272	5.83094	5.77924	5.80509	5.73703	5.70235	5.34761	6.48884	5.94372	5.5372	5.64743	6.16024	4.82588	6.35594	4.84462	1.3285	1.1122	0.891229	0.986961	1.10523	0.775391	0.621789	0.894284	0.719267	0.692682	0.719984	0.509542	0.155078	0.413542	0.258464	0.770221	0.553112	0.734036	1.27164	1.48284	1.62315
m14	14	6	0.765052	0.584128	0.651328	0.673728	0.786468	0.553112	0.899453	0.734036	0.537604	0.816745	0.301295	0.961484	0.0689236	0	0.210991	0.155078	0.620312	0.827083	1.21478	2.1866	4.11622	5.44952	8.30336	3.23333	1.5461	1.33515	0.861124	0.703021	1.20314	0.482465	0.416988	0.361849	0.341172	0.288002	0.124062	0.124062	0.403203	0.258464	0.61236	0.180924	0.506589	0.553337	0.573789	0.832253	0.511758
m15	15	6	0.797545	0.952623	0.64099	0.827083	1.16309	1.46955	1.34401	1.28715	1.47693	1.3957	0.993238	1.01318	0.661667	0.579898	1.11825	1.75755	1.80924	1.75755	2.89479	5.23647	6.75402	7.67433	9.49541	4.62845	0.849555	0.844314	0.548738	0.645247	0.413542	0.925799	0.475573	1.27681	0.816745	0.904622	0.485911	0.754714	0.775391	0.599635	0.361849	0.982161	0.516927	0.697852	0.361849	0.827083	0.930469
m17	17	6	1.29128	0.633236	0.465234	0.56862	0.232617	1.11139	1.31299	2.17109	1.00284	3.43757	2.73971	3.5668	5.09173	3.77874	4.19228	6.71488	5.49937	6.62701	5.5481	6.32719	5.70761	6.8707	8.17816	6.19305	1.94119	2.13249	2.11088	1.48706	1.38266	1.78801	1.63293	1.70869	2.08654	1.65786	2.44076	1.78289	1.38389	1.51201	1.50057	1.68311	1.01222	1.09847	0.987331	1.09643	0.70819
m18	18	6	0	0.056392	0	0	0	0.124062	0.0930469	0.132924	0.0886161	0	0	0	0	0	0	0.0775391	0.0775391	0.310156	0.64099	1.83915	3.65541	5.88492	9.93165	2.69646	0.926322	0.672005	0.403516	0.928068	0.360372	0.382526	0.264371	0.531217	0.365541	0.568185	0.623501	0.669761	0.306853	0.453258	0.166155	0.177232	0.0886161	0.180924	0	0.0516927	0.0886161
m19	19	6	1.43203	1.38845	1.49765	1.5177	1.74414	1.76457	1.57666	2.01984	2.20128	2.4483	2.5292	2.71539	2.75378	2.92072	3.86185	3.7567	3.73775	3.79431	4.20933	4.32714	4.23543	4.54284	7.53688	2.5756	0.511389	0.947453	0.696901	0.976287	1.01237	0.787497	0.983817	0.851811	0.770591	0.745473	0.540501	0.490465	0.219694	0.270771	0.199386	0.404926	0.341418	0.595574	0.540066	0.635451	0.959172
m3	3	7	0.516927	0.11077	0	0	0	0	0	0	0	0	0	0	0.166155	0.126594	0.0664621	0.379304	1.67953	1.67316	2.71774	4.1276	4.08974	4.74193	8.26069	3.505	1.07729	1.05068	0.504619	0.339695	0.101539	0.569999	0.107605	0.334772	0.367651	0.382948	0.210991	0.535389	0.628752	0.660928	0.238947	0.247387	0.646159	0.461542	0.203078	0.420926	0.209232
m4	4	7	1.22557	1.43291	1.39986	2.09241	2.57422	2.02712	2.75878	2.17876	3.07307	3.82223	3.9406	3.93421	4.9482	5.05409	5.14896	5.25749	4.86371	5.49823	5.1012	6.48476	6.83102	6.82388	8.54746	1.78928	1.37125	1.46034	1.64451	2.02948	2.20843	1.81646	1.70131	1.53611	1.35764	1.44846	1.35784	0.917877	0	0.594647	0.502726	0.673141	0.532549	0.898824	0.97612	0.948833	1.08231
m7	7	7	0.499696	0.550158	0.369234	0.121655	0.11077	0.627697	1.7354	1.91263	2.35633	2.7438	3.05885	3.38699	3.91095	4.64653	5.00748	4.86205	4.95645	5.49439	4.82726	4.84983	5.17931	5.27457	7.64217	1.40646	1.13187	0.72695	0.918029	0.744858	1.46244	0.723107	0.860171	0.85868	0.764785	0.88115	0.75951	0.845849	1.00739	0.679146	1.02462	0.963874	0.892227	0.984799	0.799391	0.777149	0.701544
m11	11	7	0	0.13957	0.0775391	0.186094	0.13957	0.129232	0.206771	0.155078	0.413542	0.522096	0.604805	0.899453	1.1125	1.13694	1.52567	2.04383	2.57134	2.79846	2.6607	3.62514	4.15757	5.16619	8.85295	3.49518	1.9803	1.41174	1.42303	1.29539	1.28383	1.22586	1.06819	0.781835	0.31791	0.301295	0	0.114268	0	0	0	0	0	0.103385	0	0	0.180924
m12	12	7	0.124062	0.42388	0.289479	0.206771	0.103385	0.258464	0.103385	0.310156	0.310156	0.155078	0.206771	0	0	0	0.723698	1.39201	2.54845	2.63405	4.97942	4.10588	6.02153	6.3448	9.79547	2.03303	1.53453	0.960007	1.47722	1.05712	0.92013	1.12838	0.938223	0.832991	0.775391	0.873607	0.739206	0.620312	0.827083	0.542773	0.382526	0.465234	0.210463	0.28431	0.320495	0.258464	0.578958
m13	13	7	1.91263	1.79891	1.94365	1.17859	2.11423	1.50167	1.69109	2.21023	1.8314	1.58254	1.19779	1.16924	0.993238	0.869176	0.511758	0.837422	1.64752	2.91547	4.46994	4.94256	4.83548	5.02576	7.65974	4.81178	1.01724	0.637543	0.471142	0.472619	0.911322	0.868437	0.555697	0.561974	0.582405	0.502158	0.739206	0.765052	0.460065	0.53098	0.765052	0.739206	0.837422	0.889115	0.78056	1.02352	2.00642
m14	14	7	3.08175	2.52888	3.17126	2.23829	3.90206	3.17393	3.52967	4.13763	3.66058	4.4921	4.20732	4.43846	4.71511	5.09222	5.33198	5.92497	5.84829	5.79106	5.53112	6.27033	6.01186	6.85224	7.95854	5.52967	1.90525	1.33884	1.49862	1.33023	1.1941	2.18984	1.29788	1.20961	1.41121	0.749544	0.439388	0.310156	0	0.155078	0.103385	0.878776	0.775391	1.00284	1.56555	3.07916	2.18266
m15	15	7	0.497335	0.572689	0.580224	0.263738	0.126594	0	0.158243	0.590774	1.33348	1.87261	2.17838	2.47957	3.05235	3.87326	4.54236	5.86989	5.9274	6.41779	7.59541	7.87246	6.99773	8.39064	9.36502	4.3664	2.06394	1.88945	1.79627	1.66852	2.06173	1.7039	1.48694	1.81263	1.64661	1.07874	1.29081	1.38551	1.23053	0.824371	1.47166	1.05345	0.875611	0.89671	0.68572	0.585499	0.51429
m17	17	7	0.687513	0.558281	0.41441	0.233792	0.269541	0.180924	0.620312	0.201602	0.341172	0.206771	0.35151	0.361849	0.434219	0.21194	2.42956	3.86661	3.19461	4.3028	5.64219	6.32571	5.83069	6.96049	9.20667	3.06954	0.546956	0.469773	0.229272	0.444557	0.177232	0.434219	0.232617	0.827083	0.310156	0.444557	1.18987	0.410252	0.647636	0.792622	0.454896	0.594466	0.398034	0.511758	0.563451	0.394342	0.675451
m18	18	7	1.71063	1.88866	1.57607	1.38869	2.15042	1.30746	1.85257	2.36826	1.82771	1.73023	1.61281	2.75928	2.33134	3.08901	3.27584	3.69504	4.62022	3.81738	4.16606	3.91757	5.12127	4.98945	9.72991	3.03402	0.673587	0.382526	0.444557	0.679994	0.819206	0.310156	0.279141	0.279141	0.22154	0.258464	0.194955	0.113724	0	0.0775391	0.217109	0.751253	0.567721	0.697454	0.625482	1.14413	1.42882
m19	19	7	2.18808	2.85935	2.15997	2.73282	2.80765	3.03979	2.95362	2.28562	2.42439	2.90871	2.12347	1.99497	2.37786	0.950407	1.46069	3.13258	1.96432	2.99818	3.5668	3.79424	5.34503	5.24681	7.79646	5.90818	2.23015	1.08179	1.00322	1.20986	1.54776	1.15964	1.56112	1.1888	1.50869	1.24383	0.806406	1.77232	1.07521	1.68518	1.2389	1.81441	1.65934	2.00568	2.00568	1.74204	2.60531

## Sheet: Fig. 4l
			these column headers are bin centers relative to reward, in radians, for the running speed for each animal underlying the means shown in Fig. 4l
mouse	mouse_num	switch	-3.12757	-3.09952	-3.07147	-3.04342	-3.01537	-2.98732	-2.95927	-2.93122	-2.90317	-2.87512	-2.84707	-2.81902	-2.79097	-2.76292	-2.73487	-2.70682	-2.67877	-2.65072	-2.62267	-2.59462	-2.56657	-2.53852	-2.51047	-2.48242	-2.45437	-2.42632	-2.39827	-2.37022	-2.34217	-2.31412	-2.28607	-2.25802	-2.22997	-2.20192	-2.17387	-2.14582	-2.11777	-2.08972	-2.06167	-2.03362	-2.00557	-1.97752	-1.94947	-1.92142	-1.89337	-1.86532	-1.83727
m3	3	1	37.48	39.3058	35.1794	36.7617	34.48	32.211	31.2405	29.4786	27.371	25.7284	24.1706	21.908	21.4987	21.3248	20.9031	21.5219	22.0616	23.6037	24.5382	25.1762	26.1204	26.8088	27.4862	27.8704	28.335	28.5962	29.2724	28.8506	30.2898	30.3359	30.0042	30.8986	30.5893	30.6972	31.3404	32.0281	32.467	31.9014	32.9703	33.6294	32.1769	33.6537	32.77	33.7184	33.5091	34.4407	33.3014
m4	4	1	24.3084	23.4651	23.8584	23.8987	24.1625	23.99	23.882	24.3102	24.3899	24.2716	25.0409	25.1309	25.8088	25.4986	26.1271	26.3612	26.7697	26.9057	26.668	26.8171	26.4296	26.3969	25.2188	24.8801	25.3903	24.6217	23.1148	22.9437	22.4261	22.1757	22.6557	22.3154	23.0131	23.6746	23.6509	24.4865	25.3067	25.1182	25.5451	26.0366	25.9893	25.987	26.2834	25.8447	25.4325	25.6415	25.7959
m7	7	1	37.5271	35.3059	36.0728	35.2748	39.1284	36.28	37.3686	31.9449	37.9527	34.7016	37.1586	38.1099	33.9443	38.7742	35.2295	34.7788	38.249	36.0943	34.237	39.0577	34.7297	37.8915	37.2681	34.6214	38.7588	35.1923	37.2568	35.2911	34.9475	37.839	33.6191	34.2018	34.6614	33.1585	35.2516	31.4609	32.3958	33.3551	32.2836	30.4748	32.5208	29.5423	31.0131	30.7885	29.8614	30.623	28.5264
m11	11	1	61.0174	60.1609	60.9469	61.8572	59.6567	60.0316	61.6589	61.0515	59.5731	60.7919	60.5151	61.4487	60.7084	58.0849	62.7475	57.3651	62.8284	58.6976	60.6017	61.1661	59.4639	62.0916	59.7981	61.0772	59.323	61.2086	58.8236	60.7159	60.4016	59.9941	61.3173	60.1066	61.3848	59.5757	59.6928	61.5823	60.461	59.1265	61.872	60.9441	59.9337	60.1097	59.398	60.4541	58.8111	60.9237	59.7328
m12	12	1	72.8748	72.1638	70.7814	70.9656	73.9912	72.573	71.7715	73.9514	71.0208	72.3719	76.5144	68.0046	74.9071	74.8044	74.2386	72.3848	74.7759	72.4244	76.1295	74.6035	71.9417	76.1853	71.2588	74.6059	75.7867	73.5645	74.1213	74.5369	74.3315	73.061	74.5436	72.9361	77.4661	71.9763	73.3254	71.3195	74.2713	70.2147	70.5079	75.6714	69.4314	72.4975	70.015	70.3413	69.8444	71.019	68.0567
m13	13	1	44.2258	41.2815	42.7899	39.7023	42.1765	38.9396	41.6147	37.3512	40.7862	38.4511	38.4834	38.3104	43.187	46.6178	47.0434	44.8067	45.5165	47.3148	44.0622	46.4199	44.378	46.0203	44.9906	45.2072	46.1517	43.6359	44.2736	43.8337	45.1655	43.1306	45.2845	40.304	45.6367	40.6375	45.4025	42.768	42.7972	43.0795	43.7281	43.5484	43.2865	42.9203	43.8493	43.3332	42.1658	44.5851	40.9912
m14	14	1	43.5474	46.1382	45.5803	47.2861	44.194	47.0903	45.0849	49.0136	47.1453	49.1107	47.2002	48.4045	53.4179	45.0256	45.7671	43.5297	44.4117	43.7852	43.6333	43.7168	44.0666	42.5869	44.0661	43.3446	43.5757	42.9926	43.1477	42.7237	43.8114	43.1493	43.2846	43.3253	42.6571	42.2958	42.7232	41.4021	41.4483	41.298	41.0159	40.5737	39.4186	39.7043	39.142	38.2625	38.007	37.9272	37.576
m15	15	1	34.997	35.372	37.2178	33.8772	38.3501	35.1244	36.5969	36.1609	38.168	35.3938	36.6663	37.5924	35.1317	38.1088	36.0467	39.1349	36.0875	38.5763	36.598	38.1977	37.4417	38.6897	37.4903	38.6539	38.3711	39.877	39.2342	40.354	38.5819	39.9369	41.3656	40.0471	41.1629	40.2689	42.6863	40.1535	42.0878	39.4346	40.523	42.6585	39.4345	42.1128	41.0419	41.3278	40.322	41.8612	40.7526
m17	17	1	46.7856	47.7844	47.0578	47.6843	48.099	47.4465	47.6233	47.344	47.3131	47.1374	47.5956	47.3562	48.0964	48.265	47.4537	48.1307	48.6293	47.3711	48.0856	47.9294	48.9087	48.3982	47.1833	48.5578	47.747	46.9816	47.551	46.8128	48.2405	47.9554	47.1744	47.0184	46.1011	47.4961	47.081	46.733	46.3436	44.8593	45.8484	46.1381	46.0516	45.1722	43.4524	45.6502	43.3264	46.1413	42.8839
m18	18	1	34.3407	39.4186	34.1401	40.6299	35.9727	36.8705	35.9593	39.9948	35.6347	40.6842	38.7219	37.2688	39.1099	36.4528	35.281	35.0279	33.979	32.8097	32.3742	31.3254	31.7369	31.6687	31.8672	32.2922	32.2238	32.3434	32.8702	33.5609	34.3584	34.239	34.7091	34.396	34.8366	35.6431	34.4722	35.1736	35.6181	36.0086	35.7153	35.3927	36.3475	34.631	34.7925	36.0778	35.4401	35.4661	34.0388
m19	19	1	30.6439	29.8332	30.5007	30.2127	29.3566	30.5174	30.027	29.4073	30.0937	30.2307	30.2052	30.3028	39.9808	47.6353	48.4349	47.3849	49.9157	43.714	50.1368	44.116	50.3204	47.5372	49.0114	46.8959	49.6866	47.6173	50.3754	47.7325	50.5692	48.57	48.2664	50.2812	48.0938	49.9363	49.5039	49.7821	47.9452	50.3691	47.1318	50.095	45.8368	48.5107	47.4217	47.6644	48.1271	47.3219	46.6754
m3	3	2	25.5104	23.7484	23.7527	22.8203	22.1907	22.4875	22.0056	21.3996	21.0937	21.1139	21.6198	21.1477	38.4709	59.5136	57.5681	59.7461	57.1907	59.1525	57.0901	58.3293	56.7385	56.9319	56.8207	55.0314	53.8037	56.778	51.9318	51.8385	51.3849	50.7903	49.3534	48.374	47.4616	45.4209	48.5245	43.75	47.7592	43.7008	45.2489	45.1244	44.513	44.8703	44.3644	42.0946	43.7066	39.8343	41.1128
m4	4	2	30.2833	30.1891	29.4398	30.2631	29.2649	29.7936	29.8347	28.5792	30.1037	29.9121	29.0769	29.2295	29.6613	28.9666	29.5839	30.1049	28.8727	29.1372	30.3322	29.5638	29.2908	29.3788	29.4207	28.8915	29.695	29.2995	29.1596	29.3692	29.7247	29.5344	30.1815	30.2986	29.9769	29.5699	29.9537	30.2818	29.4543	29.2635	29.2452	28.7834	27.6841	27.113	26.9828	26.6645	25.8272	25.4736	24.6121
m7	7	2	42.4289	46.3878	42.8143	46.3138	44.1263	44.1909	42.3848	47.4864	41.3654	43.7931	44.5948	45.0751	49.6791	62.7756	61.0779	62.4788	58.8458	63.3882	59.8866	63.0798	59.8093	62.439	60.2804	63.8737	59.4341	58.8799	62.1359	59.4652	58.3292	60.8595	57.5695	57.7951	58.2458	56.3442	56.728	55.543	54.6976	59.1561	49.7112	51.9989	53.9346	49.3824	51.7667	48.4267	50.5749	46.3356	46.1157
m11	11	2	48.0377	43.5241	48.106	43.8737	47.2503	45.954	46.8767	45.6609	48.3202	46.2851	47.6868	46.7913	48.5687	46.9345	47.3896	47.6383	46.247	46.9982	46.6033	49.2864	43.4547	49.5401	45.7943	47.953	45.4579	47.2168	45.2054	46.979	45.5465	46.1486	48.2479	47.709	45.9244	46.0012	46.7798	46.6316	47.1377	46.0239	48.484	45.6768	46.1876	45.0838	47.4233	47.1407	46.4169	45.4006	46.0333
m12	12	2	42.302	42.0783	41.8578	42.2299	43.3916	42.3511	42.0633	40.4168	44.8806	41.2403	40.1056	42.9847	43.2688	41.2798	42.1631	42.6834	40.1045	43.697	38.8301	42.8196	38.9628	37.7836	42.1147	39.4757	36.9341	43.9032	39.0132	42.4235	40.6697	37.8834	42.8502	42.6496	41.0561	41.6337	45.4439	43.3191	44.9276	44.0931	46.9495	47.601	47.9877	47.099	49.4868	49.4985	46.3359	47.7694	51.0973
m13	13	2	51.5824	53.7092	51.2459	53.7943	51.0804	55.8668	50.6078	53.5065	51.9989	52.5552	50.9994	51.7886	52.0041	50.5627	51.5442	51.5339	49.9801	50.3401	50.9974	48.0927	52.6082	49.233	47.822	51.5158	48.0665	50.4535	48.9459	52.1512	47.7045	50.1978	49.7736	49.5775	49.7305	49.9981	49.8118	50.801	50.1855	50.7247	49.3865	53.3778	49.2087	51.8269	51.5146	51.8409	51.2901	50.6501	51.7572
m14	14	2	70.2022	70.7442	70.5007	71.4473	71.0413	69.8126	70.3084	69.7511	69.0658	68.8088	68.4745	67.6976	70.3745	66.3438	66.0731	67.3625	64.7481	65.063	65.191	63.9743	64.5881	62.7564	64.861	61.6737	61.2033	62.2552	60.9531	61.1707	58.7813	61.004	58.7664	57.9412	58.6735	57.6888	57.2263	57.1939	57.2969	57.0517	55.5858	55.6248	54.857	55.9284	54.275	53.0613	53.4177	53.47	53.6461
m15	15	2	40.9849	40.8962	40.1343	40.9615	40.7143	39.3521	41.2098	37.9874	40.1471	40.1757	37.3313	40.1098	43.0864	53.5666	46.7367	53.2325	47.3955	52.9247	50.9051	50.1459	50.6632	48.7656	50.2025	46.7489	49.3338	45.708	48.0401	46.0096	46.9222	45.699	44.7638	46.0498	46.3926	44.3244	45.633	43.405	45.2792	41.1314	44.9592	40.5696	42.9548	42.0539	43.1521	42.204	41.2027	41.0049	39.9295
m17	17	2	31.6899	30.8577	30.5146	31.3567	30.8275	30.4508	29.905	29.9723	29.7557	29.5925	28.9206	29.3312	29.4913	28.4453	29.1337	28.6284	28.3149	28.5519	29.1844	28.435	28.769	28.7328	29.1445	29.1266	28.9763	28.0706	28.8417	28.0729	27.8814	28.1754	27.0656	27.9701	27.514	26.4973	27.452	27.3611	26.924	27.7337	27.6669	27.6016	28.0963	28.0899	27.5802	28.4045	28.7221	28.2443	28.1538
m18	18	2	39.61	37.4465	38.4464	38.6251	40.0227	33.7542	36.8008	36.2218	34.0101	36.2247	32.4758	36.5038	33.0097	34.7952	31.3991	34.1841	32.1579	33.2156	31.8212	32.2949	33.1152	32.4339	32.8206	31.848	32.2547	31.9706	32.0355	31.4978	31.9543	31.951	30.2706	30.9235	31.2342	30.077	29.2268	31.2131	30.1567	30.324	30.3609	30.1357	30.1041	30.0599	28.9494	29.1896	30.5291	28.3697	28.7984
m19	19	2	43.8935	47.6213	44.9202	46.0535	47.3299	44.4966	47.9923	47.036	48.5433	44.959	48.7661	48.1848	48.3684	47.0439	48.6607	46.7743	48.823	45.3544	48.4159	44.5032	49.1404	43.4089	51.4871	42.9368	49.3613	41.0108	48.5685	43.0084	46.472	45.5501	46.7858	45.0275	45.2393	47.5682	39.7325	48.7853	44.6601	48.9095	46.0805	47.985	47.0338	48.3856	47.1473	46.2361	49.2191	47.1915	47.9258
m3	3	3	79.2286	82.7482	82.8478	80.622	83.2377	81.41	81.6145	82.8761	82.0934	81.4073	82.921	78.7561	83.8577	80.8937	84.5039	82.024	80.5084	81.3378	81.97	80.812	81.4311	80.6069	83.5062	78.4808	81.2813	77.5324	77.8921	81.3466	77.1059	76.3357	77.8988	76.5097	76.6963	78.2833	76.4357	76.5142	76.1817	70.8449	75.5256	74.7489	71.8468	73.8034	72.2198	71.0845	70.3313	69.1402	68.2914
m4	4	3	33.0367	33.6369	34.1107	34.9906	34.4517	34.2	35.6341	35.9793	35.5401	37.1663	36.8589	37.7234	38.8938	39.6689	39.1793	39.3695	39.2623	38.8576	39.4717	38.5152	39.151	38.8522	38.5395	38.2728	39.2736	38.0505	38.4587	38.4253	38.9573	39.1013	38.3659	37.9548	38.6293	38.3452	37.4872	38.6752	38.579	38.0454	37.8796	38.4281	37.6272	38.0195	38.2164	37.0586	36.9154	36.1365	36.2634
m7	7	3	65.1275	61.7721	65.6127	60.5574	65.2223	60.3856	64.2972	60.2344	64.3917	62.1845	61.881	64.2887	59.0341	61.3788	65.317	59.3214	60.0672	61.2966	59.5828	62.4435	61.8758	60.9479	62.9457	61.4537	63.5966	67.8364	62.123	65.7903	65.097	59.9081	67.5456	66.3325	67.0098	64.4216	69.9586	64.7875	65.3727	67.483	66.7037	69.5604	65.3409	69.3571	64.5469	67.5825	69.2244	70.0746	68.8855
m11	11	3	59.3955	61.4987	58.5171	60.34	57.8458	59.619	60.3855	58.7796	62.1379	59.1158	60.9372	59.7536	59.6291	65.8071	61.8894	64.7549	64.1689	62.5406	63.1979	63.4133	63.1378	63.2789	62.8991	62.0971	63.4641	62.2883	63.2914	61.9443	62.8629	61.9895	61.9724	62.1531	60.615	62.0425	62.0111	61.5951	60.1382	61.7324	60.2633	61.4004	61.6197	60.2024	60.5072	59.8255	61.1209	58.6092	61.1185
m12	12	3	69.5786	75.118	72.2695	67.3122	74.5685	69.8823	73.8083	74.3988	69.4666	75.0376	78.3194	73.2149	66.179	66.7872	63.1936	65.7937	63.8778	62.5897	63.4945	60.9624	62.3663	59.8449	61.4814	59.254	59.2862	57.1359	59.5814	57.2825	57.5101	56.064	55.7038	56.5319	55.4831	56.1516	53.7017	54.9369	54.0342	54.1456	53.2245	55.4087	52.7549	54.0955	52.5932	54.9614	51.5149	53.1485	51.45
m13	13	3	47.9604	52.283	48.6347	45.1526	51.3499	48.7887	48.1635	48.3914	46.1651	49.2494	45.2418	46.5125	49.1682	48.7861	45.5292	49.4144	46.037	48.0796	50.0255	47.5091	48.4519	46.1986	46.9389	51.5615	45.095	47.4806	48.2547	47.4032	48.9681	47.0811	48.145	49.1875	47.2919	49.5195	47.8926	48.9342	47.7612	48.6097	48.1539	48.8575	48.6865	48.0811	46.6977	46.153	47.5195	47.5949	47.1486
m14	14	3	53.1085	53.7225	52.2811	52.7158	54.2114	50.8125	49.4111	53.8801	48.4446	52.0238	49.3349	51.2725	50.1626	51.4504	45.9105	49.8047	48.3946	47.6263	49.0176	49.208	48.2986	45.5635	54.2768	45.9958	49.3052	55.0347	47.6851	52.9882	53.8427	49.4643	52.7406	52.4759	55.72	55.2768	51.7727	55.6315	55.529	55.9285	50.6594	60.3388	57.7691	62.399	62.6966	61.9704	59.6114	67.7662	66.0334
m15	15	3	66.9661	64.2063	66.2821	66.8507	69.2887	65.8049	66.9263	64.5358	64.476	63.8494	68.3806	64.1874	65.8165	63.2972	65.1291	68.367	62.0957	69.0242	65.7867	61.8907	68.3697	65.8337	63.9295	66.7597	60.7936	62.2681	63.8463	55.2652	64.2145	64.1551	60.7241	62.6597	58.9571	59.9591	61.5303	61.0797	59.324	59.3337	62.3109	60.3587	60.3609	59.4757	60.2487	61.5877	55.0346	62.5107	57.803
m17	17	3	35.6385	35.133	35.0566	33.8899	33.6299	33.1917	31.3448	32.1305	30.3514	29.0943	29.3887	28.6574	35.1811	39.8798	40.6305	39.9043	39.8222	39.0651	39.0471	39.0053	38.1619	38.2714	38.4385	38.0935	37.8759	38.4387	38.0545	38.4513	38.6948	38.6756	38.6721	39.9291	38.5522	40.016	40.2552	39.4199	40.7086	40.3453	40.8214	40.6317	41.0463	40.6409	40.9162	41.6029	40.936	41.0155	40.8017
m18	18	3	37.8251	34.9426	38.2673	36.0585	36.1601	38.1959	33.4682	39.0819	33.4562	37.5024	35.8493	35.6517	38.3561	33.7356	37.5116	34.9869	37.3377	35.7323	38.5795	34.4357	38.5417	35.0267	35.8401	37.9873	35.4821	38.649	37.4279	35.8149	36.2134	38.2819	36.919	38.4124	35.9439	38.3674	37.1516	35.626	38.7104	35.2883	34.9723	38.5787	35.8646	36.5526	36.8041	36.2302	39.505	35.1259	38.7265
m19	19	3	30.1837	29.9321	29.3801	29.772	29.5862	28.912	28.6445	30.1679	29.5571	29.196	30.3514	30.1516	29.3417	30.105	30.3155	29.0926	29.697	29.7206	29.5035	28.3267	29.0811	29.0361	28.3307	28.899	29.2111	28.2181	28.6168	28.644	28.3851	28.6112	28.5585	28.5732	28.1607	29.0254	29.2551	29.6158	28.8838	29.1627	29.4549	29.5821	29.2089	30.1723	29.5871	29.2861	29.2053	29.5455	29.4975
m3	3	4	30.7021	29.3218	28.6125	27.3004	25.6116	24.7197	23.8291	22.7514	21.8929	20.816	20.8277	20.8472	27.0834	79.445	77.9997	76.8727	80.6027	77.9304	77.2156	79.2765	78.7716	74.3504	79.9968	77.1138	76.5294	79.1382	74.7862	79.423	74.6413	80.5709	76.9673	77.6755	68.5423	79.3814	75.5423	73.1719	79.2549	75.2243	73.6637	78.362	76.9004	73.7273	80.2929	76.5061	80.1252	79.6269	81.1817
m4	4	4	39.2124	38.524	39.7634	39.2581	38.0214	40.1647	38.4713	39.5787	38.0471	39.1336	38.2375	39.2347	38.0325	35.2776	37.9968	35.9093	37.4433	34.0916	35.4945	35.0069	35.2304	35.1472	34.0644	35.1674	35.1529	33.8001	34.5016	34.8387	33.8856	34.4386	33.1311	33.4707	32.8873	33.3344	33.0256	31.8778	33.1152	31.766	31.8241	32.6877	32.2959	32.232	31.8324	31.4503	32.0308	30.0303	32.1821
m7	7	4	68.005	62.7122	65.2502	66.0144	62.7517	67.2949	63.1535	64.902	66.2662	63.1333	65.6673	65.999	70.7856	74.8194	79.1787	75.1651	77.9985	76.1372	74.0884	77.9169	76.8811	76.0478	77.0933	77.0914	74.6318	76.926	73.8863	75.0051	77.8008	73.4333	76.8005	78.5537	72.6491	79.9117	74.8224	74.5324	77.1939	74.5967	75.8303	73.9327	73.8824	69.2371	76.2501	72.4511	70.758	69.0993	69.3526
m11	11	4	65.4149	67.1478	65.6894	66.4831	65.0964	65.3324	64.3075	65.634	65.389	64.1018	63.1144	63.751	62.4489	64.0639	61.4378	61.8743	61.4629	63.4062	61.5136	59.5936	61.6142	60.5896	61.1135	58.2286	61.3829	57.7184	59.0447	59.7016	58.226	58.3332	58.3321	56.2553	59.9134	53.7707	57.4142	54.1106	55.9523	54.6156	54.6152	52.1017	53.9658	54.1024	52.8181	52.2211	52.3561	52.3814	51.9354
m12	12	4	62.3656	71.3751	71.223	63.4612	73.2769	66.1525	70.8123	70.8585	70.1719	68.9536	70.4993	67.5903	69.2476	71.0297	69.8917	74.9817	69.7957	69.0804	73.5782	71.5815	74.8606	71.6094	68.4634	71.207	71.0831	73.14	70.5965	68.9505	68.4468	72.6586	66.4059	66.9552	74.1646	68.8238	67.8123	73.4358	71.8668	69.5812	71.2568	75.8638	67.9915	74.1524	71.7468	72.4427	70.7084	71.3906	73.0962
m13	13	4	60.818	57.143	59.2026	58.7992	56.0807	59.2132	59.1586	56.3591	60.0262	56.8206	55.0702	59.6359	56.9112	55.1485	57.7811	58.3107	57.3704	55.8718	57.8583	56.7453	56.2894	58.3576	57.9009	58.5233	59.1011	57.6003	54.564	61.9274	57.1962	61.0298	56.7688	61.3937	60.5894	55.9736	58.5024	58.3105	60.3117	56.8407	58.73	59.1698	55.3037	57.6669	57.6283	57.4551	57.5034	52.3387	56.5553
m14	14	4	70.3713	66.1155	71.3382	69.4954	72.0106	69.9959	67.0307	69.1921	69.0813	63.086	69.998	66.7986	66.6264	69.4382	63.4751	69.1338	65.7208	68.4102	66.4352	69.9595	68.6085	67.8533	66.0642	65.1498	67.5553	66.3344	66.6425	67.4632	65.8377	67.8631	67.09	62.2015	65.2722	63.442	65.2332	63.2945	65.7549	63.5382	64.2459	60.9979	62.8052	61.7991	60.3714	60.2318	61.1518	60.2917	58.9437
m15	15	4	56.5061	57.7125	53.7433	54.6824	55.0522	55.3602	56.5697	53.1862	53.5711	53.0614	53.9953	57.8803	60.9774	72.6975	69.7346	70.4597	69.4574	69.9667	70.798	70.21	68.6494	71.0169	68.1748	68.6491	67.9544	67.8766	67.6575	65.3725	68.2935	64.8236	67.3767	67.6166	66.1019	65.553	66.9815	63.3792	66.5819	64.5122	66.5868	63.765	65.3504	60.3129	64.7029	64.0944	59.5308	62.0579	56.6323
m17	17	4	47.8804	49.9882	49.072	49.1178	51.3231	47.7375	52.2868	49.2643	54.0432	52.2471	52.2051	52.6638	53.1555	52.0077	55.2747	57.4742	52.2019	56.2604	55.4662	56.0388	60.4342	55.3384	59.3753	56.1994	62.0489	60.4653	60.0062	61.1717	59.5852	63.4551	60.9237	59.6561	63.6022	59.9928	60.8866	64.2101	60.663	65.4551	58.9551	62.7936	62.6984	62.435	60.6569	61.1317	60.5178	60.3268	62.1442
m18	18	4	40.2932	40.4086	40.697	40.1326	41.1929	40.3808	38.3563	41.3002	39.3222	39.3339	41.7329	38.9232	40.1326	34.6849	41.1492	34.1867	40.7886	34.5444	38.9414	35.2072	37.2205	35.9542	37.3839	33.5605	37.234	36.5868	35.7038	36.6809	35.5096	36.8103	36.456	37.6544	35.7273	37.3595	35.7133	37.4395	35.8635	36.0679	35.8728	36.5503	35.3922	35.7506	33.5809	34.7162	33.7883	32.4943	33.0296
m19	19	4	36.0171	37.5511	36.1236	34.9368	39.2586	32.0447	38.5165	35.211	34.9366	37.3951	35.1283	38.2494	35.7783	38.8737	34.4409	39.6666	36.2225	38.4119	35.6108	39.2968	35.6758	39.5381	33.6028	39.2784	34.7198	39.3813	37.141	40.6738	33.763	40.1232	36.2375	38.7439	35.5533	38.3875	36.4231	38.1012	36.8292	37.1141	33.1384	38.5996	33.6726	36.758	34.6493	34.7197	35.4169	35.7585	37.2208
m3	3	5	47.768	47.9861	48.5933	48.8178	48.4381	50.6131	50.7854	50.8461	52.1851	52.4606	52.4393	56.0409	50.4554	54.5732	55.032	54.2528	58.3618	54.1192	55.5972	58.2873	57.6263	58.617	58.5929	59.6224	61.6048	59.0116	60.4088	59.8116	58.5599	62.5401	59.1661	60.001	60.0331	59.1063	57.3563	60.5378	60.8922	57.7919	59.4431	60.1654	58.3271	58.4261	58.9454	59.5362	53.4387	57.1127	56.8216
m4	4	5	30.702	30.2739	30.0159	30.7406	30.7118	30.8649	31.0643	30.8396	31.4261	31.291	31.3779	31.0622	31.4602	31.449	31.5877	30.4247	31.2541	31.7095	30.9054	30.939	30.8904	31.491	31.4345	30.7282	31.2644	30.6816	31.0763	31.2735	30.596	29.9784	30.3918	31.0933	30.696	30.6662	30.8715	29.9838	30.5056	30.9257	30.7483	30.2776	29.8114	30.9845	30.2889	29.9533	29.8176	29.6599	29.5457
m7	7	5	67.7377	68.9484	69.0584	68.67	65.1869	66.9576	67.4632	64.9299	68.6361	65.1548	68.2563	65.9622	67.264	64.9251	68.2957	65.9514	64.9465	66.2224	65.4371	64.5077	65.0683	64.5258	67.1613	61.5081	61.7988	64.9178	60.6343	62.9305	60.8987	60.01	60.4482	59.8563	57.6091	60.0066	55.3608	59.0631	56.1078	54.0573	55.0395	52.0178	54.1973	51.0402	52.1208	46.9387	50.5149	48.3493	48.9158
m11	11	5	55.7249	54.1787	54.1785	54.0059	54.2212	52.9317	52.4872	51.6443	51.8201	54.4753	48.4108	52.3968	48.1624	51.9309	50.1681	50.0643	50.4412	46.1992	48.7367	48.9399	46.1748	48.931	45.4748	45.3374	47.202	43.7853	44.4981	45.907	43.5358	45.6513	43.1879	42.0217	44.1275	41.5384	44.0248	43.4178	41.7	39.0948	43.477	41.7673	44.4949	38.7587	44.379	42.7249	40.5721	45.7997	40.5498
m12	12	5	50.5685	52.8498	55.6872	50.4457	54.3378	52.9519	49.4938	56.8682	47.9094	53.3731	51.7476	51.0239	53.4404	46.1859	52.9729	52.0961	54.1765	53.0815	54.0546	54.4404	55.791	52.499	55.6246	55.0427	54.292	56.5482	54.4491	56.487	53.7969	56.7533	55.5521	55.6826	57.4478	54.6194	54.4633	56.9715	54.7788	55.4221	56.705	54.7936	56.7305	54.8477	55.5406	56.2117	55.5651	57.187	52.7737
m13	13	5	44.3522	45.5179	44.7889	44.51	43.2239	44.9471	44.2041	42.5141	44.0786	39.8563	43.4538	41.5122	50.7666	55.5237	52.5018	55.0734	52.9058	54.0571	53.7829	54.6769	54.5909	54.321	53.4781	55.8644	53.2966	55.6094	53.9314	56.2368	53.5412	53.5072	54.6582	52.735	53.0384	52.8232	53.7109	50.6978	52.5231	51.2733	51.0744	51.219	50.0431	49.4455	50.1432	48.7921	48.2306	49.7167	45.8125
m14	14	5	82.3777	83.1438	83.4152	80.439	85.8544	79.3263	84.4097	82.8603	84.4873	85.5463	81.3353	85.5603	81.4907	79.122	77.7984	78.9538	77.7542	76.6812	77.7599	78.2348	77.49	78.0935	77.114	78.1182	77.1307	77.6641	77.1968	78.2592	77.4961	76.9247	77.7572	78.4966	77.6051	78.1024	77.2537	78.3878	76.5598	79.5356	76.2969	79.5392	76.1219	76.7117	78.4244	77.7635	75.3363	77.1652	76.0481
m15	15	5	67.9007	65.9869	68.912	66.3295	68.0299	67.4641	70.2498	68.597	70.5409	69.7267	68.8472	71.1407	70.0386	66.5387	75.7317	66.4301	72.65	70.1041	69.4102	69.4496	74.1937	66.8499	68.2894	73.5367	69.1116	71.7537	71.0295	69.1504	70.3285	70.1408	66.4386	70.3922	70.5166	67.3896	69.8446	69.8251	62.9463	67.5909	69.8394	57.3653	67.506	63.8115	63.2843	65.1083	59.4768	59.0712	65.8441
m17	17	5	30.368	31.2758	29.787	31.5684	31.7293	29.6255	31.5409	30.9656	31.4112	31.7253	31.833	31.547	31.4767	32.8663	32.9741	31.9428	33.3317	32.6933	33.7861	33.8409	34.3926	34.4929	34.4243	34.4206	34.4494	35.1211	34.3376	34.9401	34.706	34.4061	33.9825	34.7596	33.8945	34.4772	33.4006	34.9012	34.19	34.2362	33.6452	34.4564	34.9726	33.5747	34.0248	33.7662	34.2659	33.425	33.4405
m18	18	5	66.7016	65.3275	67.2857	65.3534	70.0786	65.4627	69.4853	67.1969	69.366	70.2468	65.2728	71.3188	69.1297	67.0661	65.6427	66.6033	65.6388	66.5674	65.9078	67.0643	66.6172	64.6888	68.124	66.0084	67.4113	67.1053	67.8764	67.0972	65.1289	67.4463	64.5375	65.0915	64.4154	66.6039	62.9296	64.4512	61.634	63.4848	62.8117	60.4367	63.2622	58.9028	61.6557	61.5444	59.1126	60.3791	58.2544
m19	19	5	45.1002	43.2526	44.571	42.9347	44.586	42.9621	43.978	40.9585	44.0352	40.3813	43.9065	40.7205	24.9632	26.2622	27.5642	29.8142	31.6073	31.4919	34.1247	34.7773	33.8185	34.2753	35.2478	35.2232	36.0292	34.8828	35.6734	34.4194	35.2523	33.3503	32.3642	33.2441	29.8854	31.2754	30.2086	29.4606	29.7005	27.3324	28.7154	28.1062	28.1416	27.725	28.6094	26.5877	27.2196	29.1836	25.2892
m3	3	6	47.604	49.5338	53.8009	52.7647	38.907	43.3777	57.6193	47.9126	43.7804	53.9365	48.1559	47.6313	45.413	55.7799	38.1307	48.249	50.6392	51.4665	37.9563	50.5118	52.8713	40.1389	47.293	50.6454	48.449	48.3647	48.7233	54.3171	47.8479	45.9114	51.9735	48.4638	52.7067	42.0158	50.9504	53.2057	47.9884	46.9843	49.6479	49.9816	43.9467	49.7716	49.1354	44.4704	44.1265	51.0701	43.8763
m4	4	6	33.4637	32.0676	33.8347	31.2556	32.2774	31.8908	30.5526	30.6901	30.934	31.3208	30.5443	29.6653	28.5993	30.6731	31.6118	31.856	31.878	32.6289	32.1499	32.4445	33.4125	33.0761	33.6586	33.2789	33.2956	33.4177	33.6753	33.0045	33.5263	32.8336	32.8858	32.0322	32.1697	31.4226	31.4734	29.4658	30.7333	29.5099	28.5163	29.8384	28.8473	27.5118	27.0284	26.9398	26.0203	24.4849	25.7823
m7	7	6	53.3067	52.3565	52.1467	49.3097	51.7425	52.5672	50.0559	50.6712	48.7816	48.1603	49.7503	45.2373	48.2842	46.5833	45.5361	47.4416	44.7308	45.6235	43.8163	44.2986	45.0328	40.658	45.6263	41.3311	42.6406	45.2959	43.3403	40.5343	44.5344	42.1566	43.0394	43.6726	42.8155	44.4679	44.0093	41.0882	45.9206	43.1986	45.9063	44.8209	44.2443	48.3608	44.8617	47.4859	46.7327	48.7583	47.2438
m11	11	6	58.7389	60.121	60.6649	58.5849	59.5174	59.1152	60.7366	58.482	61.0376	57.7999	60.8295	61.503	55.2701	56.9385	56.2737	55.4294	54.5806	53.8677	52.7405	52.6897	51.4086	50.6064	50.1832	49.5896	49.1294	48.3932	46.5656	47.2396	46.1435	45.2006	46.4526	44.1714	45.1922	45.4899	43.4694	44.9928	43.3924	46.2401	44.1624	43.9697	44.4408	45.2026	42.8199	44.1753	43.5384	41.7832	44.9113
m12	12	6	56.5034	70.7525	66.4446	62.3353	64.787	66.1768	63.517	61.4016	66.9324	64.2933	66.021	62.5236	72.4003	82.7381	86.2039	82.538	86.4557	82.1512	86.8638	84.3017	83.416	86.9392	85.142	84.3105	86.5907	85.4574	84.3473	86.4516	85.497	87.9128	83.7139	88.0465	83.1787	86.3589	86.7266	82.8201	85.661	84.1595	84.7238	82.8557	84.7878	78.4304	84.3662	82.2653	79.8784	80.6798	81.1808
m13	13	6	48.3547	46.4848	48.5999	45.9574	47.4992	45.7308	47.5888	45.8234	47.2872	44.8488	46.8997	45.7857	46.1713	45.8207	43.8385	44.4278	46.0239	41.2347	43.0157	42.9138	43.7813	42.6584	43.9205	40.7456	42.9608	42.3053	42.5743	42.0964	42.3002	41.7898	42.4337	41.8183	40.7629	42.0552	40.8797	40.9642	41.1932	41.0408	40.4392	40.7227	41.2881	40.6218	39.5807	39.9479	39.6485	40.0999	39.1402
m14	14	6	76.1122	79.5705	71.1411	74.5021	78.6151	75.3706	71.9526	78.8488	76.2005	72.6631	78.4931	72.2685	71.2489	77.5468	74.8515	70.6479	73.9308	76.2853	72.4303	71.8407	80.2188	73.9014	72.981	77.6842	67.9112	74.4011	72.2542	79.8404	73.3779	71.3429	75.5592	70.2546	70.1413	72.5838	75.4157	61.9299	69.5628	72.9401	65.1304	71.3728	68.6438	71.0315	69.727	73.5225	71.3885	70.3882	72.5669
m15	15	6	78.135	78.513	79.3828	75.2123	79.4658	78.3822	77.3116	77.2341	75.9117	75.5837	79.5818	77.3863	74.6909	77.3304	76.567	75.6609	74.7671	78.1117	75.5001	75.7803	77.2895	75.5534	73.5686	78.6005	72.8918	76.7298	75.9207	75.3032	72.1558	77.1127	75.0904	73.5043	74.4116	75.1524	73.0215	77.108	73.4784	73.1793	78.1338	71.4651	74.6962	70.8842	74.7907	73.2996	73.2533	71.1785	75.1026
m17	17	6	52.1761	49.722	51.7366	50.8072	50.2073	52.3313	50.935	54.0161	52.0449	52.1568	55.0795	51.9439	64.5644	73.0816	71.3305	71.4347	71.4969	70.5202	70.4118	70.2247	68.4058	71.9004	70.093	71.7938	69.9007	68.1751	71.0284	71.6332	69.0504	70.9791	66.9762	69.7998	68.966	68.6843	69.4558	67.3322	67.9419	68.4269	67.7583	68.4922	66.9963	69.3913	67.5901	67.3296	69.8909	66.1923	67.262
m18	18	6	66.9235	65.086	68.5577	63.3967	69.9154	66.9216	65.9148	66.5514	66.094	64.7796	67.9864	66.233	67.6928	68.236	66.389	68.0234	65.5136	67.7641	63.7432	66.8783	64.0958	65.1768	64.4963	63.6302	62.8571	64.3504	62.3686	62.3999	63.1966	62.8356	63.6092	60.7872	60.7456	61.9613	61.3519	61.4253	60.2149	57.5706	62.9902	55.0884	60.6825	59.2438	61.2513	58.2541	59.0735	60.5592	59.6732
m19	19	6	44.7505	38.4357	42.9611	40.1798	42.3354	41.3808	41.3857	41.0465	41.4025	41.5135	39.9351	42.5033	38.2602	41.1302	39.8926	40.0484	38.4113	41.5519	35.0668	40.1381	35.7314	40.6027	34.8853	40.2535	35.8372	38.2651	39.8866	38.4242	38.191	38.2606	37.7637	37.3089	38.4809	36.4634	36.8811	36.9525	35.8912	37.4633	32.8354	36.946	34.459	36.4845	34.3451	35.2633	35.0127	32.2362	36.2733
m3	3	7	51.3426	50.817	49.6958	46.5604	45.6375	42.7333	41.1512	39.8056	38.3337	34.3373	34.2519	31.8025	46.2834	97.9856	95.8834	102.819	96.2517	99.8613	99.9836	100.496	100.569	98.5193	104.526	100.795	100.182	102.14	102.229	99.1582	103.039	98.3904	104.324	99.705	98.3671	100.855	102.877	98.4359	99.6608	101.447	98.7246	101.247	99.1181	100.979	97.2698	101.259	98.8611	98.8422	97.9674
m4	4	7	33.399	32.7653	33.8436	33.978	33.325	33.9401	33.6622	34.1033	33.434	33.9955	33.0259	32.8806	33.1137	32.9162	32.2301	31.7326	30.7156	31.224	30.3065	30.4314	31.3314	30.754	31.5411	30.985	30.7333	30.9381	30.8038	30.632	30.6184	29.7942	29.9472	29.4902	28.8945	28.8596	27.5572	27.2313	26.9438	26.4089	25.0891	24.4358	23.9903	22.9099	22.4258	22.1438	21.8534	21.7453	21.466
m7	7	7	45.25	46.497	44.8812	45.3733	45.2455	44.5549	44.3889	43.3341	44.2297	43.1749	43.8272	43.7485	54.8066	68.9162	70.6851	67.7479	69.0284	69.2064	65.5612	70.1354	67.1104	69.982	68.1836	65.7695	69.5554	69.6257	64.6011	69.9289	65.5368	67.2632	65.604	66.5976	65.3874	63.5453	64.6982	60.3349	62.3722	58.4077	57.7411	56.7568	54.4931	52.9079	50.0531	51.5069	47.7168	49.732	42.0009
m11	11	7	65.8171	64.2004	61.6799	64.9987	61.2425	63.2219	61.9928	62.4325	61.4412	62.4822	61.6383	61.9727	60.115	60.4996	59.5598	59.5543	57.7726	60.097	57.5819	59.729	57.1053	59.3773	57.8052	58.1418	58.3737	57.9212	55.6343	58.2581	55.8561	57.165	56.3802	58.2374	55.1693	57.1157	56.0135	54.7521	55.764	55.0925	55.4658	53.187	55.2034	53.5279	54.5736	51.6971	54.4594	50.045	54.7095
m12	12	7	84.8081	84.1675	82.6373	87.1637	85.794	79.7583	85.776	85.3645	84.2267	85.7461	84.0524	81.1573	85.643	86.7664	83.2412	89.1586	85.516	85.2354	86.8555	87.6889	84.6177	86.986	87.2528	85.5122	86.3638	85.1308	87.3798	84.2457	86.4764	84.1009	84.8662	87.255	82.4177	86.6897	83.7137	87.7698	84.1855	84.3617	84.3278	84.0931	82.3017	84.1316	82.2732	83.8394	81.7873	80.8346	82.7225
m13	13	7	50.5388	45.6164	49.1727	47.1276	46.4479	47.7098	51.1185	44.3869	52.3623	47.6834	49.7218	49.6153	47.2238	50.3818	49.2811	50.1147	49.2869	48.2835	52.9652	45.4978	50.0738	48.2029	50.4693	49.8536	47.6328	48.4854	48.8194	49.3348	49.1996	46.9188	49.1236	47.569	49.6557	45.8795	49.9693	43.3459	51.2465	46.1225	48.2045	47.9309	46.5991	47.5369	46.0253	48.3552	44.9266	48.495	46.1751
m14	14	7	52.1729	48.6145	48.4141	51.2324	47.8186	48.4771	48.4301	45.2477	51.4332	44.2917	47.8773	46.8107	44.7991	47.2572	50.0521	45.1628	49.5323	46.5516	46.4823	49.5232	47.6452	46.5375	46.9696	48.3899	47.2857	48.4174	46.6961	48.3457	47.9588	47.0142	46.6227	46.73	46.8222	43.4263	46.5045	45.1872	43.1005	45.8874	42.7611	45.5918	42.2765	44.8695	41.4024	42.6035	44.3764	41.7718	44.3152
m15	15	7	60.6689	54.123	55.4316	60.1311	51.3159	57.9793	57.5495	55.5123	57.3157	49.2948	59.5026	56.4109	62.0275	69.8993	71.7748	70.3639	74.0975	70.4712	72.8348	73.0429	73.2815	71.3999	73.3298	75.4458	73.184	76.196	75.2264	76.6049	79.1886	75.7705	74.0059	81.3011	77.354	79.3087	75.6384	76.4351	74.8106	77.4007	74.5801	71.8704	76.8707	68.601	70.3796	70.1276	67.4414	65.425	70.0141
m17	17	7	59.9213	59.5827	62.1793	60.3848	63.5519	56.5654	62.9868	60.5071	60.7079	64.0339	56.2971	63.197	61.7648	58.8817	62.4496	58.1292	61.5946	62.4515	60.2357	63.2647	62.5851	62.6058	63.6521	64.0503	65.6802	64.5134	63.8856	64.2499	67.0931	64.8868	68.7594	65.755	67.2313	69.8475	64.4474	67.594	71.7483	66.3773	70.7615	65.1386	68.9	68.4417	69.8206	66.5758	68.1552	70.719	68.3093
m18	18	7	48.4038	48.9692	48.5242	49.6914	48.9609	48.7778	48.6183	46.7939	49.2314	46.8463	48.1424	48.5873	45.4965	50.0073	46.3843	46.9756	46.395	46.5702	45.7959	46.2827	47.1784	45.4913	46.5547	45.0541	44.7587	45.0776	44.044	44.3033	42.7087	44.5707	43.2346	44.037	43.0194	44.3559	44.1391	42.2288	43.9639	43.3293	44.0891	42.7439	42.918	43.2416	43.6	41.8745	43.4926	43.1228	42.2743
m19	19	7	47.6889	47.2459	46.5313	47.8475	44.7741	45.8033	47.1214	45.26	47.2728	45.7829	46.6756	47.0367	46.7286	45.8225	47.1856	43.6688	48.632	40.9507	48.3503	42.7572	46.5478	43.0647	46.9523	42.4001	46.1419	43.3609	45.7365	42.7756	44.8306	45.3033	42.9726	44.5272	44.6693	43.1665	44.4958	42.4637	45.6996	41.652	43.8641	42.001	43.8409	42.9548	43.7035	43.866	44.6265	39.1903	45.1081
[truncated: 177 more columns]

## Sheet: Fig. 4m
mouse	day	switch	frac_near_reward_of_pcs	frac_far_from_reward_of_pcs
m3	3	1	0.0755814	0.0503876
m4	3	1	0.0635401	0.0544629
m7	3	1	0.0952381	0.0498866
m11	3	1	0.0561798	0.0674157
m12	3	1	0.103286	0.0829421
m13	3	1	0.0194805	0.0519481
m14	3	1	0.0561983	0.0578512
m15	3	1	0.0758294	0.056872
m17	3	1	0.0727969	0.118774
m18	3	1	0.100467	0.0957944
m19	3	1	0.0547445	0.0510949
m3	5	2	0.0586957	0.073913
m4	5	2	0.0283912	0.0536278
m7	5	2	0.068323	0.052795
m11	5	2	0.0660377	0.0377358
m12	5	2	0.0363636	0.05
m13	5	2	0.0568182	0.0681818
m14	5	2	0.118609	0.0695297
m15	5	2	0.0954248	0.0601307
m17	5	2	0.0314961	0.0590551
m18	5	2	0.130485	0.102771
m19	5	2	0.056391	0.0526316
m3	7	3	0.0901857	0.0954907
m4	7	3	0.0330882	0.0275735
m7	7	3	0.0900621	0.0279503
m11	7	3	0.140496	0.0413223
m12	7	3	0.107582	0.0922131
m13	7	3	0.055	0.105
m14	7	3	0.0836941	0.049062
m15	7	3	0.100671	0.0749441
m17	7	3	0.0564516	0.0806452
m18	7	3	0.0769231	0.0783217
m19	7	3	0.0502092	0.0669456
m3	8	4	0.0577428	0.0892388
m4	8	4	0.0276498	0.0898618
m7	8	4	0.123711	0.0783505
m11	8	4	0.0634921	0.0793651
m12	8	4	0.0951743	0.0831099
m13	8	4	0.0769231	0.0890688
m14	8	4	0.137447	0.0743338
m15	8	4	0.12	0.0825
m17	8	4	0.0498339	0.116279
m18	8	4	0.0941176	0.0915966
m19	8	4	0.0555556	0.107143
m3	10	5	0.0874317	0.0819672
m4	10	5	0.0434783	0.0597826
m7	10	5	0.172161	0.0879121
m11	10	5	0.0245902	0.0901639
m12	10	5	0.0405405	0.045045
m13	10	5	0.0730337	0.0730337
m14	10	5	0.164609	0.063786
m15	10	5	0.145833	0.0847222
m17	10	5	0.073955	0.0578778
m18	10	5	0.138973	0.0765358
m19	10	5	0.143969	0.140078
m3	12	6	0.0451807	0.0813253
m4	12	6	0.0431034	0.0545977
m7	12	6	0.0583333	0.0625
m11	12	6	0.129771	0.0992366
m12	12	6	0.0884808	0.0717863
m13	12	6	0.0617284	0.111111
m14	12	6	0.20202	0.0909091
m15	12	6	0.0981013	0.0743671
m17	12	6	0.0703125	0.0429688
m18	12	6	0.169454	0.0724638
m19	12	6	0.165289	0.0743802
m3	14	7	0.144144	0.0690691
m4	14	7	0.0791246	0.0555556
m7	14	7	0.0888889	0.106173
m11	14	7	0.154412	0.0808824
m12	14	7	0.199438	0.0955056
m13	14	7	0.0695187	0.0427807
m14	14	7	0.108563	0.030581
m15	14	7	0.134206	0.0981997
m17	14	7	0.143411	0.0542636
m18	14	7	0.12069	0.0689655
m19	14	7	0.108808	0.0829016

## Sheet: Fig. 4n
mouse	day	switch	lick_near_reward	lick_far_from_reward
m3	3	1	4.49493	3.04766
m4	3	1	2.23815	1.01472
m7	3	1	4.19695	3.01109
m11	3	1	2.1224	0.331259
m12	3	1	2.97622	0.610101
m13	3	1	3.01047	1.73428
m14	3	1	4.35087	1.55932
m15	3	1	3.5177	2.79947
m17	3	1	3.63349	1.98638
m18	3	1	4.0443	2.75912
m19	3	1	3.17542	0.891718
m3	5	2	3.13731	1.59446
m4	5	2	0.794218	0.596487
m7	5	2	4.59836	3.16357
m11	5	2	2.95568	1.17523
m12	5	2	2.52038	1.26731
m13	5	2	3.08976	0.934558
m14	5	2	3.44347	0.497925
m15	5	2	3.96398	2.7791
m17	5	2	3.89297	3.2216
m18	5	2	2.843	1.0844
m19	5	2	2.52966	0.4373
m3	7	3	3.04152	0.50846
m4	7	3	3.72835	2.67151
m7	7	3	5.80874	2.80191
m11	7	3	3.00006	0.445158
m12	7	3	2.89204	0.681889
m13	7	3	3.8611	2.26663
m14	7	3	2.55076	0.7267
m15	7	3	3.20599	0.419815
m17	7	3	4.2268	2.14993
m18	7	3	2.70914	0.982432
m19	7	3	3.47111	2.17153
m3	8	4	2.48022	0.257556
m4	8	4	3.54724	1.82968
m7	8	4	5.77581	2.51257
m11	8	4	3.40647	0.487444
m12	8	4	2.80679	0.430322
m13	8	4	2.92295	0.85357
m14	8	4	3.44439	0.833995
m15	8	4	4.91363	1.04686
m17	8	4	3.90587	0.872883
m18	8	4	3.38611	1.28279
m19	8	4	2.84999	1.08138
m3	10	5	1.71163	0.542543
m4	10	5	3.54032	3.69072
m7	10	5	5.46103	2.8263
m11	10	5	3.15089	1.42996
m12	10	5	4.68463	2.33447
m13	10	5	4.16591	1.39329
m14	10	5	3.21322	0.315046
m15	10	5	5.82459	1.74268
m17	10	5	3.74354	2.62189
m18	10	5	3.59616	0.554109
m19	10	5	3.28276	1.66473
m3	12	6	3.3646	2.20936
m4	12	6	3.34573	1.38461
m7	12	6	5.11688	3.24796
m11	12	6	4.48957	1.04807
m12	12	6	4.38843	1.30366
m13	12	6	4.2647	2.6909
m14	12	6	2.90733	0.508491
m15	12	6	4.06836	0.915425
m17	12	6	5.16364	2.02171
m18	12	6	2.69606	0.195915
m19	12	6	3.33773	1.46261
m3	14	7	3.17485	0.277522
m4	14	7	4.55519	2.18043
m7	14	7	3.74508	1.61678
m11	14	7	3.55712	0.529626
m12	14	7	3.98859	0.540326
m13	14	7	3.67867	1.11378
m14	14	7	4.86875	2.55284
m15	14	7	5.67551	1.60549
m17	14	7	4.25841	0.687652
m18	14	7	3.62763	1.36714
m19	14	7	3.89708	1.94841

## Sheet: Fig. 4o
mouse	day	switch	speed_near_reward	speed_far_from_reward
m3	3	1	30.2912	37.2181
m4	3	1	21.9282	24.2748
m7	3	1	35.0688	40.6552
m11	3	1	39.6669	57.9956
m12	3	1	39.666	64.844
m13	3	1	36.509	43.8219
m14	3	1	28.9133	39.7333
m15	3	1	33.6333	40.9911
m17	3	1	32.4445	43.1759
m18	3	1	24.2485	34.4874
m19	3	1	22.9937	35.7056
m3	5	2	24.7229	37.2039
m4	5	2	24.4955	29.0135
m7	5	2	30.8747	45.7365
m11	5	2	36.6652	47.3918
m12	5	2	42.1841	48.6479
m13	5	2	37.0352	51.813
m14	5	2	33.2062	58.0654
m15	5	2	32.304	41.226
m17	5	2	28.4744	29.9653
m18	5	2	24.1493	37.6226
m19	5	2	27.5451	42.9108
m3	7	3	33.1834	65.4931
m4	7	3	24.6992	33.3259
m7	7	3	37.7422	61.8958
m11	7	3	37.3095	54.229
m12	7	3	34.6088	59.4188
m13	7	3	33.0529	50.069
m14	7	3	45.8831	60.8546
m15	7	3	40.6546	61.4781
m17	7	3	23.7112	33.5282
m18	7	3	33.3797	41.1733
m19	7	3	25.3244	29.9312
m3	8	4	33.1925	53.0085
m4	8	4	24.5268	32.2557
m7	8	4	34.514	67.5785
m11	8	4	36.4684	57.1953
m12	8	4	39.4313	67.3726
m13	8	4	41.5188	59.3129
m14	8	4	35.2938	61.1318
m15	8	4	30.9616	57.9554
m17	8	4	31.1826	51.0451
m18	8	4	31.2739	40.6309
m19	8	4	25.9541	36.0647
m3	10	5	50.5704	51.0974
m4	10	5	27.4024	30.5929
m7	10	5	30.8224	57.5317
m11	10	5	42.5136	54.3775
m12	10	5	45.7747	57.3128
m13	10	5	28.9588	44.3422
m14	10	5	39.1522	71.7987
m15	10	5	31.1355	55.0786
m17	10	5	28.9561	33.5217
m18	10	5	34.3713	57.8436
m19	10	5	24.8465	33.2171
m3	12	6	36.2265	53.3913
m4	12	6	18.2574	29.0278
m7	12	6	42.1347	52.441
m11	12	6	33.9569	50.0647
m12	12	6	42.3971	68.4858
m13	12	6	30.736	45.1978
m14	12	6	47.9642	76.2017
m15	12	6	49.5252	72.9596
m17	12	6	36.765	53.8677
m18	12	6	32.8535	58.9715
m19	12	6	26.1601	37.9757
m3	14	7	40.6964	74.7619
m4	14	7	16.5726	26.6712
m7	14	7	27.0242	47.5664
m11	14	7	34.7668	57.5217
m12	14	7	47.2364	78.1233
m13	14	7	36.1508	50.5515
m14	14	7	35.7697	51.6571
m15	14	7	32.7892	58.7958
m17	14	7	36.9599	58.7804
m18	14	7	32.3431	49.2421
m19	14	7	39.2291	46.8154

## Sheet: Fig. 4p
	mouse	day	switch	sequence_var_before	sequence_var_after	lick_var_before	lick_var_after		Note: these same columns are used for Ext. Fig. 4h-i
0	m3	3	1	0.414425	0.391506	0.0754125	0.772595
1	m4	3	1	0.538289	0.540979	0.0791633	0.350914
2	m7	3	1	0.355433	0.302624	0.125015	0.452652
3	m11	3	1	0.262531	0.426239	0.0945096	0.0905377
4	m12	3	1	0.357426	0.375658	0.142265	0.158903
5	m13	3	1	0.683385	0.75165	0.325613	0.458184
6	m14	3	1	0.463204	0.46541	0.0152482	0.319114
7	m15	3	1	0.487997	0.458626	0.252029	0.565287
8	m17	3	1	0.65588	0.667791	0.284674	0.455447
9	m18	3	1	0.542379	0.52129	0.0683386	0.434969
10	m19	3	1	0.35935	0.378897	0.0986022	0.343595
11	m3	5	2	0.731662	0.730602	0.0551905	0.398522
12	m4	5	2	0.737509	0.721118	0.0396674	0.368688
13	m7	5	2	0.518121	0.509142	0.314807	0.577085
14	m11	5	2	0.285703	0.158943	0.0337416	0.249302
15	m12	5	2	0.526271	0.551245	0.186758	0.670787
16	m13	5	2	0.6062	0.551796	0.242378	0.386239
17	m14	5	2	0.277043	0.286521	0.0347581	0.0966209
18	m15	5	2	0.375346	0.37845	0.442606	0.673572
19	m17	5	2	0.639589	0.493368	0.434598	0.801933
20	m18	5	2	0.443769	0.431836	0.156169	0.225538
21	m19	5	2	0.485001	0.502818	0.0476909	0.218643
22	m3	7	3	0.382039	0.445617	0.0598023	0.107443
23	m4	7	3	0.482337	0.485489	0.153513	0.644885
24	m7	7	3	0.380092	0.397545	0.248536	0.537593
25	m11	7	3	0.308425	0.24566	0.0853418	0.194835
26	m12	7	3	0.496159	0.47731	0.0349803	0.243972
27	m13	7	3	0.652677	0.639622	0.0367429	0.373471
28	m14	7	3	0.38464	0.395606	0.0127885	0.163356
29	m15	7	3	0.425722	0.412092	0.100235	0.158103
30	m17	7	3	0.567309	0.526939	0.444294	0.539255
31	m18	7	3	0.450974	0.437802	0.121832	0.354864
32	m19	7	3	0.46025	0.459081	0.0843304	0.4905
33	m3	8	4	0.54284	0.503856	0.0779956	0.259135
34	m4	8	4	0.835506	0.807509	0.296981	0.31323
35	m7	8	4	0.426305	0.431152	0.190639	0.218168
36	m11	8	4	0.479961	0.477172	0.0883515	0.0989838
37	m12	8	4	0.553574	0.509831	0.241245	0.167182
38	m13	8	4	0.563356	0.583067	0.130888	0.230915
39	m14	8	4	0.302797	0.304854	0.0273043	0.158044
40	m15	8	4	0.464832	0.481642	0.0774114	0.165496
41	m17	8	4	0.850081	0.843104	0.268157	0.254472
42	m18	8	4	0.529164	0.492076	0.0967014	0.244221
43	m19	8	4	0.572992	0.584553	0.211193	0.331617
44	m3	10	5	0.451573	0.414305	0.106292	0.202351
45	m4	10	5	0.354293	0.405155	0.306407	0.751295
46	m7	10	5	0.343406	0.321785	0.220163	0.276764
47	m11	10	5	0.231453	0.272906	0.0434076	0.366376
48	m12	10	5	0.460909	0.412257	0.0584275	0.420785
49	m13	10	5	0.573309	0.59473	0.113126	0.226499
50	m14	10	5	0.223446	0.223661	0.0632999	0.0642211
51	m15	10	5	0.264596	0.28855	0.0968091	0.289356
52	m17	10	5	0.446418	0.36928	0.0245645	0.461718
53	m18	10	5	0.338121	0.327183	0.0684704	0.124659
54	m19	10	5	0.465282	0.388296	0.0254426	0.429666
55	m3	12	6	0.458986	0.482948	0.0691941	0.385119
56	m4	12	6	0.530621	0.50355	0.197726	0.26148
57	m7	12	6	0.501925	0.442615	0.208905	0.565722
58	m11	12	6	0.409957	0.386249	0.0809151	0.197281
59	m12	12	6	0.452445	0.462725	0.32677	0.331832
60	m13	12	6	0.869754	0.815227	0.304733	0.393632
61	m14	12	6	0.182995	0.196687	0.0318872	0.103257
62	m15	12	6	0.356599	0.362166	0.188274	0.290938
63	m17	12	6	0.32981	0.428971	0.239522	0.382535
64	m18	12	6	0.333996	0.287348	0.0279215	0.0721497
65	m19	12	6	0.207865	0.182066	0.093871	0.296472
66	m3	14	7	0.344584	0.337931	0.119297	0.12445
67	m4	14	7	0.454099	0.485114	0.442014	0.356239
68	m7	14	7	0.552286	0.576147	0.0738728	0.23332
69	m11	14	7	0.384874	0.310977	0.0320115	0.106125
70	m12	14	7	0.357977	0.344675	0.124477	0.107961
71	m13	14	7	0.463946	0.370174	0.239614	0.296331
72	m14	14	7	0.179125	0.186366	0.0206378	0.387782
73	m15	14	7	0.419898	0.429139	0.0590637	0.229022
74	m17	14	7	0.321819	0.31804	0.136015	0.177798
75	m18	14	7	0.361281	0.341884	0.0350873	0.260354
76	m19	14	7	0.309253	0.365187	0.194267	0.415754

[truncated: 2 more sheets: Fig. 4q, Fig. 4r]
