# Supplementary material for: A flexible hippocampal population code for experience relative to reward
Source: Nat Neurosci. 2025 Jun 11;28(7):1497–509. doi: 10.1038/s41593-025-01985-4 (PMC12229899; doi:10.1038/s41593-025-01985-4)
Supplement: Supplementary file 7 — Statistical source data. [file 41593_2025_1985_MOESM7_ESM.xlsx]

## Sheet: Fig. 5b
mouse	switch_day_pair	day_pair_index	frac_RR_staying_RR
m2	[1, 2]	0	0.727811
m3	[1, 2]	0	0.15625
m4	[1, 2]	0	0.103448
m6	[1, 2]	0	0.476923
m7	[1, 2]	0	0.185185
m10	[1, 2]	0	0.741935
m11	[1, 2]	0	0.4
m12	[1, 2]	0	0.0555556
m13	[1, 2]	0
m14	[1, 2]	0	0.235294
m15	[1, 2]	0	0.242424
m17	[1, 2]	0	0.0869565
m18	[1, 2]	0	0.492754
m19	[1, 2]	0	0.25
m2	[2, 3]	1	0.436364
m3	[2, 3]	1	0.208333
m4	[2, 3]	1	0.0714286
m6	[2, 3]	1	0.580645
m7	[2, 3]	1	0.133333
m10	[2, 3]	1	0.519231
m11	[2, 3]	1	0.333333
m12	[2, 3]	1	0.107143
m13	[2, 3]	1	0.166667
m14	[2, 3]	1	0.25641
m15	[2, 3]	1	0.218182
m17	[2, 3]	1	0.166667
m18	[2, 3]	1	0.191781
m19	[2, 3]	1	0.176471
m2	[3, 4]	2	0.776
m3	[3, 4]	2	0.242424
m4	[3, 4]	2	0.0666667
m6	[3, 4]	2	0.661017
m7	[3, 4]	2	0.222222
m10	[3, 4]	2	0.785714
m11	[3, 4]	2	0.142857
m12	[3, 4]	2	0.31746
m13	[3, 4]	2	0.25
m14	[3, 4]	2	0.377049
m15	[3, 4]	2	0.254545
m17	[3, 4]	2	0.222222
m18	[3, 4]	2	0.271605
m19	[3, 4]	2	0.25
m2	[4, 5]	3	0.75
m3	[4, 5]	3	0.2
m4	[4, 5]	3	0.0714286
m6	[4, 5]	3	0.491525
m7	[4, 5]	3	0.323529
m10	[4, 5]	3	0.518519
m11	[4, 5]	3	0.285714
m12	[4, 5]	3	0.188679
m13	[4, 5]	3	0.125
m14	[4, 5]	3	0.402597
m15	[4, 5]	3	0.277778
m17	[4, 5]	3	0.25
m18	[4, 5]	3	0.440945
m19	[4, 5]	3	0.333333
m2	[5, 6]	4	0.781421
m3	[5, 6]	4	0.192308
m4	[5, 6]	4	0.0909091
m6	[5, 6]	4	0.754902
m7	[5, 6]	4	0.117647
m10	[5, 6]	4	0.775862
m11	[5, 6]	4	0.625
m12	[5, 6]	4	0.384615
m13	[5, 6]	4	0.333333
m14	[5, 6]	4	0.6
m15	[5, 6]	4	0.298969
m17	[5, 6]	4	0.111111
m18	[5, 6]	4	0.3
m19	[5, 6]	4	0.463415
m2	[6, 7]	5	0.725664
m3	[6, 7]	5	0.526316
m4	[6, 7]	5	0.0909091
m6	[6, 7]	5	0.592105
m7	[6, 7]	5	0
m10	[6, 7]	5	0.820513
m11	[6, 7]	5	0.352941
m12	[6, 7]	5	0.565217
m13	[6, 7]	5	0.272727
m14	[6, 7]	5	0.346154
m15	[6, 7]	5	0.444444
m17	[6, 7]	5	0.4375
m18	[6, 7]	5	0.301587
m19	[6, 7]	5	0.333333

## Sheet: Fig. 5d
mouse	switch_day_pair	day_pair_index	frac_nonTR_pc_becoming_RR
m2	[1, 2]	0	0.606383
m3	[1, 2]	0	0.123596
m4	[1, 2]	0	0.0763889
m6	[1, 2]	0	0.5
m7	[1, 2]	0	0.0806452
m10	[1, 2]	0	0.708333
m11	[1, 2]	0	0.0344828
m12	[1, 2]	0	0.101796
m13	[1, 2]	0	0.0930233
m14	[1, 2]	0	0.205714
m15	[1, 2]	0	0.17803
m17	[1, 2]	0	0.0923077
m18	[1, 2]	0	0.191358
m19	[1, 2]	0	0.12
m2	[2, 3]	1	0.459016
m3	[2, 3]	1	0.166667
m4	[2, 3]	1	0.0416667
m6	[2, 3]	1	0.455556
m7	[2, 3]	1	0.0882353
m10	[2, 3]	1	0.428571
m11	[2, 3]	1	0.121212
m12	[2, 3]	1	0.144531
m13	[2, 3]	1	0.1875
m14	[2, 3]	1	0.192661
m15	[2, 3]	1	0.186916
m17	[2, 3]	1	0.177778
m18	[2, 3]	1	0.151261
m19	[2, 3]	1	0.142857
m2	[3, 4]	2	0.70073
m3	[3, 4]	2	0.122807
m4	[3, 4]	2	0.0957447
m6	[3, 4]	2	0.377049
m7	[3, 4]	2	0.226277
m10	[3, 4]	2	0.551724
m11	[3, 4]	2	0.131579
m12	[3, 4]	2	0.139423
m13	[3, 4]	2	0.264151
m14	[3, 4]	2	0.173267
m15	[3, 4]	2	0.176471
m17	[3, 4]	2	0.179104
m18	[3, 4]	2	0.196552
m19	[3, 4]	2	0.166667
m2	[4, 5]	3	0.633803
m3	[4, 5]	3	0.192
m4	[4, 5]	3	0.0930233
m6	[4, 5]	3	0.428571
m7	[4, 5]	3	0.245614
m10	[4, 5]	3	0.515152
m11	[4, 5]	3	0.12069
m12	[4, 5]	3	0.0869565
m13	[4, 5]	3	0.0985915
m14	[4, 5]	3	0.208333
m15	[4, 5]	3	0.232082
m17	[4, 5]	3	0.2
m18	[4, 5]	3	0.187013
m19	[4, 5]	3	0.351064
m2	[5, 6]	4	0.643836
m3	[5, 6]	4	0.12963
m4	[5, 6]	4	0.0808081
m6	[5, 6]	4	0.404494
m7	[5, 6]	4	0.121212
m10	[5, 6]	4	0.65
m11	[5, 6]	4	0.222222
m12	[5, 6]	4	0.12
m13	[5, 6]	4	0.0740741
m14	[5, 6]	4	0.34375
m15	[5, 6]	4	0.135266
m17	[5, 6]	4	0.114286
m18	[5, 6]	4	0.284024
m19	[5, 6]	4	0.242424
m2	[6, 7]	5	0.536585
m3	[6, 7]	5	0.163636
m4	[6, 7]	5	0.135802
m6	[6, 7]	5	0.305085
m7	[6, 7]	5	0.148936
m10	[6, 7]	5	0.588235
m11	[6, 7]	5	0.275
m12	[6, 7]	5	0.316038
m13	[6, 7]	5	0.132075
m14	[6, 7]	5	0.128
m15	[6, 7]	5	0.165829
m17	[6, 7]	5	0.257576
m18	[6, 7]	5	0.195489
m19	[6, 7]	5	0.148936

## Sheet: Fig. 5f
mouse	switch_day_pair	day_pair_index	frac_nonpc_becoming_RR
m2	[1, 2]	0	0.71875
m3	[1, 2]	0	0.168675
m4	[1, 2]	0	0.0721649
m6	[1, 2]	0	0.442478
m7	[1, 2]	0	0.142857
m10	[1, 2]	0	0.657143
m11	[1, 2]	0	0.176471
m12	[1, 2]	0	0.122642
m13	[1, 2]	0	0.0961538
m14	[1, 2]	0	0.176471
m15	[1, 2]	0	0.149123
m17	[1, 2]	0	0.0740741
m18	[1, 2]	0	0.275641
m19	[1, 2]	0	0.134615
m2	[2, 3]	1	0.5
m3	[2, 3]	1	0.197183
m4	[2, 3]	1	0.0645161
m6	[2, 3]	1	0.473054
m7	[2, 3]	1	0.115385
m10	[2, 3]	1	0.387097
m11	[2, 3]	1	0.1
m12	[2, 3]	1	0.198758
m13	[2, 3]	1	0.144928
m14	[2, 3]	1	0.128205
m15	[2, 3]	1	0.164444
m17	[2, 3]	1	0.146341
m18	[2, 3]	1	0.135135
m19	[2, 3]	1	0.166667
m2	[3, 4]	2	0.796296
m3	[3, 4]	2	0.125
m4	[3, 4]	2	0.178082
m6	[3, 4]	2	0.391753
m7	[3, 4]	2	0.183168
m10	[3, 4]	2	0.774194
m11	[3, 4]	2	0
m12	[3, 4]	2	0.122449
m13	[3, 4]	2	0.126316
m14	[3, 4]	2	0.236111
m15	[3, 4]	2	0.141509
m17	[3, 4]	2	0.173913
m18	[3, 4]	2	0.187279
m19	[3, 4]	2	0.147059
m2	[4, 5]	3	0.821429
m3	[4, 5]	3	0.125
m4	[4, 5]	3	0.08
m6	[4, 5]	3	0.532934
m7	[4, 5]	3	0.25
m10	[4, 5]	3	0.468085
m11	[4, 5]	3	0.1
m12	[4, 5]	3	0.0886076
m13	[4, 5]	3	0.169811
m14	[4, 5]	3	0.2
m15	[4, 5]	3	0.252252
m17	[4, 5]	3	0.0666667
m18	[4, 5]	3	0.193717
m19	[4, 5]	3	0.264706
m2	[5, 6]	4	0.62
m3	[5, 6]	4	0.108696
m4	[5, 6]	4	0.113208
m6	[5, 6]	4	0.473214
m7	[5, 6]	4	0.13253
m10	[5, 6]	4	0.756757
m11	[5, 6]	4	0.166667
m12	[5, 6]	4	0.173913
m13	[5, 6]	4	0.163265
m14	[5, 6]	4	0.204545
m15	[5, 6]	4	0.226087
m17	[5, 6]	4	0.24
m18	[5, 6]	4	0.235294
m19	[5, 6]	4	0.18
m2	[6, 7]	5	0.721311
m3	[6, 7]	5	0.241758
m4	[6, 7]	5	0.143678
m6	[6, 7]	5	0.536364
m7	[6, 7]	5	0.246753
m10	[6, 7]	5	0.823529
m11	[6, 7]	5	0.157895
m12	[6, 7]	5	0.266129
m13	[6, 7]	5	0.130435
m14	[6, 7]	5	0.113924
m15	[6, 7]	5	0.223301
m17	[6, 7]	5	0.285714
m18	[6, 7]	5	0.1875
m19	[6, 7]	5	0.153846

## Sheet: Fig. 5h
mouse	switch_day_pair	day_pair_index	frac_TR_becoming_RR
m2	[1, 2]	0
m3	[1, 2]	0	0.0877193
m4	[1, 2]	0	0.0671642
m6	[1, 2]	0
m7	[1, 2]	0	0.0882353
m10	[1, 2]	0
m11	[1, 2]	0	0.0666667
m12	[1, 2]	0	0.0660377
m13	[1, 2]	0	0.111111
m14	[1, 2]	0	0.154545
m15	[1, 2]	0	0.0980392
m17	[1, 2]	0	0.0392157
m18	[1, 2]	0	0.169811
m19	[1, 2]	0	0.102041
m2	[2, 3]	1
m3	[2, 3]	1	0.133333
m4	[2, 3]	1	0.0657895
m6	[2, 3]	1
m7	[2, 3]	1	0.111111
m10	[2, 3]	1
m11	[2, 3]	1	0.166667
m12	[2, 3]	1	0.205479
m13	[2, 3]	1	0.166667
m14	[2, 3]	1	0.113043
m15	[2, 3]	1	0.179104
m17	[2, 3]	1	0.0714286
m18	[2, 3]	1	0.105263
m19	[2, 3]	1	0.0416667
m2	[3, 4]	2	0.777778
m3	[3, 4]	2	0.172414
m4	[3, 4]	2	0.115385
m6	[3, 4]	2	0.111111
m7	[3, 4]	2	0.176471
m10	[3, 4]	2
m11	[3, 4]	2	0.16
m12	[3, 4]	2	0.0921053
m13	[3, 4]	2	0
m14	[3, 4]	2	0.202703
m15	[3, 4]	2	0.303797
m17	[3, 4]	2	0.146341
m18	[3, 4]	2	0.16
m19	[3, 4]	2	0.137931
m2	[4, 5]	3
m3	[4, 5]	3	0.190476
m4	[4, 5]	3	0
m6	[4, 5]	3
m7	[4, 5]	3	0.142857
m10	[4, 5]	3
m11	[4, 5]	3	0.2
m12	[4, 5]	3	0.0232558
m13	[4, 5]	3	0.285714
m14	[4, 5]	3	0.115385
m15	[4, 5]	3	0.0857143
m17	[4, 5]	3	0.142857
m18	[4, 5]	3	0.121212
m19	[4, 5]	3	0.230769
m2	[5, 6]	4
m3	[5, 6]	4	0.04
m4	[5, 6]	4	0.0666667
m6	[5, 6]	4	0.2
m7	[5, 6]	4	0
m10	[5, 6]	4	0.5
m11	[5, 6]	4	0.166667
m12	[5, 6]	4	0.09375
m13	[5, 6]	4	0.0909091
m14	[5, 6]	4	0.106383
m15	[5, 6]	4	0.137615
m17	[5, 6]	4	0.037037
m18	[5, 6]	4	0.148515
m19	[5, 6]	4	0.147059
m2	[6, 7]	5
m3	[6, 7]	5	0.0810811
m4	[6, 7]	5	0.12
m6	[6, 7]	5	0.333333
m7	[6, 7]	5	0.181818
m10	[6, 7]	5
m11	[6, 7]	5	0.190476
m12	[6, 7]	5	0.177778
m13	[6, 7]	5	0
m14	[6, 7]	5	0.0298507
m15	[6, 7]	5	0.146341
m17	[6, 7]	5	0.0816327
m18	[6, 7]	5	0.0847458
m19	[6, 7]	5	0.0882353

## Sheet: Fig. 5i
mouse	switch_day_pair	day_pair_index	frac_RR_becoming_TR
m2	[1, 2]	0	0.420118
m3	[1, 2]	0	0.15625
m4	[1, 2]	0	0.241379
m6	[1, 2]	0	0.184615
m7	[1, 2]	0	0.148148
m10	[1, 2]	0	0.419355
m11	[1, 2]	0	0
m12	[1, 2]	0	0.166667
m13	[1, 2]	0	0.333333
m14	[1, 2]	0	0.235294
m15	[1, 2]	0	0.242424
m17	[1, 2]	0	0.26087
m18	[1, 2]	0	0.173913
m19	[1, 2]	0	0.5
m2	[2, 3]	1	0.224242
m3	[2, 3]	1	0.166667
m4	[2, 3]	1	0.357143
m6	[2, 3]	1	0.258065
m7	[2, 3]	1	0.0666667
m10	[2, 3]	1	0.269231
m11	[2, 3]	1	0.5
m12	[2, 3]	1	0.25
m13	[2, 3]	1	0.166667
m14	[2, 3]	1	0.230769
m15	[2, 3]	1	0.163636
m17	[2, 3]	1	0.333333
m18	[2, 3]	1	0.232877
m19	[2, 3]	1	0.176471
m2	[3, 4]	2	0.488
m3	[3, 4]	2	0.121212
m4	[3, 4]	2	0
m6	[3, 4]	2	0.254237
m7	[3, 4]	2	0.111111
m10	[3, 4]	2	0.404762
m11	[3, 4]	2	0
m12	[3, 4]	2	0.0634921
m13	[3, 4]	2	0.125
m14	[3, 4]	2	0.0819672
m15	[3, 4]	2	0.2
m17	[3, 4]	2	0.166667
m18	[3, 4]	2	0.0740741
m19	[3, 4]	2	0
m2	[4, 5]	3	0.433036
m3	[4, 5]	3	0.166667
m4	[4, 5]	3	0.142857
m6	[4, 5]	3	0.169492
m7	[4, 5]	3	0.0882353
m10	[4, 5]	3	0.277778
m11	[4, 5]	3	0.142857
m12	[4, 5]	3	0.0566038
m13	[4, 5]	3	0.125
m14	[4, 5]	3	0.25974
m15	[4, 5]	3	0.244444
m17	[4, 5]	3	0.2
m18	[4, 5]	3	0.110236
m19	[4, 5]	3	0.208333
m2	[5, 6]	4	0.437158
m3	[5, 6]	4	0.192308
m4	[5, 6]	4	0.454545
m6	[5, 6]	4	0.352941
m7	[5, 6]	4	0
m10	[5, 6]	4	0.431034
m11	[5, 6]	4	0.25
m12	[5, 6]	4	0.0769231
m13	[5, 6]	4	0.25
m14	[5, 6]	4	0.0181818
m15	[5, 6]	4	0.0721649
m17	[5, 6]	4	0.277778
m18	[5, 6]	4	0.1875
m19	[5, 6]	4	0.170732
m2	[6, 7]	5	0.345133
m3	[6, 7]	5	0
m4	[6, 7]	5	0
m6	[6, 7]	5	0.236842
m7	[6, 7]	5	0.357143
m10	[6, 7]	5	0.461538
m11	[6, 7]	5	0.176471
m12	[6, 7]	5	0.0869565
m13	[6, 7]	5	0
m14	[6, 7]	5	0.102564
m15	[6, 7]	5	0.12963
m17	[6, 7]	5	0.25
m18	[6, 7]	5	0.126984
m19	[6, 7]	5	0.0909091

## Sheet: Fig. 5j
mouse	switch_day_pair	day_pair_index	frac_nonTR_pc_becoming_TR
m2	[1, 2]	0	0.425532
m3	[1, 2]	0	0.162921
m4	[1, 2]	0	0.375
m6	[1, 2]	0	0.155172
m7	[1, 2]	0	0.112903
m10	[1, 2]	0	0.375
m11	[1, 2]	0	0.241379
m12	[1, 2]	0	0.179641
m13	[1, 2]	0	0.0930233
m14	[1, 2]	0	0.325714
m15	[1, 2]	0	0.170455
m17	[1, 2]	0	0.323077
m18	[1, 2]	0	0.283951
m19	[1, 2]	0	0.32
m2	[2, 3]	1	0.213115
m3	[2, 3]	1	0.277778
m4	[2, 3]	1	0.28125
m6	[2, 3]	1	0.211111
m7	[2, 3]	1	0.0980392
m10	[2, 3]	1	0.333333
m11	[2, 3]	1	0.393939
m12	[2, 3]	1	0.21875
m13	[2, 3]	1	0.125
m14	[2, 3]	1	0.293578
m15	[2, 3]	1	0.238318
m17	[2, 3]	1	0.333333
m18	[2, 3]	1	0.210084
m19	[2, 3]	1	0.142857
m2	[3, 4]	2	0.430657
m3	[3, 4]	2	0.0964912
m4	[3, 4]	2	0.0957447
m6	[3, 4]	2	0.131148
m7	[3, 4]	2	0.0656934
m10	[3, 4]	2	0.275862
m11	[3, 4]	2	0.131579
m12	[3, 4]	2	0.105769
m13	[3, 4]	2	0.0377358
m14	[3, 4]	2	0.108911
m15	[3, 4]	2	0.0962567
m17	[3, 4]	2	0.104478
m18	[3, 4]	2	0.106897
m19	[3, 4]	2	0.047619
m2	[4, 5]	3	0.380282
m3	[4, 5]	3	0.2
m4	[4, 5]	3	0.209302
m6	[4, 5]	3	0.228571
m7	[4, 5]	3	0.114035
m10	[4, 5]	3	0.272727
m11	[4, 5]	3	0.241379
m12	[4, 5]	3	0.121739
m13	[4, 5]	3	0.140845
m14	[4, 5]	3	0.364583
m15	[4, 5]	3	0.225256
m17	[4, 5]	3	0.383333
m18	[4, 5]	3	0.298701
m19	[4, 5]	3	0.202128
m2	[5, 6]	4	0.369863
m3	[5, 6]	4	0.203704
m4	[5, 6]	4	0.171717
m6	[5, 6]	4	0.157303
m7	[5, 6]	4	0.106061
m10	[5, 6]	4	0.175
m11	[5, 6]	4	0.177778
m12	[5, 6]	4	0.262222
m13	[5, 6]	4	0.111111
m14	[5, 6]	4	0.135417
m15	[5, 6]	4	0.125604
m17	[5, 6]	4	0.342857
m18	[5, 6]	4	0.177515
m19	[5, 6]	4	0.333333
m2	[6, 7]	5	0.390244
m3	[6, 7]	5	0.236364
m4	[6, 7]	5	0.45679
m6	[6, 7]	5	0.118644
m7	[6, 7]	5	0.148936
m10	[6, 7]	5	0.441176
m11	[6, 7]	5	0.3
m12	[6, 7]	5	0.20283
m13	[6, 7]	5	0.188679
m14	[6, 7]	5	0.256
m15	[6, 7]	5	0.18593
m17	[6, 7]	5	0.242424
m18	[6, 7]	5	0.210526
m19	[6, 7]	5	0.234043

## Sheet: Fig. 5k
mouse	switch_day_pair	day_pair_index	frac_nonpc_becoming_TR
m2	[1, 2]	0	0.28125
m3	[1, 2]	0	0.0843373
m4	[1, 2]	0	0.360825
m6	[1, 2]	0	0.132743
m7	[1, 2]	0	0.032967
m10	[1, 2]	0	0.2
m11	[1, 2]	0	0.411765
m12	[1, 2]	0	0.0849057
m13	[1, 2]	0	0.115385
m14	[1, 2]	0	0.352941
m15	[1, 2]	0	0.131579
m17	[1, 2]	0	0.111111
m18	[1, 2]	0	0.179487
m19	[1, 2]	0	0.365385
m2	[2, 3]	1	0.113636
m3	[2, 3]	1	0.140845
m4	[2, 3]	1	0.129032
m6	[2, 3]	1	0.137725
m7	[2, 3]	1	0.1
m10	[2, 3]	1	0.145161
m11	[2, 3]	1	0.2
m12	[2, 3]	1	0.142857
m13	[2, 3]	1	0.057971
m14	[2, 3]	1	0.25641
m15	[2, 3]	1	0.248889
m17	[2, 3]	1	0.146341
m18	[2, 3]	1	0.0630631
m19	[2, 3]	1	0.0952381
m2	[3, 4]	2	0.314815
m3	[3, 4]	2	0.0375
m4	[3, 4]	2	0.0273973
m6	[3, 4]	2	0.0721649
m7	[3, 4]	2	0.0247525
m10	[3, 4]	2	0.322581
m11	[3, 4]	2	0.0666667
m12	[3, 4]	2	0.0816327
m13	[3, 4]	2	0.0631579
m14	[3, 4]	2	0.0694444
m15	[3, 4]	2	0.0660377
m17	[3, 4]	2	0.0434783
m18	[3, 4]	2	0.0282686
m19	[3, 4]	2	0
m2	[4, 5]	3	0.428571
m3	[4, 5]	3	0.166667
m4	[4, 5]	3	0.18
m6	[4, 5]	3	0.149701
m7	[4, 5]	3	0.0208333
m10	[4, 5]	3	0.212766
m11	[4, 5]	3	0.1
m12	[4, 5]	3	0.120253
m13	[4, 5]	3	0.0566038
m14	[4, 5]	3	0.290909
m15	[4, 5]	3	0.108108
m17	[4, 5]	3	0.2
m18	[4, 5]	3	0.146597
m19	[4, 5]	3	0.235294
m2	[5, 6]	4	0.18
m3	[5, 6]	4	0.108696
m4	[5, 6]	4	0.169811
m6	[5, 6]	4	0.0714286
m7	[5, 6]	4	0.0361446
m10	[5, 6]	4	0.135135
m11	[5, 6]	4	0.166667
m12	[5, 6]	4	0.152174
m13	[5, 6]	4	0.0612245
m14	[5, 6]	4	0.159091
m15	[5, 6]	4	0.00869565
m17	[5, 6]	4	0.2
m18	[5, 6]	4	0.152941
m19	[5, 6]	4	0.18
m2	[6, 7]	5	0.311475
m3	[6, 7]	5	0.0659341
m4	[6, 7]	5	0.333333
m6	[6, 7]	5	0.145455
m7	[6, 7]	5	0.0584416
m10	[6, 7]	5	0.411765
m11	[6, 7]	5	0.157895
m12	[6, 7]	5	0.153226
m13	[6, 7]	5	0.0724638
m14	[6, 7]	5	0.126582
m15	[6, 7]	5	0.0970874
m17	[6, 7]	5	0.102041
m18	[6, 7]	5	0.117188
m19	[6, 7]	5	0.128205

## Sheet: Fig. 5l
mouse	switch_day_pair	day_pair_index	frac_TR_staying_TR
m2	[1, 2]	0	0.333333
m3	[1, 2]	0	0.315789
m4	[1, 2]	0	0.410448
m6	[1, 2]	0	0
m7	[1, 2]	0	0.147059
m10	[1, 2]	0	0.5
m11	[1, 2]	0	0.466667
m12	[1, 2]	0	0.292453
m13	[1, 2]	0	0.166667
m14	[1, 2]	0	0.436364
m15	[1, 2]	0	0.320261
m17	[1, 2]	0	0.392157
m18	[1, 2]	0	0.462264
m19	[1, 2]	0	0.530612
m2	[2, 3]	1	0.333333
m3	[2, 3]	1	0.266667
m4	[2, 3]	1	0.315789
m6	[2, 3]	1	0.5
m7	[2, 3]	1	0.166667
m10	[2, 3]	1	0
m11	[2, 3]	1	0.388889
m12	[2, 3]	1	0.30137
m13	[2, 3]	1	0.333333
m14	[2, 3]	1	0.452174
m15	[2, 3]	1	0.313433
m17	[2, 3]	1	0.464286
m18	[2, 3]	1	0.463158
m19	[2, 3]	1	0.333333
m2	[3, 4]	2	0.555556
m3	[3, 4]	2	0.206897
m4	[3, 4]	2	0.0384615
m6	[3, 4]	2	0.111111
m7	[3, 4]	2	0.235294
m10	[3, 4]	2	0.333333
m11	[3, 4]	2	0.16
m12	[3, 4]	2	0.25
m13	[3, 4]	2	0
m14	[3, 4]	2	0.331081
m15	[3, 4]	2	0.0759494
m17	[3, 4]	2	0.219512
m18	[3, 4]	2	0.224
m19	[3, 4]	2	0.206897
m2	[4, 5]	3	1
m3	[4, 5]	3	0.285714
m4	[4, 5]	3	0.3125
m6	[4, 5]	3	0.5
m7	[4, 5]	3	0.142857
m10	[4, 5]	3	0
m11	[4, 5]	3	0.6
m12	[4, 5]	3	0.27907
m13	[4, 5]	3	0.142857
m14	[4, 5]	3	0.653846
m15	[4, 5]	3	0.471429
m17	[4, 5]	3	0.571429
m18	[4, 5]	3	0.424242
m19	[4, 5]	3	0.538462
m2	[5, 6]	4	0
m3	[5, 6]	4	0.38
m4	[5, 6]	4	0.222222
m6	[5, 6]	4	0.2
m7	[5, 6]	4	0.166667
m10	[5, 6]	4	0.5
m11	[5, 6]	4	0.5
m12	[5, 6]	4	0.4375
m13	[5, 6]	4	0.181818
m14	[5, 6]	4	0.521277
m15	[5, 6]	4	0.256881
m17	[5, 6]	4	0.481481
m18	[5, 6]	4	0.386139
m19	[5, 6]	4	0.382353
m2	[6, 7]	5	0
m3	[6, 7]	5	0.351351
m4	[6, 7]	5	0.24
m6	[6, 7]	5	0.666667
m7	[6, 7]	5	0.272727
m10	[6, 7]	5	1
m11	[6, 7]	5	0.380952
m12	[6, 7]	5	0.4
m13	[6, 7]	5	0.0769231
m14	[6, 7]	5	0.597015
m15	[6, 7]	5	0.317073
m17	[6, 7]	5	0.510204
m18	[6, 7]	5	0.40678
m19	[6, 7]	5	0.205882
