# Supplementary material for: A flexible hippocampal population code for experience relative to reward
Source: Nat Neurosci. 2025 Jun 11;28(7):1497–509. doi: 10.1038/s41593-025-01985-4 (PMC12229899; doi:10.1038/s41593-025-01985-4)
Supplement: Supplementary file 8 — Statistical source data. [file 41593_2025_1985_MOESM8_ESM.xlsx]

## Sheet: Fig. 6d
mouse	day	cell_ids	RO_index		mouse	day	cell_ids	RO_index		mouse	day	cell_ids	RO_index
m14	3	3	0.0695963		m14	14	9	0.587225		m12	14	10	0.752641
m14	3	6	0.363803		m14	14	12	0.794363		m12	14	11	-0.343086
m14	3	52	0.438891		m14	14	18	-0.841903		m12	14	12	-0.530686
m14	3	77	0.00551659		m14	14	41	0.0808009		m12	14	14	0.0996767
m14	3	109	0.25952		m14	14	45	-0.522185		m12	14	25	0.607873
m14	3	138	0.262253		m14	14	56	0.220726		m12	14	30	-0.572395
m14	3	140	-0.223981		m14	14	64	0.550932		m12	14	32	-0.402233
m14	3	151	-0.0391603		m14	14	77	0.0648808		m12	14	36	-0.128396
m14	3	156	-0.0921427		m14	14	87	0.075989		m12	14	42	-0.202821
m14	3	159	0.272734		m14	14	88	-0.0879353		m12	14	50	0.327959
m14	3	160	-0.0133511		m14	14	110	0.289994		m12	14	55	0.721397
m14	3	167	-0.21404		m14	14	127	0.345743		m12	14	56	0.286226
m14	3	212	-0.410211		m14	14	128	0.0305761		m12	14	64	-0.39177
m14	3	226	-0.22302		m14	14	135	0.0420228		m12	14	76	-0.248888
m14	3	229	-0.0975558		m14	14	151	-0.138811		m12	14	78	-0.399905
m14	3	242	0.195655		m14	14	153	-0.0701784		m12	14	86	0.166586
m14	3	255	0.671882		m14	14	154	0.149689		m12	14	98	0.625229
m14	3	295	-0.169432		m14	14	157	0.66583		m12	14	103	0.341945
m14	3	297	0.15437		m14	14	169	-0.0011908		m12	14	114	-0.0370743
m14	3	308	0.242562		m14	14	186	0.125561		m12	14	122	0.322267
m14	3	329	0.205035		m14	14	191	0.22717		m12	14	127	-0.281285
m14	3	343	0.101432		m14	14	192	0.460608		m12	14	128	-0.211283
m14	3	349	-0.154128		m14	14	194	0.626586		m12	14	129	0.0430648
m14	3	390	0.288125		m14	14	234	-0.212021		m12	14	135	-0.512155
m14	3	441	0.29864		m14	14	263	0.602257		m12	14	138	0.67144
m14	3	476	0.436647		m14	14	303	0.145865		m12	14	149	0.201073
m14	3	524	0.153196		m14	14	317	0.220011		m12	14	165	0.423469
m14	3	540	0.0598857		m14	14	320	0.157633		m12	14	173	-0.354817
m14	3	581	0.436967		m14	14	327	-0.183619		m12	14	178	0.294048
m14	3	584	-0.0377548		m14	14	335	0.323959		m12	14	201	0.586523
m14	3	590	0.582689		m14	14	337	0.509076		m12	14	206	-0.571811
m14	3	598	-0.236834		m14	14	341	0.288028		m12	14	222	-0.269227
m14	3	603	-0.151632		m14	14	342	0.149438		m12	14	228	0.324995
m14	3	661	0.117114		m14	14	347	-0.0317973		m12	14	229	0.128674
m14	3	731	0.00184734		m14	14	350	0.159213		m12	14	232	0.0746233
m14	3	735	0.66146		m14	14	369	0.03284		m12	14	247	0.182256
					m14	14	378	0.159866		m12	14	249	0.718242
					m14	14	380	-0.155363		m12	14	261	-0.208186
					m14	14	383	0.190447		m12	14	262	-0.532351
					m14	14	385	-0.286479		m12	14	263	0.432652
					m14	14	405	0.0315483		m12	14	270	0.637056
					m14	14	408	-0.00204408		m12	14	271	0.717006
					m14	14	410	-0.167922		m12	14	281	0.320834
					m14	14	411	0.295663		m12	14	288	-0.122133
					m14	14	422	0.299124		m12	14	295	0.71662
					m14	14	423	0.259445		m12	14	299	0.580978
					m14	14	427	-0.11808		m12	14	313	-0.319502
					m14	14	430	0.152828		m12	14	324	-0.113302
					m14	14	455	0.4792		m12	14	327	-0.298839
					m14	14	458	0.530441		m12	14	361	-0.0643086
					m14	14	461	-0.608762		m12	14	379	0.58547
					m14	14	467	0.447182		m12	14	401	0.145942
					m14	14	474	0.00467566		m12	14	405	0.0119065
					m14	14	484	0.0917835		m12	14	408	-0.599607
					m14	14	486	0.240451		m12	14	421	0.650539
					m14	14	501	0.305117		m12	14	426	0.755922
					m14	14	517	0.171841		m12	14	428	0.622941
					m14	14	538	0.356078		m12	14	442	0.170755
					m14	14	565	0.0976632		m12	14	446	0.49557
					m14	14	578	-0.0897037		m12	14	450	-0.0370539
					m14	14	580	-0.12762		m12	14	461	-0.00407443
					m14	14	592	0.406645		m12	14	478	-0.106305
					m14	14	624	-0.358156		m12	14	503	0.415079
					m14	14	626	0.139914		m12	14	522	-0.130176
					m14	14	656	-0.0273239		m12	14	541	0.583317
					m14	14	664	0.215788		m12	14	544	-0.224345
					m14	14	669	0.079878		m12	14	554	0.280835
					m14	14	676	-0.11707		m12	14	558	0.0133629
					m14	14	717	-0.0238016		m12	14	569	0.488388
					m14	14	719	0.0266331		m12	14	597	0.218237
					m14	14	760	0.462905		m12	14	621	0.753329
					m14	14	790	-0.0138499		m12	14	624	0.628315
					m14	14	814	0.219026		m12	14	628	0.30372
					m14	14	834	0.296116		m12	14	633	0.41475
					m14	14	836	0.0231585		m12	14	637	0.0640951
					m14	14	842	-0.203089		m12	14	654	0.298796
					m14	14	850	0.282754		m12	14	699	0.154631
					m14	14	863	0.170988		m12	14	706	0.128122
					m14	14	865	0.243715		m12	14	710	0.375896
										m12	14	711	0.328026
										m12	14	722	0.109718
										m12	14	752	-0.232728
										m12	14	769	0.146036
										m12	14	776	0.0181234
										m12	14	779	-0.10124
										m12	14	787	0.522973
										m12	14	799	0.457853
										m12	14	850	-0.16349
										m12	14	872	-0.0423322
										m12	14	891	-0.175291
										m12	14	903	0.236117
										m12	14	918	-0.363562
										m12	14	926	-0.409458
										m12	14	940	0.400263
										m12	14	943	0.0433261
										m12	14	944	-0.377185
										m12	14	945	0.183766
										m12	14	948	0.130125
										m12	14	1004	0.388599
										m12	14	1012	0.333872
										m12	14	1015	0.299612
										m12	14	1019	-0.0474421
										m12	14	1024	-0.458445
										m12	14	1031	0.0229305
										m12	14	1032	0.425942
										m12	14	1042	-0.104507
										m12	14	1075	0.364398
										m12	14	1101	0.0263301
										m12	14	1162	-0.435778
										m12	14	1199	0.0407032
										m12	14	1207	-0.066154
										m12	14	1214	0.0812809
										m12	14	1215	0.231819
										m12	14	1239	0.200974
										m12	14	1267	0.202289
										m12	14	1270	0.184717
										m12	14	1283	0.356525
										m12	14	1288	-0.135635
										m12	14	1292	0.283076
										m12	14	1298	0.126285
										m12	14	1338	0.258267
										m12	14	1343	0.0702433

## Sheet: Fig. 6e
mouse	day	cell_ids	RO_index
m3	5	1	0.38771
m3	5	2	0.232972
m3	5	6	-0.0906724
m3	5	32	0.0722707
m3	5	36	-0.357121
m3	5	43	-0.297925
m3	5	56	0.540136
m3	5	69	0.378477
m3	5	77	0.434354
m3	5	123	0.195095
m3	5	133	0.499376
m3	5	134	-0.000671394
m3	5	145	0.0281108
m3	5	148	0.0559113
m3	5	155	-0.199876
m3	5	171	0.139882
m3	5	191	-0.109152
m3	5	200	-0.619586
m3	5	208	-0.596447
m3	5	216	-0.0307946
m3	5	220	0.0987418
m3	5	284	0.0195433
m3	5	455	-0.0794628
m3	5	461	0.289949
m3	5	473	0.375782
m3	5	502	0.0332971
m3	5	520	-0.0624917
m3	5	561	0.13417
m3	5	611	-0.089475
m3	5	690	0.105229
m3	5	712	0.0735941
m3	5	888	0.277961
m3	7	0	0.480533
m3	7	5	0.339061
m3	7	8	0.730867
m3	7	10	0.501735
m3	7	11	0.789711
m3	7	16	0.0849703
m3	7	20	-0.362176
m3	7	26	0.318305
m3	7	67	-0.312608
m3	7	70	-0.553301
m3	7	78	0.894553
m3	7	88	0.52406
m3	7	95	0.456895
m3	7	128	0.121526
m3	7	153	0.324182
m3	7	157	0.145007
m3	7	162	0.0383717
m3	7	166	0.201914
m3	7	182	-0.0687783
m3	7	184	0.124308
m3	7	199	0.27183
m3	7	201	0.223052
m3	7	204	0.4587
m3	7	207	-0.30438
m3	7	222	-0.0460556
m3	7	233	0.0937901
m3	7	251	0.726148
m3	7	267	0.521482
m3	7	278	0.234367
m3	7	292	-0.111036
m3	7	293	0.673932
m3	7	326	0.321582
m3	7	328	-0.133498
m3	7	377	-0.0367396
m3	7	384	-0.0326719
m3	7	389	-0.134869
m3	7	399	0.477023
m3	7	418	0.371703
m3	7	428	0.689335
m3	7	440	0.115317
m3	7	465	0.273615
m3	7	474	-0.335913
m3	7	480	0.132699
m3	7	489	0.475641
m3	7	497	0.305896
m3	7	542	-0.196479
m3	7	573	0.115736
m3	7	656	0.20728
m3	7	678	-0.0817357
m3	12	1	-0.361961
m3	12	27	0.111284
m3	12	55	0.598674
m3	12	72	0.137098
m3	12	75	0.765805
m3	12	88	0.595151
m3	12	141	-0.352634
m3	12	184	0.12456
m3	12	202	0.403612
m3	12	210	0.276327
m3	12	215	0.39105
m3	12	219	0.655561
m3	12	239	0.499409
m3	12	250	0.0325295
m3	12	283	0.273297
m3	12	299	0.539702
m3	12	310	0.593046
m3	12	316	0.0381289
m3	12	317	0.39703
m3	12	339	-0.208324
m3	12	390	0.554043
m3	12	396	0.540364
m3	12	404	-0.318563
m3	12	472	0.528535
m3	12	473	-0.0676527
m3	12	532	0.348194
m3	12	536	0.24683
m3	12	601	-0.499304
m3	12	628	-0.0416681
m3	12	838	-0.00591132
m3	12	885	0.128851
m3	12	962	0.00513745
m3	12	1021	0.499379
m4	8	11	0.370924
m4	8	19	0.114759
m4	8	46	-0.0651763
m4	8	56	-0.0657554
m4	8	77	-0.0410764
m4	8	116	-0.00331827
m4	8	130	-0.274648
m4	8	135	-0.0977159
m4	8	138	-0.0191108
m4	8	140	0.203619
m4	8	186	0.0704296
m4	8	215	-0.19276
m4	8	238	0.383637
m4	8	241	0.281332
m4	8	285	-0.0202189
m4	8	313	0.232474
m4	8	380	-0.176558
m4	8	420	-0.0668495
m4	8	467	0.120403
m4	8	473	-0.0847259
m4	8	496	0.615125
m4	8	507	-0.0364976
m4	8	509	0.329334
m4	8	511	-0.217175
m4	8	601	0.321946
m4	8	606	0.0229307
m4	8	635	-0.0205788
m4	8	785	0.21159
m4	8	796	0.262469
m4	8	806	0.254498
m4	8	821	0.156859
m4	8	900	0.226708
m4	8	1010	-0.0563642
m4	8	1113	-0.33234
m4	12	5	0.527387
m4	12	6	-0.156923
m4	12	18	0.215532
m4	12	27	-0.044545
m4	12	37	0.403405
m4	12	43	0.52203
m4	12	55	-0.184544
m4	12	67	-0.0692329
m4	12	104	0.404539
m4	12	146	0.358511
m4	12	152	0.204489
m4	12	165	0.712794
m4	12	190	0.248487
m4	12	258	0.0908726
m4	12	264	-0.0743063
m4	12	336	0.284673
m4	12	372	0.0684459
m4	12	398	0.364378
m4	12	420	-0.12984
m4	12	426	0.168189
m4	12	444	0.12945
m4	12	486	0.332701
m4	12	587	0.210849
m4	12	615	0.186269
m4	12	662	0.276286
m4	12	703	0.0886493
m4	12	725	0.382343
m4	14	26	-0.0967138
m4	14	40	0.129582
m4	14	41	0.00570965
m4	14	62	0.011009
m4	14	74	0.306025
m4	14	94	0.167159
m4	14	96	-0.0139138
m4	14	97	-0.238381
m4	14	108	0.387555
m4	14	109	0.708498
m4	14	114	0.773161
m4	14	129	0.0803829
m4	14	130	0.347918
m4	14	138	0.391196
m4	14	157	0.33131
m4	14	177	0.509181
m4	14	207	0.32502
m4	14	219	0.304826
m4	14	239	0.349566
m4	14	247	-0.0323072
m4	14	259	0.273561
m4	14	288	-0.00364264
m4	14	293	0.0649949
m4	14	316	0.527118
m4	14	322	0.53231
m4	14	338	-0.27114
m4	14	339	0.641279
m4	14	344	0.195865
m4	14	347	0.373608
m4	14	357	-0.0980912
m4	14	364	0.114972
m4	14	377	0.066065
m4	14	397	0.244264
m4	14	403	-0.0130866
m4	14	427	0.298464
m4	14	445	0.376175
m4	14	475	0.27254
m4	14	491	0.343348
m4	14	496	0.530429
m4	14	516	0.238416
m4	14	533	-0.129684
m4	14	549	0.251747
m4	14	555	0.0512593
m4	14	563	0.489605
m4	14	641	0.270284
m4	14	675	-0.295608
m4	14	737	0.29489
m4	14	764	0.49581
m4	14	775	-0.0704883
m4	14	836	0.187357
m4	14	882	0.444966
m7	3	16	0.507821
m7	3	70	0.0898458
m7	3	79	0.0890705
m7	3	87	-0.520573
m7	3	94	0.0441187
m7	3	141	0.0536372
m7	3	144	-0.454882
m7	3	151	-0.00461959
m7	3	156	0.487174
m7	3	235	0.108319
m7	3	272	0.295694
m7	3	288	-0.0678499
m7	3	314	0.0614146
m7	3	319	-0.145876
m7	3	332	0.440339
m7	3	364	0.516977
m7	3	382	-0.0847594
m7	3	431	0.0642802
m7	3	433	0.0555417
m7	3	444	0.357201
m7	3	463	-0.0661015
m7	3	487	-0.157021
m7	3	505	0.0877622
m7	3	515	0.179935
m7	3	525	-0.267196
m7	3	576	-0.0725326
m7	3	699	-0.0508017
m7	3	720	0.0863931
m7	3	805	0.250042
m7	3	835	-0.259405
m7	3	838	0.267057
m7	3	847	-0.298798
m7	3	886	0.363272
m7	3	1037	-0.316286
m7	3	1050	0.114657
m7	7	2	-0.293128
m7	7	12	0.0765115
m7	7	39	0.556762
m7	7	64	-0.19339
m7	7	70	-0.444317
m7	7	86	0.364916
m7	7	90	0.406062
m7	7	123	0.0280275
m7	7	130	0.139254
m7	7	138	0.266345
m7	7	158	0.0320102
m7	7	164	0.616286
m7	7	269	-0.212309
m7	7	303	0.367304
m7	7	358	-0.0816053
m7	7	410	0.212165
m7	7	420	0.197721
m7	7	427	-0.189386
m7	7	477	0.195893
m7	7	495	0.00864559
m7	7	563	-0.121812
m7	7	584	-0.287709
m7	7	632	0.425898
m7	7	713	-0.153307
m7	7	815	0.24791
m7	10	0	-0.0893732
m7	10	1	-0.0494354
m7	10	3	-0.0832358
m7	10	16	0.0323099
m7	10	17	-0.181194
m7	10	32	-0.356839
m7	10	44	-0.731849
m7	10	57	0.444355
m7	10	70	0.236181
m7	10	80	0.0381632
m7	10	109	-0.622413
m7	10	113	-0.229028
m7	10	132	0.345377
m7	10	137	-0.0623143
m7	10	141	0.451458
m7	10	150	-0.46237
m7	10	163	0.463046
m7	10	194	0.429895
m7	10	233	0.130444
m7	10	242	0.361846
m7	10	245	0.142027
m7	10	281	0.112215
m7	10	336	-0.21273
m7	10	348	0.0540189
m7	10	358	0.12515
m7	10	393	0.394746
m7	10	450	0.243978
m7	10	467	-0.483672
m7	10	478	0.308448
m7	10	483	0.0480028
m7	10	491	0.410505
m7	10	519	0.37473
m7	10	589	0.183867
m7	10	641	-0.360706
m7	10	666	0.037385
m7	10	683	0.415283
m7	10	700	0.340978
m7	10	717	-0.0530994
m7	10	767	0.164379
m7	10	792	0.231044
m7	10	802	-0.191166
m7	10	866	-0.0842349
m7	10	872	0.199654
m7	14	11	0.153713
m7	14	20	-0.57983
m7	14	45	0.266875
m7	14	54	0.39017
m7	14	57	0.363065
m7	14	60	0.169621
m7	14	69	0.68537
m7	14	70	-0.106417
m7	14	86	0.00993914
m7	14	97	-0.306118
m7	14	106	0.176671
m7	14	120	-0.287562
m7	14	124	-0.638443
m7	14	125	-0.280984
m7	14	127	0.2269
m7	14	136	-0.469297
m7	14	150	0.468584
m7	14	156	0.16187
m7	14	172	0.215027
m7	14	180	0.427981
m7	14	226	0.404673
m7	14	240	0.43244
m7	14	273	0.157847
m7	14	289	0.229415
m7	14	298	0.529844
m7	14	307	0.21934
m7	14	311	-0.0704784
m7	14	359	0.365975
m7	14	370	-0.12005
m7	14	408	-0.515774
m7	14	442	-0.476106
m7	14	468	0.108801
m7	14	480	-0.00616472
m7	14	500	0.566208
m7	14	501	0.146178
m7	14	505	-0.229149
m7	14	523	0.373357
m7	14	544	0.175014
m7	14	575	0.325596
m7	14	586	0.29469
m7	14	656	-0.083746
m7	14	685	-0.0337015
m7	14	763	0.164144
m7	14	786	0.266142
m7	14	802	-0.0563226
m7	14	830	-0.046283
m7	14	834	-0.0318872
m7	14	871	-0.179001
m7	14	906	0.426275
m7	14	936	-0.14061
m7	14	985	0.337577
m7	14	1016	-0.050311
m7	14	1022	-0.125385
m7	14	1162	-0.0645402
m11	3	5	0.740164
m11	3	6	0.481744
m11	3	9	0.539399
m11	3	15	0.473997
m11	3	23	-0.108413
m11	3	42	0.182371
m11	3	76	0.247105
m11	3	151	0.36079
m11	3	152	0.588051
m11	5	11	0.257601
m11	5	39	0.0130358
m11	5	44	-0.435284
m11	5	54	0.237953
m11	5	71	0.282674
m11	5	85	-0.253136
m11	5	178	0.0438829
m11	5	179	0.219951
m11	8	9	-0.136625
m11	8	36	0.426261
m11	8	45	0.502188
m11	8	60	0.0426475
m11	8	68	-0.0430361
m11	8	78	0.258654
m11	8	85	-0.152579
m11	8	132	-0.250026
m11	8	148	-0.143912
m11	8	155	0.303504
m11	12	0	0.575597
m11	12	1	0.222466
m11	12	15	0.299961
m11	12	23	0.256349
m11	12	29	0.197363
m11	12	30	-0.125471
m11	12	34	-0.203845
m11	12	38	0.735539
m11	12	44	0.343559
m11	12	48	0.196685
m11	12	56	0.253306
m11	12	63	0.245656
m11	12	72	0.00459289
m11	12	98	0.396146
m11	12	112	-0.111492
m11	12	119	0.0181142
m11	12	136	0.326306
m11	12	164	0.00799561
m11	12	170	0.325313
m11	12	183	-0.00644061
m11	12	191	0.0814254
m12	3	1	0.563759
m12	3	3	0.431719
m12	3	4	0.696271
m12	3	18	0.823899
m12	3	28	-0.718636
m12	3	42	0.605264
m12	3	44	-0.252912
m12	3	65	0.280564
m12	3	72	0.820377
m12	3	73	0.665753
m12	3	82	-0.0300797
m12	3	94	0.406443
m12	3	104	-0.107509
m12	3	119	0.738199
m12	3	131	-0.504585
m12	3	135	0.64679
m12	3	142	0.0889201
m12	3	155	-0.320331
m12	3	161	0.554311
m12	3	164	-0.225571
m12	3	170	0.131258
m12	3	179	0.551649
m12	3	182	0.316752
m12	3	188	0.156678
m12	3	196	-0.2949
m12	3	212	0.358133
m12	3	214	-0.429497
m12	3	219	0.714734
m12	3	226	0.435658
m12	3	245	-0.210572
m12	3	247	0.194433
m12	3	254	0.363073
m12	3	263	0.132711
m12	3	275	0.535714
m12	3	283	0.823064
m12	3	285	0.60281
m12	3	313	0.828743
m12	3	324	0.183029
m12	3	330	-0.342097
m12	3	337	0.364076
m12	3	344	0.299458
m12	3	350	0.813453
m12	3	351	0.671396
m12	3	352	0.175178
m12	3	376	0.00491931
m12	3	382	0.657852
m12	3	383	-0.326506
m12	3	425	0.151563
m12	3	447	0.78907
m12	3	449	-0.139086
m12	3	453	-0.374115
m12	3	472	0.693186
m12	3	476	-0.277881
m12	3	494	0.393901
m12	3	501	0.464845
m12	3	502	0.223124
m12	3	517	0.17743
m12	3	524	0.109737
m12	3	535	0.370068
m12	3	539	0.400037
m12	3	560	0.61477
m12	3	621	0.267529
m12	3	626	0.601838
m12	3	629	0.0995168
m12	3	633	-0.264323
m12	3	636	0.595168
m12	3	664	-0.150757
m12	3	689	0.677817
m12	3	697	-0.202486
m12	3	744	0.660043
m12	3	764	0.407709
m12	3	788	-0.225495
m12	3	811	0.459686
m12	3	826	-0.172938
m12	3	829	0.520009
m12	3	869	0.583658
m12	3	882	-0.131255
m12	3	892	0.304501
m12	3	895	0.0360326
m12	3	987	0.282421
m12	3	1029	-0.0166728
m12	3	1062	0.116001
m12	3	1071	0.303074
m12	3	1100	-0.356225
m12	3	1133	-0.00119649
m12	7	0	0.0531811
m12	7	3	0.460047
m12	7	4	-0.857225
m12	7	15	0.0758582
m12	7	29	0.0473332
m12	7	39	-0.211319
m12	7	44	-0.52461
m12	7	46	-0.491683
m12	7	47	-0.410511
m12	7	53	-0.248022
m12	7	59	-0.70824
m12	7	64	-0.247983
m12	7	69	-0.290518
m12	7	71	-0.116899
m12	7	90	0.405745
m12	7	94	-0.550478
m12	7	105	-0.291164
m12	7	110	-0.403924
m12	7	112	-0.626655
m12	7	121	0.413802
m12	7	124	-0.281782
m12	7	143	-0.366319
m12	7	144	-0.212216
m12	7	145	0.608183
m12	7	147	-0.0735553
m12	7	157	-0.196792
m12	7	170	-0.0587402
m12	7	177	-0.501754
m12	7	178	-0.39706
m12	7	187	-0.339306
m12	7	199	-0.0779492
m12	7	202	0.575648
m12	7	210	0.424539
m12	7	222	0.336631
m12	7	248	-0.151241
m12	7	251	0.249028
m12	7	283	0.276554
m12	7	289	-0.120091
m12	7	318	-0.136599
m12	7	342	0.0383888
m12	7	350	-0.387457
m12	7	356	0.117371
m12	7	377	0.0581279
m12	7	403	-0.379866
m12	7	407	0.121586
m12	7	429	0.250371
m12	7	445	-0.237774
m12	7	474	0.167054
m12	7	476	0.152443
m12	7	477	-0.0244928
m12	7	493	0.218622
m12	7	494	0.0315947
m12	7	498	-0.0579529
m12	7	508	-0.250396
m12	7	517	-0.537122
m12	7	522	-0.0652412
m12	7	533	0.0921559
m12	7	545	-0.478132
m12	7	549	-0.116888
m12	7	555	0.0626559
m12	7	559	0.214912
m12	7	561	0.0206112
m12	7	567	-0.0210156
m12	7	579	-0.454994
m12	7	584	0.133948
m12	7	593	-0.336053
m12	7	595	0.251611
m12	7	620	-0.135334
m12	7	622	0.0134391
m12	7	640	-0.00622737
m12	7	653	-0.17202
m12	7	675	0.128611
m12	7	680	0.189532
m12	7	703	0.00659532
m12	7	715	0.0773543
m12	7	721	-0.0265615
m12	7	722	-0.0899105
m12	7	728	-0.14666
m12	7	729	0.258144
m12	7	779	0.184956
m12	7	790	0.169604
m12	7	792	0.122452
m12	7	801	0.0782668
m12	7	807	0.0730153
m12	7	812	0.0522142
m12	7	839	0.0274403
m12	7	857	0.146118
m12	7	862	0.00649242
m12	7	870	0.338031
m12	7	899	-0.0598491
m12	7	925	0.0834257
m12	7	928	0.0163274
m12	7	937	0.0691127
m12	7	959	0.388284
m12	7	982	0.235263
m12	7	1019	0.0453155
m12	7	1085	-0.318973
m12	7	1096	-0.257011
m12	7	1105	0.0650431
m12	7	1106	-0.221529
m12	7	1131	-0.306201
m12	7	1152	0.196918
m12	7	1158	0.0799092
m12	7	1199	0.302409
m12	7	1233	0.584967
m12	7	1239	-0.120645
m12	7	1287	-0.0706989
m12	7	1290	-0.0905778
m12	7	1294	-0.0548136
m12	7	1297	0.0336758
m12	7	1300	-0.174975
m12	7	1305	-0.218944
m12	7	1306	0.18094
m12	7	1329	-0.125953
m12	7	1352	-0.0591214
m12	7	1361	-0.0529643
m12	7	1365	-0.234929
m12	7	1370	-0.617613
m12	7	1375	-0.00967428
m12	7	1397	-0.129233
m12	7	1408	-0.128766
m12	7	1433	0.302957
m12	7	1442	0.259561
m12	7	1449	-0.0582506
m12	7	1455	-0.297381
m12	7	1472	0.352732
m12	8	7	-0.834817
m12	8	15	0.524831
m12	8	17	-0.130819
m12	8	25	0.616134
m12	8	72	0.733568
m12	8	76	-0.00352283
m12	8	80	0.581247
m12	8	91	-0.519996
m12	8	101	0.200222
m12	8	129	0.412397
m12	8	139	0.292334
m12	8	149	-0.118631
m12	8	166	0.147107
m12	8	174	0.528981
m12	8	194	-0.647218
m12	8	210	0.154158
m12	8	227	-0.01823
m12	8	249	0.660832
m12	8	250	-0.415033
m12	8	282	0.523148
m12	8	297	-0.296669
m12	8	306	-0.267218
m12	8	334	-0.699361
m12	8	336	0.229446
m12	8	340	0.555859
m12	8	365	-0.485407
m12	8	373	0.449162
m12	8	377	0.0456546
m12	8	403	0.0499695
m12	8	433	0.346892
m12	8	437	0.202875
m12	8	438	0.284492
m12	8	476	0.47697
m12	8	481	0.396419
m12	8	493	0.572739
m12	8	494	-0.148694
m12	8	503	0.651997
m12	8	513	0.177432
m12	8	532	0.0018494
m12	8	534	0.165147
m12	8	549	-0.0694984
m12	8	553	0.316314
m12	8	556	0.0195129
m12	8	559	0.13808
m12	8	572	0.110434
m12	8	582	0.327451
m12	8	604	-0.311261
m12	8	639	0.696156
m12	8	684	-0.170713
m12	8	714	0.315857
m12	8	727	0.606438
m12	8	772	0.0501734
m12	8	819	0.406226
m12	8	835	-0.141953
m12	8	849	0.428767
m12	8	895	0.214329
m12	8	907	0.0776504
m12	8	920	-0.0209302
m12	8	940	0.272871
m12	8	947	-0.560299
m12	8	955	0.240768
m12	8	961	0.0577664
m12	8	998	0.210745
m12	8	1035	-0.0997383
m12	8	1050	0.505715
m12	8	1114	0.261193
m12	8	1120	0.249417
m12	8	1179	0.0380764
m12	8	1180	0.187026
m12	8	1194	-0.122784
m12	8	1414	0.517308
m12	10	41	-0.8822
m12	10	113	-0.00552805
m12	10	147	0.348951
m12	10	150	-0.0629212
m12	10	152	0.670511
m12	10	162	-0.283376
m12	10	206	0.23392
m12	10	324	0.252123
m12	10	329	0.573105
m12	10	341	0.207991
m12	10	346	0.145812
m12	10	347	0.316794
m12	10	348	-0.258888
m12	10	352	0.467948
m12	10	385	-0.209847
m12	10	399	0.329125
m12	10	400	0.0666678
m12	10	406	-0.480965
m12	10	443	-0.0532647
m12	10	484	-0.51711
m12	10	494	-0.328009
m12	10	556	0.233622
m12	10	557	0.536975
m12	10	559	0.351142
m12	10	602	0.0908093
m12	10	627	-0.109926
m12	10	745	0.359145
m12	10	808	0.339216
m12	10	822	-0.242622
m12	10	872	-0.0462537
m12	10	885	0.207369
m12	10	897	0.238827
m12	10	915	-0.0262921
m12	10	921	-0.0590526
m12	10	992	0.00157126
m12	10	1123	-0.154669
m12	10	1179	-0.281918
m12	14	10	0.752641
m12	14	11	-0.343086
m12	14	12	-0.530686
m12	14	14	0.0996767
m12	14	25	0.607873
m12	14	30	-0.572395
m12	14	32	-0.402233
m12	14	36	-0.128396
m12	14	42	-0.202821
m12	14	50	0.327959
m12	14	55	0.721397
m12	14	56	0.286226
m12	14	64	-0.39177
m12	14	76	-0.248888
m12	14	78	-0.399905
m12	14	86	0.166586
m12	14	98	0.625229
m12	14	103	0.341945
m12	14	114	-0.0370743
m12	14	122	0.322267
m12	14	127	-0.281285
m12	14	128	-0.211283
m12	14	129	0.0430648
m12	14	135	-0.512155
m12	14	138	0.67144
m12	14	149	0.201073
m12	14	165	0.423469
m12	14	173	-0.354817
m12	14	178	0.294048
m12	14	201	0.586523
m12	14	206	-0.571811
m12	14	222	-0.269227
m12	14	228	0.324995
m12	14	229	0.128674
m12	14	232	0.0746233
m12	14	247	0.182256
m12	14	249	0.718242
m12	14	261	-0.208186
m12	14	262	-0.532351
m12	14	263	0.432652
m12	14	270	0.637056
m12	14	271	0.717006
m12	14	281	0.320834
m12	14	288	-0.122133
m12	14	295	0.71662
m12	14	299	0.580978
m12	14	313	-0.319502
m12	14	324	-0.113302
m12	14	327	-0.298839
m12	14	361	-0.0643086
m12	14	379	0.58547
m12	14	401	0.145942
m12	14	405	0.0119065
m12	14	408	-0.599607
m12	14	421	0.650539
m12	14	426	0.755922
m12	14	428	0.622941
m12	14	442	0.170755
m12	14	446	0.49557
m12	14	450	-0.0370539
m12	14	461	-0.00407443
m12	14	478	-0.106305
m12	14	503	0.415079
m12	14	522	-0.130176
m12	14	541	0.583317
m12	14	544	-0.224345
m12	14	554	0.280835
m12	14	558	0.0133629
m12	14	569	0.488388
m12	14	597	0.218237
m12	14	621	0.753329
m12	14	624	0.628315
m12	14	628	0.30372
m12	14	633	0.41475
m12	14	637	0.0640951
m12	14	654	0.298796
m12	14	699	0.154631
m12	14	706	0.128122
m12	14	710	0.375896
m12	14	711	0.328026
m12	14	722	0.109718
m12	14	752	-0.232728
m12	14	769	0.146036
m12	14	776	0.0181234
m12	14	779	-0.10124
m12	14	787	0.522973
m12	14	799	0.457853
m12	14	850	-0.16349
m12	14	872	-0.0423322
m12	14	891	-0.175291
m12	14	903	0.236117
m12	14	918	-0.363562
m12	14	926	-0.409458
m12	14	940	0.400263
m12	14	943	0.0433261
m12	14	944	-0.377185
m12	14	945	0.183766
m12	14	948	0.130125
m12	14	1004	0.388599
m12	14	1012	0.333872
m12	14	1015	0.299612
m12	14	1019	-0.0474421
m12	14	1024	-0.458445
m12	14	1031	0.0229305
m12	14	1032	0.425942
m12	14	1042	-0.104507
m12	14	1075	0.364398
m12	14	1101	0.0263301
m12	14	1162	-0.435778
m12	14	1199	0.0407032
m12	14	1207	-0.066154
m12	14	1214	0.0812809
m12	14	1215	0.231819
m12	14	1239	0.200974
m12	14	1267	0.202289
m12	14	1270	0.184717
m12	14	1283	0.356525
m12	14	1288	-0.135635
m12	14	1292	0.283076
m12	14	1298	0.126285
m12	14	1338	0.258267
m12	14	1343	0.0702433
m13	7	29	-0.092159
m13	7	56	0.202184
m13	7	65	0.182651
m13	7	78	-0.333322
m13	7	80	-0.535112
m13	7	96	-0.470795
m13	7	114	0.265392
m13	7	136	0.313458
m13	7	146	0.52041
m13	7	148	-0.229381
m13	7	155	0.0856188
m13	7	158	0.283727
m13	7	173	0.362112
m13	7	185	0.0804996
m13	7	192	0.300538
m13	7	197	0.152611
m13	7	205	0.0959227
m13	7	206	-0.0871751
m13	7	221	0.0699552
m13	7	274	0.156035
m13	7	411	-0.261544
m13	7	449	-0.0386273
m13	7	472	0.129234
m13	7	476	0.0300558
m13	7	486	0.496208
m13	10	32	-0.0071682
m13	10	60	-0.294146
m13	10	87	-0.514889
m13	10	95	-0.58367
m13	10	120	-0.0438789
m13	10	160	0.00668045
m13	10	205	0.397446
m13	10	224	-0.449833
m13	10	227	-0.364974
m13	10	254	0.360823
m13	10	268	0.187031
m13	10	292	-0.532162
m13	10	365	-0.045456
m13	10	415	0.418443
m13	12	74	0.265565
m13	12	128	-0.0584565
m13	12	129	0.505586
m13	12	131	0.380893
m13	12	148	0.371343
m13	12	149	0.668017
m13	12	161	-0.159859
m13	12	211	0.671849
m13	12	254	0.330991
m13	12	276	-0.196054
m13	12	306	0.338831
m13	12	307	-0.0131764
m13	12	401	0.149363
m14	3	3	0.0695963
m14	3	6	0.363803
m14	3	52	0.438891
m14	3	77	0.00551659
m14	3	109	0.25952
m14	3	138	0.262253
m14	3	140	-0.223981
m14	3	151	-0.0391603
m14	3	156	-0.0921427
m14	3	159	0.272734
m14	3	160	-0.0133511
m14	3	167	-0.21404
m14	3	212	-0.410211
m14	3	226	-0.22302
m14	3	229	-0.0975558
m14	3	242	0.195655
m14	3	255	0.671882
m14	3	295	-0.169432
m14	3	297	0.15437
m14	3	308	0.242562
m14	3	329	0.205035
m14	3	343	0.101432
m14	3	349	-0.154128
m14	3	390	0.288125
m14	3	441	0.29864
m14	3	476	0.436647
m14	3	524	0.153196
m14	3	540	0.0598857
m14	3	581	0.436967
m14	3	584	-0.0377548
m14	3	590	0.582689
m14	3	598	-0.236834
m14	3	603	-0.151632
m14	3	661	0.117114
m14	3	731	0.00184734
m14	3	735	0.66146
m14	5	0	0.160086
m14	5	5	-0.188591
m14	5	8	0.17981
m14	5	10	0.0122744
m14	5	20	0.146491
m14	5	21	-0.30304
m14	5	35	0.345864
m14	5	41	-0.494781
m14	5	44	0.283906
m14	5	56	0.328497
m14	5	61	0.430807
m14	5	66	0.400996
m14	5	73	0.0641543
m14	5	78	0.13129
m14	5	104	0.240701
m14	5	130	-0.346915
m14	5	160	-0.246693
m14	5	163	0.428236
m14	5	165	0.0781228
m14	5	187	0.0604376
m14	5	188	-0.0518554
m14	5	193	-0.165031
m14	5	205	0.502224
m14	5	209	-0.0989991
m14	5	212	-0.016444
m14	5	234	-0.0111
m14	5	255	0.0771562
m14	5	257	0.624539
m14	5	263	0.55095
m14	5	264	-0.0582134
m14	5	266	0.458698
m14	5	277	-0.0224053
m14	5	278	-0.0822378
m14	5	284	-0.365119
m14	5	291	-0.270106
m14	5	303	-0.0375576
m14	5	304	0.175222
m14	5	315	-0.414841
m14	5	323	0.22565
m14	5	324	0.586676
m14	5	325	-0.0398539
m14	5	344	0.24519
m14	5	357	-0.0429783
m14	5	371	0.406942
m14	5	372	0.0812799
m14	5	378	-0.205259
m14	5	387	-0.142403
m14	5	401	-0.377322
m14	5	407	-0.0186291
m14	5	410	-0.245037
m14	5	411	0.420118
m14	5	425	-0.0381231
m14	5	430	0.292498
m14	5	447	-0.0337297
m14	5	449	-0.0881006
m14	5	478	-0.0619784
m14	5	479	0.14688
m14	5	491	0.121174
m14	5	498	0.339215
m14	5	514	-0.179019
m14	5	520	-0.212094
m14	5	526	0.195971
m14	5	534	0.524879
m14	5	552	0.0981733
m14	5	561	-0.105597
m14	5	576	0.26703
m14	5	583	0.0625201
m14	5	592	-0.208638
m14	5	594	-0.173677
m14	5	600	0.592055
m14	8	8	-0.336022
m14	8	17	0.162382
m14	8	22	0.184318
m14	8	24	-0.177869
m14	8	34	-0.636863
m14	8	37	0.255801
m14	8	42	-0.644381
m14	8	49	0.387732
m14	8	53	0.120179
m14	8	56	0.546593
m14	8	68	0.224731
m14	8	77	-0.0513415
m14	8	82	-0.819405
m14	8	91	0.113791
m14	8	112	-0.650362
m14	8	128	0.0064958
m14	8	134	0.399449
m14	8	149	-0.118026
m14	8	150	0.508697
m14	8	155	0.133537
m14	8	169	0.0305244
m14	8	200	-0.195295
m14	8	209	0.319176
m14	8	223	0.455898
m14	8	230	0.319998
m14	8	231	-0.0608988
m14	8	242	0.114335
m14	8	249	-0.101902
m14	8	256	-0.0607383
m14	8	260	0.354686
m14	8	266	0.364192
m14	8	268	0.221035
m14	8	269	0.114437
m14	8	272	0.342258
m14	8	278	0.032003
m14	8	280	-0.127779
m14	8	282	0.0123667
m14	8	298	0.515809
m14	8	308	0.386596
m14	8	320	0.118065
m14	8	332	0.340351
m14	8	337	0.203393
m14	8	354	0.0742971
m14	8	355	0.510227
m14	8	356	-0.118245
m14	8	362	-0.531046
m14	8	369	0.0330572
m14	8	391	0.107668
m14	8	404	-0.12397
m14	8	408	0.168255
m14	8	412	-0.0820355
m14	8	417	0.115919
m14	8	418	0.692021
m14	8	427	-0.0316424
m14	8	443	-0.682055
m14	8	453	-0.197282
m14	8	455	0.18722
m14	8	457	-0.162972
m14	8	459	0.224174
m14	8	461	-0.0859191
m14	8	465	-0.278255
m14	8	483	0.219267
m14	8	492	0.0353306
m14	8	504	-0.559573
m14	8	508	-0.365016
m14	8	513	-0.310141
m14	8	524	-0.401727
m14	8	529	0.223225
m14	8	535	-0.312614
m14	8	570	0.350939
m14	8	578	0.139669
m14	8	579	-0.0203014
m14	8	592	-0.234978
m14	8	601	0.334321
m14	8	602	0.504281
m14	8	606	-0.335412
m14	8	611	0.103436
m14	8	615	0.369363
m14	8	644	0.195126
m14	8	659	-0.0529461
m14	8	673	0.0366527
m14	8	676	0.469189
m14	8	691	0.207458
m14	8	696	0.149236
m14	8	699	0.374629
m14	8	702	0.134015
m14	8	704	0.277914
m14	8	711	0.240692
m14	8	725	0.0472593
m14	8	727	0.078402
m14	8	731	0.186548
m14	8	738	0.19816
m14	8	747	0.333006
m14	8	750	0.415491
m14	8	754	0.109449
m14	8	761	0.159838
m14	8	769	0.287028
m14	8	787	0.346627
m14	8	789	-0.0348686
m14	8	819	-0.256548
m14	8	845	-0.279317
m14	8	855	0.225256
m14	8	869	0.232588
m14	8	872	0.0845366
m14	8	878	-0.23588
m14	8	891	-0.0301117
m14	8	941	-0.156324
m14	8	960	-0.0591275
m14	8	966	-0.211723
m14	8	969	0.260808
m14	8	980	0.108846
m14	14	9	0.587225
m14	14	12	0.794363
m14	14	18	-0.841903
m14	14	41	0.0808009
m14	14	45	-0.522185
m14	14	56	0.220726
m14	14	64	0.550932
m14	14	77	0.0648808
m14	14	87	0.075989
m14	14	88	-0.0879353
m14	14	110	0.289994
m14	14	127	0.345743
m14	14	128	0.0305761
m14	14	135	0.0420228
m14	14	151	-0.138811
m14	14	153	-0.0701784
m14	14	154	0.149689
m14	14	157	0.66583
m14	14	169	-0.0011908
m14	14	186	0.125561
m14	14	191	0.22717
m14	14	192	0.460608
m14	14	194	0.626586
m14	14	234	-0.212021
m14	14	263	0.602257
m14	14	303	0.145865
m14	14	317	0.220011
m14	14	320	0.157633
m14	14	327	-0.183619
m14	14	335	0.323959
m14	14	337	0.509076
m14	14	341	0.288028
m14	14	342	0.149438
m14	14	347	-0.0317973
m14	14	350	0.159213
m14	14	369	0.03284
m14	14	378	0.159866
m14	14	380	-0.155363
m14	14	383	0.190447
m14	14	385	-0.286479
m14	14	405	0.0315483
m14	14	408	-0.00204408
m14	14	410	-0.167922
m14	14	411	0.295663
m14	14	422	0.299124
m14	14	423	0.259445
m14	14	427	-0.11808
m14	14	430	0.152828
m14	14	455	0.4792
m14	14	458	0.530441
m14	14	461	-0.608762
m14	14	467	0.447182
m14	14	474	0.00467566
m14	14	484	0.0917835
m14	14	486	0.240451
m14	14	501	0.305117
m14	14	517	0.171841
m14	14	538	0.356078
m14	14	565	0.0976632
m14	14	578	-0.0897037
m14	14	580	-0.12762
m14	14	592	0.406645
m14	14	624	-0.358156
m14	14	626	0.139914
m14	14	656	-0.0273239
m14	14	664	0.215788
m14	14	669	0.079878
m14	14	676	-0.11707
m14	14	717	-0.0238016
m14	14	719	0.0266331
m14	14	760	0.462905
m14	14	790	-0.0138499
m14	14	814	0.219026
m14	14	834	0.296116
m14	14	836	0.0231585
m14	14	842	-0.203089
m14	14	850	0.282754
m14	14	863	0.170988
m14	14	865	0.243715
m15	3	14	-0.158659
m15	3	24	0.29575
m15	3	33	0.0679566
m15	3	64	0.56119
m15	3	70	0.261518
m15	3	73	0.388695
m15	3	88	0.286659
m15	3	94	0.320359
m15	3	98	0.767309
m15	3	136	0.64792
m15	3	140	-0.186115
m15	3	170	-0.394346
m15	3	178	0.0146001
m15	3	179	-0.0572662
m15	3	204	0.137876
m15	3	205	0.143702
m15	3	229	0.26337
m15	3	252	0.0705985
m15	3	275	-0.17284
m15	3	337	0.601443
m15	3	349	0.112306
m15	3	363	0.132067
m15	3	371	-0.102436
m15	3	374	0.332197
m15	3	380	0.0156322
m15	3	383	0.367521
m15	3	386	0.248144
m15	3	393	0.479571
m15	3	397	0.0192174
m15	3	404	0.0186873
m15	3	414	0.285704
m15	3	427	-0.04584
m15	3	431	-0.162419
m15	3	437	-0.456733
m15	3	442	-0.703016
m15	3	451	0.475419
m15	3	452	-0.112054
m15	3	459	0.523825
m15	3	461	0.091781
m15	3	490	0.172639
m15	3	506	-0.00238001
m15	3	514	0.369817
m15	3	518	-0.091712
m15	3	527	-0.22262
m15	3	539	0.305691
m15	3	544	0.203135
m15	3	581	0.101478
m15	3	644	0.306364
m15	3	650	-0.147167
m15	3	665	0.0364481
m15	3	691	0.240266
m15	3	692	-0.117019
m15	3	710	0.231387
m15	3	737	-0.175184
m15	3	780	0.00346657
m15	3	793	0.111112
m15	3	836	0.144648
m15	3	843	0.145277
m15	3	852	0.105058
m15	3	867	0.707471
m15	3	932	-0.132923
m15	3	942	-0.163299
m15	3	959	-0.0946877
m15	3	965	0.434519
m15	3	977	0.135887
m15	3	989	0.344052
m15	3	1012	0.191668
m15	3	1025	-0.205747
m15	3	1070	0.0748352
m15	3	1149	-0.487839
m15	3	1173	-0.00103488
m15	3	1298	0.00167984
m15	3	1385	-0.0273988
m15	3	1387	0.0848803
m15	3	1412	0.538087
m15	7	1	-0.332154
m15	7	3	-0.0961544
m15	7	9	0.542719
m15	7	14	0.0276068
m15	7	26	-0.452504
m15	7	33	-0.348126
m15	7	37	0.368313
m15	7	47	-0.383213
m15	7	49	0.688559
m15	7	53	-0.476608
m15	7	54	-0.0776123
m15	7	57	-0.0546856
m15	7	59	0.310653
m15	7	72	0.509509
m15	7	75	0.0854664
m15	7	82	-0.471586
m15	7	100	0.163541
m15	7	110	0.274366
m15	7	115	-0.468624
m15	7	117	-0.195524
m15	7	148	-0.431016
m15	7	151	-0.271605
m15	7	155	-0.218278
m15	7	162	0.289867
m15	7	164	0.178359
m15	7	175	-0.0140489
m15	7	180	0.227939
m15	7	194	0.346954
m15	7	209	0.554312
m15	7	235	-0.188905
m15	7	249	-0.179792
m15	7	255	0.424967
m15	7	285	0.130232
m15	7	296	0.354983
m15	7	303	-0.184681
m15	7	307	-0.0152363
m15	7	312	0.640448
m15	7	315	0.338205
m15	7	335	0.335005
m15	7	344	0.131175
m15	7	356	-0.0405426
m15	7	360	-0.174757
m15	7	364	0.592815
m15	7	380	0.115412
m15	7	387	0.00956947
m15	7	397	0.118442
m15	7	425	-0.131395
m15	7	446	0.242455
m15	7	472	0.0949473
m15	7	476	0.110037
m15	7	489	0.288633
m15	7	539	0.374001
m15	7	556	0.0867347
m15	7	558	-0.513503
m15	7	559	-0.36752
m15	7	560	-0.200106
m15	7	568	0.467884
m15	7	569	0.178353
m15	7	572	0.320718
m15	7	577	0.490475
m15	7	600	0.135574
m15	7	620	0.341587
m15	7	629	0.427629
m15	7	643	0.361885
m15	7	650	0.258523
m15	7	651	0.185634
m15	7	661	-0.0936576
m15	7	713	-0.452098
m15	7	757	-0.27255
m15	7	765	-0.0347855
m15	7	769	-0.0102774
m15	7	782	0.353439
m15	7	785	0.0262651
m15	7	794	-0.0575526
m15	7	823	0.304059
m15	7	829	0.232342
m15	7	842	0.0415482
m15	7	864	0.305561
m15	7	884	-0.180372
m15	7	914	-0.130264
m15	7	926	0.326557
m15	7	978	-0.140414
m15	7	986	0.179455
m15	7	1023	0.227275
m15	7	1087	-0.0435492
m15	7	1096	0.233164
m15	7	1141	0.125419
m15	7	1146	0.186152
m15	7	1168	0.00203056
m15	7	1189	-0.219435
m15	7	1191	0.413331
m15	7	1204	0.210842
m15	7	1212	-0.258107
m15	7	1217	0.0156562
m15	7	1244	-0.065156
m15	7	1298	-0.368989
m15	7	1302	0.155698
m15	8	1	0.30205
m15	8	12	0.1254
m15	8	14	0.536669
m15	8	18	-0.209306
m15	8	40	-0.226758
m15	8	50	0.166237
m15	8	55	0.0591056
m15	8	66	0.564971
m15	8	70	-0.0969137
m15	8	77	0.597227
m15	8	78	-0.196146
m15	8	80	0.175684
m15	8	96	0.319224
m15	8	109	0.0791208
m15	8	128	-0.294995
m15	8	139	0.124984
m15	8	141	0.337966
m15	8	145	0.0487881
m15	8	150	0.200548
m15	8	152	-0.256473
m15	8	153	0.198003
m15	8	166	-0.0236097
m15	8	203	-0.242627
m15	8	214	0.587781
m15	8	247	0.244889
m15	8	266	-0.19428
m15	8	274	-0.241571
m15	8	278	0.440489
m15	8	280	0.304372
m15	8	289	0.384964
m15	8	301	-0.402807
m15	8	315	0.190094
m15	8	326	-0.354583
m15	8	338	0.114303
m15	8	344	-0.274562
m15	8	355	-0.163474
m15	8	372	0.0992588
m15	8	384	0.120971
m15	8	385	-0.420424
m15	8	386	0.02376
m15	8	404	-0.355327
m15	8	412	-0.152086
m15	8	448	0.0797969
m15	8	471	0.160525
m15	8	494	0.381337
m15	8	509	-0.109951
m15	8	530	0.345978
m15	8	547	0.414535
m15	8	565	-0.166262
m15	8	573	0.282225
m15	8	574	-0.0422906
m15	8	582	-0.0613315
m15	8	583	-0.0655411
m15	8	585	-0.344054
m15	8	605	0.379739
m15	8	654	-0.350507
m15	8	679	0.0618856
m15	8	701	-0.431335
m15	8	719	0.07078
m15	8	721	-0.0798525
m15	8	759	0.181342
m15	8	767	-0.0366715
m15	8	768	-0.473864
m15	8	772	-0.132623
m15	8	786	0.118701
m15	8	800	-0.194059
m15	8	801	0.124277
m15	8	803	-0.338493
m15	8	816	0.341672
m15	8	824	-0.614222
m15	8	844	0.344524
m15	8	851	-0.406353
m15	8	859	-0.518133
m15	8	870	0.477481
m15	8	872	0.111621
m15	8	882	-0.117637
m15	8	910	-0.0819517
m15	8	919	-0.00187878
m15	8	940	-0.045428
m15	8	988	-0.147959
m15	8	1001	-0.299098
m15	8	1006	0.277494
m15	8	1035	0.485216
m15	8	1071	0.178825
m15	8	1078	0.186595
m15	8	1085	-0.108492
m15	8	1108	-0.369691
m15	8	1131	0.171747
m15	8	1139	0.285476
m15	8	1188	-0.242771
m15	8	1200	-0.184977
m15	8	1226	-0.159927
m15	8	1237	-0.599026
m15	8	1280	-0.352762
m15	8	1293	-0.0377953
m15	10	19	0.392872
m15	10	22	0.226792
m15	10	23	-0.644474
m15	10	30	0.233092
m15	10	35	0.0645925
m15	10	36	0.667223
m15	10	46	0.373293
m15	10	56	0.0272552
m15	10	85	0.141152
m15	10	96	0.638954
m15	10	98	0.296379
m15	10	101	-0.340899
m15	10	104	-0.227265
m15	10	113	0.298269
m15	10	115	0.165649
m15	10	132	0.50107
m15	10	134	-0.0561181
m15	10	137	0.245642
m15	10	138	0.391228
m15	10	139	0.353912
m15	10	141	-0.0128656
m15	10	148	0.21824
m15	10	149	0.738632
m15	10	150	0.0657212
m15	10	153	-0.0719232
m15	10	163	0.219921
m15	10	164	0.651766
m15	10	174	-0.124071
m15	10	175	0.253952
m15	10	176	0.412003
m15	10	177	0.0256784
m15	10	183	0.300413
m15	10	189	0.517569
m15	10	206	-0.750048
m15	10	218	0.501839
m15	10	227	-0.163226
m15	10	228	0.382035
m15	10	235	-0.393356
m15	10	242	0.430938
m15	10	249	0.248808
m15	10	256	-0.0823884
m15	10	265	0.297711
m15	10	271	-0.329577
m15	10	272	0.536762
m15	10	279	0.0804376
m15	10	288	0.562895
m15	10	289	0.209614
m15	10	301	-0.185649
m15	10	312	0.355712
m15	10	321	0.138412
m15	10	341	-0.336204
m15	10	351	-0.220039
m15	10	377	-0.434927
m15	10	378	0.173572
m15	10	382	0.167846
m15	10	390	0.176938
m15	10	391	0.00990655
m15	10	409	0.125212
m15	10	414	0.630394
m15	10	443	-0.156053
m15	10	444	0.10473
m15	10	451	-0.185567
m15	10	452	0.0337141
m15	10	475	-0.13108
m15	10	483	0.208023
m15	10	493	0.392573
m15	10	496	0.0958036
m15	10	505	0.148021
m15	10	510	0.407822
m15	10	524	0.0507862
m15	10	525	-0.217264
m15	10	538	0.105546
m15	10	575	-0.0952198
m15	10	594	0.546766
m15	10	600	0.0156652
m15	10	603	0.498818
m15	10	605	0.185905
m15	10	608	0.452264
m15	10	612	0.483237
m15	10	617	0.334155
m15	10	631	-0.0659499
m15	10	639	0.302131
m15	10	647	0.392472
m15	10	653	-0.270892
m15	10	658	0.191523
m15	10	667	-0.0808964
m15	10	669	0.189592
m15	10	674	-0.00229204
m15	10	682	0.286935
m15	10	689	0.374164
m15	10	690	-0.246347
m15	10	695	0.110297
m15	10	699	0.150314
m15	10	700	0.491991
m15	10	707	0.0370803
m15	10	724	0.205099
m15	10	733	0.170837
m15	10	736	0.160982
m15	10	746	0.407931
m15	10	769	-0.186184
m15	10	773	-0.0343566
m15	10	776	0.234585
m15	10	800	0.311743
m15	10	819	-0.177611
m15	10	820	0.0775119
m15	10	838	0.337222
m15	10	871	0.332369
m15	10	904	0.0409728
m15	10	920	0.113948
m15	10	935	0.216765
m15	10	945	-0.140362
m15	10	959	-0.192996
m15	10	979	0.44137
m15	10	990	0.324573
m15	10	1001	0.168308
m15	10	1016	0.126414
m15	10	1033	0.10032
m15	10	1050	-0.292473
m15	10	1071	-0.524189
m15	10	1074	-0.232104
m15	10	1084	0.360646
m15	10	1099	-0.159758
m15	10	1107	-0.0922885
m15	10	1109	-0.214222
m15	10	1118	-0.195901
m15	10	1124	0.242969
m15	10	1126	0.0811201
m15	10	1128	-0.0862182
m15	10	1186	-0.359675
m15	10	1204	0.213957
m15	10	1222	-0.0410274
m15	10	1255	-0.635622
m15	10	1270	-0.102768
m15	14	36	0.27869
m15	14	41	0.144814
m15	14	51	0.381899
m15	14	53	-0.279075
m15	14	73	-0.205792
m15	14	79	0.703262
m15	14	86	0.770113
m15	14	91	-0.339819
m15	14	98	-0.0835401
m15	14	99	0.156123
m15	14	103	-0.0351467
m15	14	105	0.460436
m15	14	108	-0.441756
m15	14	111	0.439727
m15	14	118	0.259783
m15	14	121	-0.497308
m15	14	122	0.283356
m15	14	123	-0.395786
m15	14	125	0.0989397
m15	14	140	-0.317108
m15	14	141	-0.26506
m15	14	146	0.0912084
m15	14	153	-0.204049
m15	14	160	0.622469
m15	14	165	0.018961
m15	14	167	0.209409
m15	14	173	-0.195977
m15	14	180	-0.0999498
m15	14	192	0.455382
m15	14	196	-0.136399
m15	14	218	-0.290152
m15	14	220	0.165305
m15	14	234	-0.0417258
m15	14	254	0.458461
m15	14	264	-0.172826
m15	14	269	-0.34183
m15	14	271	0.370032
m15	14	282	0.20802
m15	14	295	-0.035139
m15	14	302	0.256403
m15	14	307	0.0615555
m15	14	322	-0.0595621
m15	14	324	0.390075
m15	14	327	-0.060644
m15	14	330	0.335715
m15	14	331	-0.166933
m15	14	337	0.606998
m15	14	342	-0.304589
m15	14	347	0.109193
m15	14	378	0.196586
m15	14	383	0.121521
m15	14	384	-0.256986
m15	14	387	0.372244
m15	14	391	-0.0345251
m15	14	402	-0.311848
m15	14	414	0.223148
m15	14	422	0.209215
m15	14	429	-0.0676949
m15	14	436	-0.127572
m15	14	444	-0.0503169
m15	14	445	-0.378893
m15	14	449	0.255028
m15	14	453	-0.0685542
m15	14	457	0.466504
m15	14	481	-0.128829
m15	14	490	0.145459
m15	14	491	0.0795146
m15	14	497	0.09083
m15	14	523	0.123051
m15	14	527	0.0600361
m15	14	545	0.068824
m15	14	565	-0.193543
m15	14	575	-0.0308519
m15	14	581	0.138676
m15	14	590	0.468589
m15	14	603	0.17307
m15	14	620	0.304888
m15	14	625	-0.153057
m15	14	630	-0.428539
m15	14	632	0.20677
m15	14	641	-0.422639
m15	14	642	-0.352131
m15	14	702	-0.129364
m15	14	720	-0.0792069
m15	14	723	-0.00457739
m15	14	738	0.239748
m15	14	740	-0.108113
m15	14	748	0.207869
m15	14	762	-0.0923337
m15	14	769	0.270892
m15	14	788	0.320711
m15	14	795	0.348123
m15	14	804	-0.626999
m15	14	805	0.0642694
m15	14	815	0.1765
m15	14	826	-0.160351
m15	14	846	-0.336542
m15	14	856	-0.225132
m15	14	860	-0.09549
m15	14	905	-0.195832
m15	14	931	0.0874143
m15	14	963	0.04052
m15	14	971	0.354646
m15	14	1006	0.617152
m15	14	1021	0.350477
m15	14	1040	-0.184473
m15	14	1063	-0.118319
m15	14	1069	-0.0219764
m15	14	1071	-0.151023
m15	14	1079	-0.112784
m15	14	1082	0.277893
m15	14	1143	0.360586
m15	14	1147	-0.304211
m15	14	1169	0.227028
m15	14	1170	-0.175902
m15	14	1190	-0.220208
m17	7	27	0.153381
m17	7	54	-0.0592176
m17	7	64	0.159558
m17	7	75	0.202256
m17	7	162	0.314871
m17	7	255	0.256144
m17	7	258	-0.544779
m17	7	263	-0.0281542
m17	7	274	0.0749562
m17	7	329	0.0281265
m17	7	382	0.106691
m17	7	408	0.32314
m17	7	481	-0.00862731
m17	8	10	-0.304801
m17	8	12	0.59774
m17	8	17	-0.0242429
m17	8	20	0.455498
m17	8	31	0.122389
m17	8	32	-0.225522
m17	8	51	0.318033
m17	8	71	-0.300694
m17	8	141	-0.0992435
m17	8	148	0.026143
m17	8	197	-0.0755402
m17	8	294	0.00473819
m17	8	302	-0.0134223
m17	8	306	0.229198
m17	8	330	-0.217665
m17	8	367	-0.0333763
m17	8	421	0.134483
m17	8	428	-0.381687
m17	8	574	0.267866
m17	8	575	0.253907
m18	3	0	-0.314704
m18	3	8	0.255201
m18	3	10	0.276606
m18	3	36	0.0937618
m18	3	47	-0.044062
m18	3	52	0.246509
m18	3	56	0.22035
m18	3	73	-0.167366
m18	3	74	-0.0709925
m18	3	98	0.0230277
m18	3	99	0.209418
m18	3	116	0.448917
m18	3	122	0.170975
m18	3	133	0.0838417
m18	3	159	0.168376
m18	3	168	-0.11302
m18	3	174	-0.122011
m18	3	175	0.0557716
m18	3	185	0.230438
m18	3	193	-0.259651
m18	3	197	0.153921
m18	3	207	-0.030455
m18	3	212	0.183739
m18	3	217	0.415695
m18	3	224	-0.1248
m18	3	230	-0.190493
m18	3	237	0.340412
m18	3	239	0.267522
m18	3	253	-0.373299
m18	3	258	0.140052
m18	3	259	0.401218
m18	3	272	0.105246
m18	3	275	0.0433006
m18	3	281	-0.277825
m18	3	311	0.397097
m18	3	317	0.117493
m18	3	328	0.323878
m18	3	345	0.104245
m18	3	373	-0.0554915
m18	3	374	-0.0188863
m18	3	379	0.302941
m18	3	383	-0.287543
m18	3	388	0.00598499
m18	3	401	0.244111
m18	3	410	0.593358
m18	3	422	-0.0742013
m18	3	488	-0.142721
m18	3	544	0.409387
m18	3	591	-0.107574
m18	3	642	0.189799
m18	3	680	0.375199
m18	3	696	0.221782
m18	3	745	-0.113398
m18	3	873	0.419217
m18	3	896	-0.0765171
m18	3	898	-0.22898
m18	3	903	-0.368334
m18	3	908	0.285338
m18	3	914	0.399884
m18	3	915	0.244196
m18	3	918	0.460468
m18	3	919	0.134072
m18	3	920	0.508819
m18	3	928	0.66495
m18	3	929	-0.178175
m18	3	931	-0.0743592
m18	3	942	0.369923
m18	3	944	-0.415068
m18	3	950	0.392683
m18	3	957	-0.220931
m18	3	965	0.367457
m18	3	969	0.126639
m18	3	972	-0.206413
m18	3	988	0.30241
m18	3	1001	0.414882
m18	3	1003	-0.103567
m18	3	1017	0.175951
m18	3	1025	0.0149315
m18	3	1044	0.12035
m18	3	1050	-0.192133
m18	3	1058	0.35003
m18	3	1077	0.274395
m18	3	1085	-0.181488
m18	3	1104	-0.235304
m18	3	1142	0.482888
m18	3	1148	0.477114
m18	3	1151	0.17809
m18	3	1163	-0.118718
m18	3	1169	0.418279
m18	3	1185	0.331565
m18	3	1188	0.14077
m18	3	1196	0.215943
m18	3	1218	0.405202
m18	3	1219	0.30749
m18	3	1225	0.224109
m18	3	1235	0.0786871
m18	3	1236	0.449805
m18	3	1268	-0.221832
m18	3	1285	-0.30336
m18	3	1319	-0.305999
m18	3	1338	0.164009
m18	3	1354	0.0013643
m18	3	1437	0.0719394
m18	3	1449	-0.0266422
m18	3	1458	-0.197574
m18	3	1463	0.329106
m18	3	1515	0.106104
m18	3	1518	0.0264832
m18	3	1538	-0.199059
m18	3	1585	0.174043
m18	3	1607	-0.125487
m18	3	1612	0.0361465
m18	3	1635	0.357052
m18	3	1638	0.327661
m18	3	1658	-0.228268
m18	3	1659	0.229145
m18	3	1668	0.434817
m18	3	1710	0.209922
m18	3	1727	-0.0778458
m18	3	1845	0.01664
m18	3	1895	-0.110674
m18	3	1911	0.0342037
m18	3	2019	0.0320987
m18	3	2030	-0.0876778
m18	5	0	0.855433
m18	5	2	0.643222
m18	5	3	0.0263719
m18	5	30	-0.0793554
m18	5	36	-0.79093
m18	5	39	0.556052
m18	5	44	0.736092
m18	5	49	0.100849
m18	5	60	0.345034
m18	5	63	-0.397607
m18	5	68	0.351088
m18	5	74	0.181578
m18	5	80	-0.662295
m18	5	83	0.822649
m18	5	108	-0.706208
m18	5	114	0.464049
m18	5	131	0.157129
m18	5	140	0.262363
m18	5	148	0.591547
m18	5	158	0.570053
m18	5	160	0.337958
m18	5	172	0.386304
m18	5	200	0.490119
m18	5	213	0.370809
m18	5	215	0.493
m18	5	239	0.607186
m18	5	240	-0.225391
m18	5	268	0.155769
m18	5	271	-0.115689
m18	5	275	0.350734
m18	5	279	-0.589529
m18	5	282	0.0511819
m18	5	287	0.512418
m18	5	290	0.471623
m18	5	304	-0.0061154
m18	5	317	-0.148415
m18	5	325	0.529816
m18	5	362	-0.216428
m18	5	380	0.0356412
m18	5	426	0.225867
m18	5	430	0.177994
m18	5	439	0.242882
m18	5	528	0.587619
m18	5	556	0.116297
m18	5	568	0.742001
m18	5	589	0.06791
m18	5	594	0.344472
m18	5	607	0.279469
m18	5	608	0.132009
m18	5	630	0.689453
m18	5	669	-0.0777358
m18	5	695	0.121922
m18	5	748	-0.126178
m18	5	766	0.465009
m18	5	783	0.361341
m18	5	803	0.374777
m18	5	806	0.932417
m18	5	812	0.569766
m18	5	816	-0.760848
m18	5	823	0.0320088
m18	5	832	0.49837
m18	5	833	0.062745
m18	5	836	0.775703
m18	5	847	0.675502
m18	5	850	0.30413
m18	5	856	0.23087
m18	5	859	0.390925
m18	5	863	0.00575661
m18	5	868	0.718436
m18	5	871	0.867806
m18	5	877	0.702781
m18	5	879	-0.23787
m18	5	881	0.396359
m18	5	883	0.552847
m18	5	884	0.704419
m18	5	920	0.382637
m18	5	935	-0.177377
m18	5	937	-0.405751
m18	5	952	0.735274
m18	5	971	0.310573
m18	5	975	-0.121771
m18	5	977	-0.0795456
m18	5	978	0.422428
m18	5	991	0.368292
m18	5	994	-0.0900738
m18	5	996	0.744092
m18	5	997	0.0877893
m18	5	1014	0.480343
m18	5	1044	0.239287
m18	5	1054	3.92361e-05
m18	5	1058	0.294076
m18	5	1077	0.444454
m18	5	1087	-0.321963
m18	5	1119	0.19231
m18	5	1132	0.468568
m18	5	1136	0.423624
m18	5	1139	-0.426485
m18	5	1163	0.377887
m18	5	1167	0.235394
m18	5	1188	0.431129
m18	5	1195	-0.339581
m18	5	1215	0.0435227
m18	5	1228	-0.0683054
m18	5	1240	-0.278576
m18	5	1242	0.605836
m18	5	1252	-0.122808
[truncated: 448 more rows]
