# Supplementary material for: A flexible hippocampal population code for experience relative to reward
Source: Nat Neurosci. 2025 Jun 11;28(7):1497–509. doi: 10.1038/s41593-025-01985-4 (PMC12229899; doi:10.1038/s41593-025-01985-4)
Supplement: Supplementary file 9 — Statistical source data. [file 41593_2025_1985_MOESM9_ESM.xlsx]

## Sheet: Fig. 7d
mouse	day	cell_category	cell_ids	pos	reward_relative_pos	rewarded	speed	accel	licks
m3	3	track-relative	7	0.457238	0.0787696	0.179092	0.134715	-0.000105295	-0.00159873
m3	3	track-relative	8	0.64669	-0.00138462	0.062987	0.128464	-0.00986694	-0.00340372
m3	3	track-relative	31	0.935069	0.0307257	0.135609	0.0458203	-0.0456777	0.0488848
m3	3	track-relative	32	0.354667	0.432458	-0.00384491	-0.0277087	-0.000651605	0.0639414
m3	3	track-relative	39	0.463163	0.121577	0.00488191	0.176344	0.00775743	0.0452495
m3	3	track-relative	57	0.347802	0.234693	-0.103989	0.0573635	-0.00691432	-0.00697341
m3	3	track-relative	58	1.38266	-0.0503251	-0.0670024	0.0419842	-0.0289082	0.0379969
m3	3	track-relative	62	0.307813	0.148656	-0.016367	-0.00175767	0.00432288	0.0105248
m3	3	track-relative	66	0.127484	0.0581339	0.0648544	0.524934	-0.0227446	0.250605
m3	3	track-relative	67	0.648465	0.0851195	0.0808965	0.0705748	0.00344425	0.0185929
m3	3	track-relative	77	1.23284	0.0346041	-0.0114968	0.359066	0.0405769	0.0322767
m3	3	track-relative	78	0.135787	0.161091	0.0661753	0.196562	0.140614	0.0191975
m3	3	track-relative	79	0.117822	0.129997	0.0970775	-0.0579161	0.0750474	0.0326159
m3	3	track-relative	92	0.134137	0.122689	0.0779342	-0.0335903	0.00984959	0.0370786
m3	3	track-relative	108	1.05951	0.160985	0.00891911	0.0756944	-0.00430012	-0.0140734
m3	3	track-relative	116	0.121951	0.144672	-0.00154141	-0.00229043	0.00122506	0.105757
m3	3	track-relative	120	0.3478	0.155032	-0.0104616	-0.002487	0.131586	0.0776312
m3	3	track-relative	144	0.127817	0.269655	0.0976433	0.19046	-0.100324	-0.0403756
m3	3	track-relative	148	0.0674103	-0.089	-0.00813699	-0.0324639	-0.0119991	0.0487909
m3	3	track-relative	151	0.782731	-0.0152033	0.0146135	0.0162149	-0.0385211	-0.00207712
m3	3	track-relative	152	0.347928	0.143603	0.0825342	0.0453098	-0.0278451	0.0121186
m3	3	track-relative	169	0.290172	0.00820499	0.0837957	-0.00931895	0.205226	-0.0255234
m3	3	track-relative	171	0.912524	0.00247746	0.225066	0.0204018	-0.000106613	-0.000154777
m3	3	track-relative	191	1.35769	0.0636267	-0.0596362	0.00749224	-0.0248231	0.0315412
m3	3	track-relative	199	0.854556	0.210077	-0.0235663	0.0386973	0.13119	-0.00558504
m3	3	track-relative	213	1.31227	1.19628	0.247986	0.0562243	0.0615109	0.00523847
m3	3	track-relative	216	0.590107	0.0116018	0.0416806	0.516332	-0.00581111	-0.00222499
m3	3	track-relative	217	0.49949	0.000101845	-0.0207644	0.900579	0.00271881	0.00938881
m3	3	track-relative	219	0.744619	0.0210276	0.00642616	0.261012	-0.00294463	0.237788
m3	3	track-relative	221	0.526002	0.0931665	0.115009	0.0279028	-7.05403e-05	0.00827136
m3	3	track-relative	225	0.188682	0.0518503	-0.0181451	0.0562063	-0.0156125	-0.00570349
m3	3	track-relative	233	0.592511	-0.0004269	-0.10496	-0.0837327	-0.012546	-0.0172118
m3	3	track-relative	239	0.742338	0.0744704	-0.00928501	0.0190438	0.0146656	0.00459648
m3	3	track-relative	260	0.868509	0.0468134	0.0443057	0.234665	0.0100434	0.0135385
m3	3	track-relative	273	0.900216	0.111536	0.112999	0.397182	0.010377	0.159669
m3	3	track-relative	278	0.548	0.238958	0.0118037	0.0198315	-0.00801679	-0.000599605
m3	3	track-relative	282	0.675329	0.0146374	0.500638	0.00411369	0.00605972	-0.00170522
m3	3	track-relative	288	0.510528	0.0475793	0.199133	0.0915793	0.000562335	-0.00439962
m3	3	track-relative	293	0.32939	0.317468	6.67952e-05	0.00354108	0.025806	0.015767
m3	3	track-relative	295	0.997019	0.0511929	-0.006433	0.0301929	0.167905	-0.00896605
m3	3	track-relative	318	0.613239	-0.00374179	-0.0131605	0.022054	-0.00884724	0.0036308
m3	3	track-relative	335	0.787081	0.0464859	0.02673	0.234178	0.013056	-0.0125445
m3	3	track-relative	345	0.65025	0.17793	-0.0675281	-0.0215354	0.0536218	0.0102785
m3	3	track-relative	353	0.880263	0.0538315	0.241716	-0.0341401	-0.000158539	0.0333605
m3	3	track-relative	356	0.573187	0.288095	0.23593	0.00741887	-0.0140452	0.0309307
m3	3	track-relative	366	0.624777	0.18926	0.205488	0.0163266	-0.00239218	-1.03644e-05
m3	3	track-relative	393	1.42889	0.365635	0.012416	0.0271386	0.0904604	-0.0118043
m3	3	track-relative	418	0.353101	0.0135235	-0.0218233	0.346804	0.0127956	0.0236526
m3	3	track-relative	431	0.408365	0.269785	-0.0489125	-0.0330636	0.00701456	-0.0006449
m3	3	track-relative	440	0.721124	0.0630288	0.201878	0.021637	0.0124701	0.039245
m3	3	track-relative	451	0.961886	0.0474556	0.11952	0.00683348	0.0375791	0.00518443
m3	3	track-relative	481	0.694013	0.127242	0.144727	0.0152461	-0.00275169	0.0158306
m3	3	track-relative	491	0.691718	0.217025	-0.0486208	0.0433744	0.0266791	0.0183229
m3	3	track-relative	521	0.249724	0.322391	0.0985842	0.101708	-0.0431911	0.103527
m3	3	track-relative	548	0.306496	0.241279	0.0751523	0.0772498	-0.0108172	-0.00920559
m3	3	track-relative	565	0.769947	0.134557	0.00928786	-0.0159371	-0.00452021	-0.00236502
m3	3	track-relative	629	1.36764	0.121263	-0.00237608	0.0822603	0.0248649	-0.00532987
m3	3	track-relative	630	0.505491	0.287723	-0.0690563	0.017238	0.000235124	0.0504346
m3	3	track-relative	631	0.551673	0.144265	-0.0252912	0.141257	0.0321513	0.0351052
m3	3	track-relative	699	0.636486	0.0672899	0.000176233	0.148639	-0.0021684	-0.00379514
m3	3	track-relative	780	0.152455	0.301598	0.0103845	-0.00703232	0.0979183	-0.0379322
m3	3	track-relative	801	1.23975	0.124891	-0.00554585	0.0031909	0.00500256	0.0717126
m4	3	track-relative	0	0.273809	-0.00189488	0.0759579	-0.00544343	0.0466323	0.221172
m4	3	track-relative	1	0.189128	0.0598109	0.059289	0.0872441	-0.0061042	0.132662
m4	3	track-relative	8	0.483066	-0.0409729	-0.0198962	-0.016905	-0.0144848	0.0735295
m4	3	track-relative	9	0.769875	0.0124708	0.135267	-0.00903816	0.00520273	0.00543584
m4	3	track-relative	11	0.817586	0.058079	0.0264843	0.0218078	-0.0032616	0.138679
m4	3	track-relative	12	0.777631	0.0229407	0.0182729	-0.00923777	0.0276157	-0.0226319
m4	3	track-relative	14	0.0590728	0.0660225	0.0823606	0.239841	0.114707	0.0735078
m4	3	track-relative	16	0.629327	0.0988355	0.133104	0.041767	-0.00477823	0.0276511
m4	3	track-relative	25	0.553478	0.127572	-0.0116085	-0.00728965	0.0151644	-0.00489028
m4	3	track-relative	26	0.850882	0.0370506	-0.0234589	0.0863824	-0.00226519	0.00688314
m4	3	track-relative	28	0.174757	0.172765	0.471872	0.0648083	-0.00101003	-0.00893255
m4	3	track-relative	31	0.708872	0.0685757	0.061868	0.0186964	-0.00247258	-0.00279932
m4	3	track-relative	32	0.625003	0.276068	-0.00582556	0.0190071	-0.0104356	-0.00252554
m4	3	track-relative	34	0.991095	0.0143688	0.0970585	0.00333877	0.00207227	-0.00710398
m4	3	track-relative	39	1.12517	0.0140195	-0.00301444	-0.0442704	0.0165123	-0.00756197
m4	3	track-relative	41	0.21847	0.108194	-0.0521405	0.0214273	0.0121974	0.132932
m4	3	track-relative	46	0.803587	0.011913	-0.0107232	-0.000995337	-0.00481678	-0.000287067
m4	3	track-relative	54	0.249674	0.370849	0.0941624	-0.0182367	-0.0058009	0.0369746
m4	3	track-relative	59	0.638786	0.0366842	0.00691318	0.1125	0.00112453	0.0101142
m4	3	track-relative	60	0.820514	0.0368157	0.116505	-0.00343931	0.00655932	-0.000727637
m4	3	track-relative	61	0.702537	0.0750333	0.0250449	0.00623398	-0.0170835	-0.00491901
m4	3	track-relative	62	0.82149	0.0300243	0.0323054	0.0469935	0.0102482	0.00839235
m4	3	track-relative	65	0.387206	0.191004	-0.0207578	0.117322	0.0215555	0.01385
m4	3	track-relative	67	0.477619	0.188779	0.0434582	0.114738	-0.00861452	-0.00300089
m4	3	track-relative	68	0.829661	0.0223449	-0.000140059	-0.0240191	-2.02534e-05	-0.0132289
m4	3	track-relative	70	0.616633	0.195441	0.0549318	-0.016224	-0.00952175	0.00314807
m4	3	track-relative	72	0.503149	0.0514181	0.142636	0.00727267	-0.000552034	0.0041189
m4	3	track-relative	83	0.671166	0.129485	0.0291556	0.0143605	-0.00676482	0.0260043
m4	3	track-relative	85	0.714689	-0.000181153	0.143643	-0.0212882	-0.00775534	-0.0496561
m4	3	track-relative	90	0.416848	0.170852	0.10959	-0.00653656	0.00281591	0.0246181
m4	3	track-relative	92	0.505563	0.151107	0.133349	0.0383836	0.0135439	0.0143126
m4	3	track-relative	95	0.863757	0.00198811	-0.00691713	0.043528	0.00824535	0.00487464
m4	3	track-relative	98	0.660383	0.0343483	0.000633003	0.0372868	0.0149889	0.000974785
m4	3	track-relative	99	0.836566	0.0097619	-0.011436	0.00138316	-0.00201365	0.0550424
m4	3	track-relative	101	0.451243	0.363108	0.0475103	0.0920496	0.00278534	0.0650811
m4	3	track-relative	103	0.462648	0.00940781	0.116275	-0.000212787	0.000304628	0.0318064
m4	3	track-relative	111	0.758048	0.102334	0.0180853	0.0458451	-0.0016603	-0.00480226
m4	3	track-relative	112	0.770844	0.108731	0.042891	0.0183435	-0.00164213	0.00137475
m4	3	track-relative	117	0.523209	0.293129	0.025145	-0.0559833	0.0385797	0.0261445
m4	3	track-relative	118	0.506385	0.0617238	0.116204	-0.00461079	0.00552498	0.00792084
m4	3	track-relative	121	0.813354	0.00734513	-0.000947306	0.00311989	-0.00176384	0.0394231
m4	3	track-relative	122	0.533572	0.102268	0.0291568	0.0540072	0.0253063	0.00109762
m4	3	track-relative	125	0.53927	0.263467	0.0508493	-0.00322333	0.0353383	-0.000349038
m4	3	track-relative	126	0.945765	0.0771653	0.00017481	0.0220967	-0.00878125	-0.0020927
m4	3	track-relative	129	0.706774	0.0960367	0.169556	-0.00473986	-0.00329029	0.00773881
m4	3	track-relative	130	0.921171	0.0014355	-0.000745137	0.0483489	0.0387158	-0.000659388
m4	3	track-relative	133	0.925536	0.00451647	-0.00656819	0.0235882	-0.0156083	0.0189434
m4	3	track-relative	134	0.668609	0.0318517	0.212757	-0.000954487	0.000159777	-7.21281e-05
m4	3	track-relative	136	0.607711	0.0374047	0.0955042	-0.00454759	0.0501441	0.0527422
m4	3	track-relative	139	0.541217	0.0753599	0.160421	-0.00478303	0.00662686	0.0070582
m4	3	track-relative	154	0.48525	0.159402	0.00187092	0.0123927	0.00820012	0.0507752
m4	3	track-relative	155	0.552976	0.0358299	0.137179	0.171619	0.00158462	0.0175409
m4	3	track-relative	162	-0.0078512	0.7256	0.140379	-0.00934096	-0.0279439	0.0111765
m4	3	track-relative	170	0.483839	0.00299343	0.330585	0.03119	0.00373558	-0.000509916
m4	3	track-relative	171	0.831817	0.0681271	-0.00165172	0.00800591	-0.00172523	0.0055346
m4	3	track-relative	177	0.335418	0.0946224	0.431482	0.028762	0.00210655	-0.000854965
m4	3	track-relative	179	0.814768	0.0315629	-0.0104246	0.0147268	-0.00115195	0.0261858
m4	3	track-relative	181	0.772989	0.0973754	0.068953	-0.0124437	0.018251	-0.00418226
m4	3	track-relative	185	0.606928	0.029078	0.0298261	0.0401849	0.040909	-0.0078489
m4	3	track-relative	189	0.511473	0.0564884	0.082764	0.122346	0.0182437	0.0238693
m4	3	track-relative	190	0.49886	0.233241	0.0392862	-0.00542575	-0.00667732	0.024536
m4	3	track-relative	194	0.361072	0.142699	0.174226	0.0151311	0.00999611	0.071789
m4	3	track-relative	197	1.16437	-0.166627	-0.0419223	-0.194108	-0.00706479	-0.243782
m4	3	track-relative	199	0.605568	0.0182558	0.375552	-0.0148752	0.0325651	-0.00625356
m4	3	track-relative	206	0.599226	0.196845	0.0510621	-0.00307202	0.00849595	0.0189887
m4	3	track-relative	211	0.703012	0.00169199	0.092788	0.0312082	-0.00677257	-0.00138323
m4	3	track-relative	216	0.748122	0.0262032	0.109883	0.0238946	-0.00323479	-0.0013346
m4	3	track-relative	217	0.359418	-0.00657232	0.426224	-0.00154416	0.0084009	0.00576938
m4	3	track-relative	218	0.711464	0.00965392	0.190106	0.0117899	0.00134624	-0.0010616
m4	3	track-relative	220	0.632141	-0.0383367	0.0719248	0.0350151	0.0174584	0.0146686
m4	3	track-relative	221	0.578445	0.193769	0.0511192	0.0119034	0.0173226	-0.000977267
m4	3	track-relative	222	0.51147	0.128539	0.10262	0.109631	-0.00191097	0.00297703
m4	3	track-relative	227	0.542055	0.348475	0.0104507	0.030398	0.0028209	-4.92599e-05
m4	3	track-relative	228	0.888114	-0.00220498	0.0104091	0.0496781	-0.00685562	0.00509028
m4	3	track-relative	229	-0.0248695	0.0433774	0.152009	0.161029	0.0198767	0.159524
m4	3	track-relative	230	0.705118	0.102712	0.000819967	0.0330848	-0.00218375	0.0180863
m4	3	track-relative	233	0.821702	-0.0297208	-0.0959367	-0.0164282	0.00125571	0.00586701
m4	3	track-relative	236	0.458765	0.261604	0.186533	-0.00806951	0.0514832	0.0340934
m4	3	track-relative	237	0.374236	0.195633	0.13645	0.0997375	-0.00402074	0.065644
m4	3	track-relative	239	0.489864	0.324264	0.0567212	-0.00987936	0.000931739	0.00807341
m4	3	track-relative	249	0.678928	-0.0136637	0.228551	0.00128348	-0.00119491	-0.00378925
m4	3	track-relative	260	0.733942	0.105586	0.0200493	0.0372027	0.00286394	0.0452472
m4	3	track-relative	261	0.574469	0.322725	-0.0631018	0.0444402	-0.00207116	0.0032463
m4	3	track-relative	265	0.863287	0.0218693	0.0186993	0.0752906	0.00498574	0.00152543
m4	3	track-relative	271	0.735831	-0.00299859	0.0308274	0.100582	-0.00199959	0.02352
m4	3	track-relative	272	0.335506	0.14286	0.230271	-0.0487555	-0.0230645	-0.00048054
m4	3	track-relative	273	0.623004	0.0326112	0.114017	0.019818	0.00304034	0.0793712
m4	3	track-relative	281	0.828489	0.0206455	0.0625908	0.0018547	-0.00556553	0.0325367
m4	3	track-relative	284	0.539346	0.0894873	0.0942331	0.0231894	-0.0103486	0.0619314
m4	3	track-relative	291	0.644184	0.0106165	0.0674322	0.0610859	0.00466585	0.0211912
m4	3	track-relative	297	0.503775	0.116062	0.103233	0.0062575	-0.000276456	0.00132912
m4	3	track-relative	305	0.229687	0.168314	0.0374269	0.0793924	0.00373196	0.00220708
m4	3	track-relative	306	0.68345	0.00833691	0.0847453	-0.00211514	-0.00100111	0.0414889
m4	3	track-relative	307	0.546695	0.305376	0.0222974	0.050337	0.00280796	-0.0144248
m4	3	track-relative	311	0.525022	0.0884814	0.000778249	0.0958023	0.0957899	0.01156
m4	3	track-relative	313	0.78542	0.0111582	0.0039511	0.00756413	-0.00123227	0.02245
m4	3	track-relative	314	0.623759	0.104531	-0.0197864	-0.0086321	-0.00542186	0.0942765
m4	3	track-relative	315	1.26497	0.00411791	-0.000282463	0.00591314	-0.00284278	0.00105809
m4	3	track-relative	316	0.505323	0.223373	0.0521684	0.0263823	0.06302	-0.00111696
m4	3	track-relative	323	0.72706	0.0776232	0.000587983	0.0307987	-0.00543065	0.0767585
m4	3	track-relative	327	0.209737	0.214132	0.0802296	-0.00187727	9.52078e-05	0.135722
m4	3	track-relative	328	0.830631	0.0658729	0.00702855	0.00538079	-0.00175172	0.00511903
m4	3	track-relative	330	0.250683	0.0468509	0.191365	0.221767	-0.00329603	0.0653893
m4	3	track-relative	343	0.519458	0.0191081	0.210035	0.00404821	0.0519855	0.0224482
m4	3	track-relative	344	0.754429	0.159651	0.00276326	-0.00930992	0.0055521	0.0415464
m4	3	track-relative	351	0.576432	0.0790967	0.0292133	0.0189122	-0.0018716	0.00181058
m4	3	track-relative	354	0.639316	0.0373547	0.0899385	0.0161806	-0.00722208	-0.000721286
m4	3	track-relative	360	0.740459	0.0205653	0.0241594	0.0147982	-0.0102831	-0.00352322
m4	3	track-relative	371	0.782201	0.056249	-0.00752318	0.037889	0.0181399	-0.00251909
m4	3	track-relative	373	0.825412	0.0402394	4.2757e-05	-0.000458786	-8.518e-06	0.00629158
m4	3	track-relative	380	0.651902	0.0673001	-0.0134011	0.0468987	0.0379202	0.0188963
m4	3	track-relative	384	0.85287	-0.00457861	-0.00051794	0.0405274	-0.0168241	0.0791589
m4	3	track-relative	386	0.806651	0.011751	0.0151597	0.0111898	-0.00324082	0.0443173
m4	3	track-relative	395	0.74023	0.0396154	0.00676526	0.00739413	-0.00261529	-0.00196577
m4	3	track-relative	396	0.73354	0.0581448	0.090171	0.00149769	-0.0116629	-0.00832771
m4	3	track-relative	398	0.590689	0.106498	0.0857189	0.0760364	-0.00372409	-0.00593787
m4	3	track-relative	400	0.72951	0.0548937	0.0947751	0.0642791	-0.00604203	0.025913
m4	3	track-relative	408	0.278505	0.367215	0.0224525	0.0540043	-0.0084961	0.0483568
m4	3	track-relative	410	0.795095	0.00030633	-0.000708101	0.00189691	0.000279136	0.00161485
m4	3	track-relative	412	0.830813	0.0468973	0.0219592	-0.00503727	-0.00299541	9.72465e-05
m4	3	track-relative	421	0.413204	0.152622	0.177701	-0.0151559	-0.0010397	-0.00105023
m4	3	track-relative	429	0.521218	0.145777	0.0430622	0.0260359	-0.00947326	0.00772808
m4	3	track-relative	430	0.623743	0.0827453	0.0461946	0.0594982	-0.00736707	-0.00524813
m4	3	track-relative	432	0.802434	-0.0168333	0.0645539	0.0820134	-0.0081238	-8.11e-05
m4	3	track-relative	436	0.794339	0.0198223	-0.010964	-0.00314429	0.00784915	-0.00939609
m4	3	track-relative	437	0.697359	0.028033	-0.0340524	-0.0146835	-0.0275777	0.0388601
m4	3	track-relative	447	0.772193	0.104933	-0.0249104	0.00296943	0.0177688	0.0137447
m4	3	track-relative	448	0.879764	-0.00653509	0.017224	0.0155864	-0.00305775	0.0284108
m4	3	track-relative	453	1.32375	0.0186395	0.00973555	0.00404038	0.0260025	-0.00421472
m4	3	track-relative	473	0.392634	0.161936	0.140029	0.0576521	-0.00470222	0.020917
m4	3	track-relative	475	0.420403	0.169704	0.0379189	-0.000548837	-0.00247959	-0.00270208
m4	3	track-relative	482	0.444078	0.050851	0.255913	0.0368121	0.0016209	0.000990214
m4	3	track-relative	485	0.954696	0.0340032	0.0155558	0.0131367	-0.00814436	0.0278347
m4	3	track-relative	487	0.581993	0.166445	-0.0114073	0.0372448	0.0164554	0.0110673
m4	3	track-relative	488	0.397326	0.174716	0.0293574	0.0771758	0.00124093	0.024334
m4	3	track-relative	491	0.923507	0.0380484	0.00917643	-0.00459391	-0.00142037	0.0401854
m4	3	track-relative	496	0.652056	0.102188	0.00777847	0.0169051	-0.000449903	0.0805196
m4	3	track-relative	497	0.549424	0.0587404	0.229998	-0.00129809	-0.00239441	0.00595095
m4	3	track-relative	499	0.850315	0.0219941	0.012356	0.00619393	-0.00277653	-0.00354906
m4	3	track-relative	501	0.853229	0.107384	0.0209493	0.0047259	0.0105652	0.0131544
m4	3	track-relative	503	0.562067	0.124053	0.0675869	0.0944617	-0.00116988	0.00361734
m4	3	track-relative	509	0.729091	0.106994	0.0229824	-0.00354233	0.00249298	0.00732634
m4	3	track-relative	512	0.326577	0.202439	0.0604197	0.189632	-0.00417324	0.00371308
m4	3	track-relative	532	1.52713	-0.00154527	-0.0048337	0.00889524	0.0355074	3.56959e-06
m4	3	track-relative	536	0.237769	-0.0782225	-0.0532428	0.0241674	0.0395209	0.291157
m4	3	track-relative	545	0.249349	-0.040113	0.239077	0.0729271	-0.00714925	0.0473539
m4	3	track-relative	550	0.539715	0.0326852	0.298888	0.0865317	-0.00406134	-0.00595122
m4	3	track-relative	570	0.606117	0.0643403	0.0487206	0.0025218	-0.00160458	0.0137914
m4	3	track-relative	578	0.779256	0.0616903	0.00065996	0.0111485	-0.00519205	0.00118234
m4	3	track-relative	579	0.420203	0.054328	0.375773	0.00369813	-0.00337244	0.000476621
m4	3	track-relative	581	0.579703	0.0784908	0.0155829	0.0901522	0.00514552	0.0839398
m4	3	track-relative	584	0.867275	-0.0172813	0.0367679	-0.00769963	-0.0030398	0.00167926
m4	3	track-relative	592	0.570613	0.0630226	0.152585	-0.00502356	-0.00226996	0.00040181
m4	3	track-relative	603	0.603326	0.0156821	0.0756977	0.0196689	0.063703	0.0456179
m4	3	track-relative	607	0.26609	0.113098	0.268841	0.00013762	0.0121298	0.00158541
m4	3	track-relative	611	0.576534	0.0198366	0.267581	0.018937	0.00474177	-0.000388558
m4	3	track-relative	625	0.376136	0.0855282	0.417401	0.00840336	-0.00398294	-0.00956783
m4	3	track-relative	627	0.797376	0.0378102	0.0049889	0.00212655	-0.000671287	0.00236966
m4	3	track-relative	636	0.544994	0.298143	-0.001008	-0.00477591	-0.00165793	0.00378549
m4	3	track-relative	643	0.749219	0.0978399	-0.0229132	0.00728662	-0.00173351	0.00630636
m4	3	track-relative	654	0.346685	0.354137	0.0705398	0.00273935	0.00689129	0.0316748
m4	3	track-relative	665	0.858125	0.0398309	0.0026488	0.0248016	-0.00503314	0.020846
m4	3	track-relative	670	0.887099	0.0665188	-0.00312525	-0.00701924	0.000343041	-0.00629194
m4	3	track-relative	672	0.77953	0.012552	0.0666309	0.0659191	0.00558345	0.0285942
m4	3	track-relative	678	0.936432	0.0222367	0.0123248	-0.00901592	-0.00471023	0.0693751
m4	3	track-relative	681	0.945506	0.0333856	0.00637674	-0.00364684	-0.0022305	0.028884
m4	3	track-relative	690	0.465636	0.113178	0.188175	-0.00268697	-0.0176124	0.0435628
m4	3	track-relative	701	0.803301	-0.0322467	0.0225872	-0.00436199	0.0607127	0.0398788
m4	3	track-relative	702	0.880001	0.0934494	-0.00992457	0.00207612	-6.42864e-05	0.0209436
m4	3	track-relative	711	0.826558	0.0581317	0.0414997	-0.00424282	-0.00330622	0.0109766
m4	3	track-relative	713	0.720601	0.092909	-0.00421015	0.00352813	-0.00446459	0.0105742
m4	3	track-relative	716	0.781051	0.00113056	0.0589866	0.037276	-0.000543321	-0.000487499
m4	3	track-relative	729	0.738139	0.0138935	0.0980739	0.0678836	-0.0119961	0.00854662
m4	3	track-relative	738	0.551844	0.16643	0.0173105	0.0310046	-0.00742856	-0.00738785
m4	3	track-relative	742	1.00841	0.0562821	0.000368307	0.00284561	0.0449059	-0.000511811
m4	3	track-relative	753	0.593982	0.156049	0.0448518	0.00282916	0.00160528	-0.000692462
m4	3	track-relative	759	0.674556	0.047524	0.077678	-0.0125706	0.0874659	-0.00859538
m4	3	track-relative	764	0.614424	0.13851	0.0537346	0.0110109	-0.00593905	-0.015758
m4	3	track-relative	768	0.513258	0.0755182	0.140054	0.046936	-0.00601585	-0.0180706
m4	3	track-relative	772	0.822804	0.0437024	0.0011599	0.0475907	-0.000168519	-0.00199255
m4	3	track-relative	775	0.86254	0.0354526	0.0446097	0.00920493	-0.000960722	-0.000582743
m4	3	track-relative	781	0.77659	0.0243544	0.0191756	-0.000723323	-0.00123206	-0.00200635
m4	3	track-relative	789	0.925459	0.0472406	0.00206778	0.018772	-0.0042866	0.0019168
m4	3	track-relative	802	0.580576	0.0285048	0.152425	0.0140857	0.0211745	-0.0113399
m4	3	track-relative	808	0.875698	0.034725	0.00813659	0.0720403	-0.000461682	-0.00255898
m4	3	track-relative	819	0.597028	0.0938007	0.0646283	0.0168815	-0.00233538	0.00540657
m4	3	track-relative	848	0.193531	0.00728652	0.34194	0.00787194	0.0776327	0.0273443
m4	3	track-relative	853	0.472946	0.027422	0.231005	-0.00985462	0.00638042	-0.00219646
m4	3	track-relative	858	0.838881	0.014601	-0.00480564	0.0189611	-0.00204526	0.0446402
m4	3	track-relative	875	0.873414	-0.00575155	0.0197721	-0.00488719	-0.000502493	0.00727917
m4	3	track-relative	892	1.05232	0.0150114	0.00242241	0.0242463	-0.000264568	-2.01378e-05
m4	3	track-relative	898	0.84447	0.0604357	0.0175153	0.0123138	-0.00374214	0.0109422
m4	3	track-relative	929	1.20704	0.0686406	0.00190328	0.02874	0.00131014	0.00790852
m4	3	track-relative	931	0.811983	0.0277626	0.0255667	0.0346828	-0.00335452	-0.00181819
m4	3	track-relative	936	0.709058	0.129171	0.00457223	0.0114239	-0.0050082	0.000187836
m4	3	track-relative	955	0.787899	0.0334083	0.000438038	0.00912829	-0.00482176	0.0367423
m4	3	track-relative	984	1.00219	-0.000589799	0.0465546	0.0105634	-0.000318454	-8.17975e-05
m4	3	track-relative	994	0.827045	0.0518797	0.0654613	-0.00121224	0.0325671	-0.00987101
m4	3	track-relative	999	0.668743	0.0904298	0.0155051	0.00597202	-0.00127316	0.0102461
m4	3	track-relative	1006	0.102855	0.166737	0.472618	0.0734873	-0.00354364	0.0127108
m4	3	track-relative	1008	0.891683	0.00435364	0.00146468	-0.00393044	-2.00659e-06	0.0122496
m4	3	track-relative	1012	0.698396	0.0381313	0.0221148	0.0128629	-0.00346321	-0.00278417
m7	3	track-relative	50	1.03311	-0.166924	-0.0547376	0.0471029	-0.038193	-0.0928878
m7	3	track-relative	103	1.08324	-0.116638	0.0154109	-0.00134846	-0.00193728	-0.00189638
m7	3	track-relative	207	0.0539582	0.103119	0.158226	0.0267477	-0.000381676	-0.0575198
m7	3	track-relative	274	0.29814	-0.0637432	-0.00225745	0.045535	-0.0489427	0.161211
m7	3	track-relative	391	0.146753	0.117758	0.126095	0.352802	-0.0306647	-0.0214094
m7	3	track-relative	447	1.61581	0.317002	-0.077009	0.0938402	-0.0513986	-0.0375686
m7	3	track-relative	509	1.60021	-0.0105974	-0.000255236	-0.0177915	-0.0236292	-0.0406897
m7	3	track-relative	554	0.561841	-0.0349988	0.0222593	0.0354863	-0.0183371	-0.0198445
m7	3	track-relative	706	0.818931	-0.0218103	-0.0554485	0.252126	-0.00557276	0.204249
m11	3	track-relative	20	0.0872415	0.071023	0.000137094	0.0762802	0.0046429	0.602687
m11	3	track-relative	22	0.546355	-0.00471593	0.175917	0.00982968	-0.0143449	0.0287815
m11	3	track-relative	30	0.032222	0.173077	0.0931323	0.371933	0.0315617	-0.000632052
m11	3	track-relative	31	0.566418	0.124771	0.1055	0.00162211	-0.00679495	-0.00973454
m11	3	track-relative	33	0.268064	0.0731253	0.15987	0.025948	0.0306368	0.147516
m11	3	track-relative	39	0.588972	-0.00411688	0.200672	0.047405	0.0203823	0.00890419
m11	3	track-relative	40	0.800316	0.0238156	-0.075737	0.0364237	-0.000159315	-0.0622909
m11	3	track-relative	48	0.888409	-0.00300422	0.0563231	0.0771447	0.0137775	0.0395976
m11	3	track-relative	51	0.379784	0.0495135	0.127493	0.0106459	0.0153605	0.13176
m11	3	track-relative	58	0.244065	-0.019025	0.103063	0.14641	-0.00390383	-0.0433438
m11	3	track-relative	69	0.76347	0.0543889	0.139706	0.0889071	0.0105973	-0.00267525
m11	3	track-relative	81	0.762235	0.00105674	0.2034	0.00193109	0.00134328	-0.00242045
m11	3	track-relative	86	0.176663	0.232523	0.17536	0.175183	-0.00230722	0.0465009
m11	3	track-relative	89	0.400024	0.0548902	0.0563297	0.291389	0.0390738	-0.000913021
m11	3	track-relative	92	0.0510405	0.0415957	0.514242	0.0572331	0.0295781	0.00289789
m11	3	track-relative	119	0.588049	0.0461441	0.0272315	0.170959	-0.0202944	0.0990126
m12	3	track-relative	11	0.766986	0.0171206	0.0225708	0.053522	0.02505	-0.0374688
m12	3	track-relative	16	0.437826	0.384744	0.110778	0.0117372	0.0203909	-0.0941141
m12	3	track-relative	23	0.762874	-0.0140318	0.0106953	0.0489453	0.00858687	0.00472309
m12	3	track-relative	30	0.740222	0.105549	0.00487499	0.142423	0.0279127	0.085552
m12	3	track-relative	36	0.629943	0.113212	0.000211273	-0.0105142	-0.00827402	0.25069
m12	3	track-relative	37	0.731598	0.162195	0.0851236	0.0300722	-0.000505512	-0.000473989
m12	3	track-relative	59	0.613281	-0.0316308	0.014874	0.155858	0.0815503	0.00474966
m12	3	track-relative	62	0.120214	0.291136	0.468899	-0.444374	0.052175	-0.00687244
m12	3	track-relative	71	0.644712	0.0624578	0.123876	-0.0106704	0.0357904	0.0141152
m12	3	track-relative	84	0.844017	-0.000731573	0.0177054	-0.000284881	-3.67175e-05	0.0537487
m12	3	track-relative	96	1.28891	0.102744	-0.0174049	0.0370554	0.0291157	-0.00365091
m12	3	track-relative	103	0.293342	0.000312788	0.192376	0.191618	-0.000104364	0.107873
m12	3	track-relative	108	0.355031	-0.00278373	0.307855	0.202097	0.00571236	0.0018385
m12	3	track-relative	127	0.355436	-0.00273958	-0.00168219	0.0639811	-0.131279	-0.139824
m12	3	track-relative	145	0.019872	0.143848	0.510185	-0.0354891	-0.0202904	-0.0165375
m12	3	track-relative	162	0.130157	-0.0429759	0.404649	0.327681	0.0787261	-0.0115486
m12	3	track-relative	166	0.902258	0.0693713	-0.0140148	0.0714693	-0.0214646	-0.0433998
m12	3	track-relative	201	0.593777	0.0648261	0.0230979	-0.0162748	-0.00455702	0.0499529
m12	3	track-relative	213	0.24354	0.0190603	0.300931	-0.00618288	-0.00773966	0.120651
m12	3	track-relative	221	0.775871	0.0356696	0.000182913	0.0931346	-0.0260778	0.0152366
m12	3	track-relative	224	0.195591	0.434021	0.0817037	0.00621895	-0.0104556	-0.0046531
m12	3	track-relative	227	0.407188	0.242566	0.310502	-0.044831	-0.0189054	-0.000106656
m12	3	track-relative	229	0.699691	8.57735e-05	0.0177807	0.0734386	-0.00429935	0.18817
m12	3	track-relative	234	0.34993	0.00884396	0.006837	0.166023	0.0591798	0.23863
m12	3	track-relative	238	0.665481	0.0265425	0.167054	0.12381	-0.0265326	-0.0248811
m12	3	track-relative	239	0.66719	0.00153672	0.0233639	0.0452606	-0.0070545	0.0237734
m12	3	track-relative	240	0.190739	0.00548966	0.391744	0.214467	-0.00465747	0.0426778
m12	3	track-relative	242	0.756652	0.0174643	0.0263923	0.15941	0.0509161	0.0812098
m12	3	track-relative	251	0.365528	0.0192157	0.404125	-0.0421083	0.0962693	0.0131213
m12	3	track-relative	262	0.521342	-0.438996	0.00666101	-0.0689007	-0.0169813	0.49257
m12	3	track-relative	280	0.620975	0.196121	0.0219828	0.0571366	0.000551217	0.0121409
m12	3	track-relative	293	0.82926	-0.000394079	0.124182	0.111324	0.00998676	0.00203108
m12	3	track-relative	314	0.51077	-0.000408598	0.193329	0.239483	0.015528	2.05008e-05
m12	3	track-relative	319	0.235429	-0.00140207	0.376953	0.0337187	0.0116608	0.342882
m12	3	track-relative	361	0.0989522	0.295664	0.282444	-0.128348	-0.00539735	-0.00687134
m12	3	track-relative	362	0.556847	-0.00264314	0.0706434	0.066664	-0.0769165	0.0400091
m12	3	track-relative	367	0.634019	0.104985	0.0337934	0.182799	-0.00479742	-0.0162529
m12	3	track-relative	375	0.284922	0.207439	0.0450976	0.215246	-0.00813055	0.124008
m12	3	track-relative	384	0.511478	0.577194	0.0507321	0.176914	0.0213231	0.0893181
m12	3	track-relative	403	0.6927	0.0472768	0.00503774	-0.00333574	-0.00868259	0.00373144
m12	3	track-relative	413	0.376685	-0.00780349	-0.0184809	-0.0184688	-0.0500849	0.464389
m12	3	track-relative	421	0.507507	0.00645676	0.260249	0.108128	0.0132194	0.0101592
m12	3	track-relative	423	0.479872	0.0262764	0.26915	0.094777	-0.00979822	0.00700105
m12	3	track-relative	426	0.428429	0.0611642	0.0936041	-0.00173458	0.0129322	0.0287091
m12	3	track-relative	433	0.121595	0.175979	0.24354	0.256889	-0.02443	-0.00189274
m12	3	track-relative	437	0.366204	0.0902242	0.132669	0.219136	0.0496908	0.215834
m12	3	track-relative	438	0.176017	0.0454798	0.353428	0.332229	-0.00316464	0.0238266
m12	3	track-relative	445	0.621143	0.0784008	0.0173517	0.103319	0.00748279	0.0279909
m12	3	track-relative	461	0.312914	0.168016	0.0958664	0.0672118	-0.0101472	0.101424
m12	3	track-relative	469	0.775582	-0.000763803	0.152503	0.0755001	-0.000915831	0.0081147
m12	3	track-relative	473	0.770817	-0.00192144	-0.00700835	0.0784379	0.00157489	-0.00369149
m12	3	track-relative	482	0.479172	0.0733233	0.299497	0.0208753	-0.0104415	0.0863893
m12	3	track-relative	506	0.685272	0.00547532	0.216033	0.222417	-0.000740542	0.000889359
m12	3	track-relative	518	0.366055	0.236343	0.450292	-0.05187	-0.0628649	0.0324096
m12	3	track-relative	522	0.604863	0.190733	0.135326	0.105013	-0.0576531	0.0403176
m12	3	track-relative	525	0.81775	-0.0211611	0.0014706	0.00577424	0.00921476	0.0849421
m12	3	track-relative	528	0.492674	0.0201506	0.450396	0.0991207	0.0118213	0.0108354
m12	3	track-relative	533	0.484934	0.188951	0.272519	0.0765384	-0.00540225	-0.010673
m12	3	track-relative	536	0.399512	0.0842695	0.294831	0.0253079	-0.0155772	0.147833
m12	3	track-relative	538	0.480363	0.096301	-0.0171644	0.113284	-0.00354655	0.129299
m12	3	track-relative	544	0.453546	0.133439	0.106305	0.0513617	-0.00873529	-0.0237425
m12	3	track-relative	551	0.452921	0.0828185	0.0239381	0.0892673	0.058112	0.0518203
m12	3	track-relative	563	0.241179	0.0149715	-0.00516573	0.44616	-0.0092918	-0.00171251
m12	3	track-relative	566	0.334908	-0.000973757	0.352044	0.00918202	-0.0480798	0.105374
m12	3	track-relative	573	0.444795	0.120841	0.10164	0.130326	0.0153212	0.0818726
m12	3	track-relative	574	0.655971	0.0273413	0.274985	0.000676651	-0.00865975	-0.0389088
m12	3	track-relative	577	0.655471	0.0591809	0.0341413	0.253293	-0.0128312	0.0477411
m12	3	track-relative	606	0.829211	0.0348701	0.0492542	-0.0205932	0.0141352	0.046456
m12	3	track-relative	615	0.583652	0.0217024	0.218288	0.0590586	-0.00391702	-0.00168701
m12	3	track-relative	617	0.543393	0.02134	0.471235	0.105964	-0.0208298	0.0501776
m12	3	track-relative	619	0.368583	0.0301348	0.446866	0.0202904	-0.0105834	-0.0653472
m12	3	track-relative	624	0.759368	0.0696471	-0.0272555	0.133927	-0.0170306	-0.0183386
m12	3	track-relative	645	0.659568	0.0638458	0.251888	0.0949523	-0.00048025	-0.00583309
m12	3	track-relative	652	0.747085	0.0143857	0.147562	0.183654	-0.000880599	-0.000919095
m12	3	track-relative	675	0.405853	0.0909589	0.315556	0.192999	0.0667443	0.128775
m12	3	track-relative	676	0.451188	0.246691	0.341429	0.115824	0.0739063	0.0314016
m12	3	track-relative	746	0.764417	0.00895053	0.0940006	0.0254841	-0.00448089	0.025632
m12	3	track-relative	767	0.223793	0.110173	0.259287	0.23834	0.00501078	0.0432351
m12	3	track-relative	791	0.606973	0.0529822	0.0155653	0.081048	0.0138103	0.103806
m12	3	track-relative	810	0.704847	-0.00672646	0.00568368	0.193255	0.0188895	0.0293974
m12	3	track-relative	819	0.169642	0.130311	0.318283	0.0927659	-0.00224128	0.000900636
m12	3	track-relative	822	0.568276	-0.00253638	0.289359	0.141738	-9.32822e-06	0.00137271
m12	3	track-relative	828	0.38067	0.00220455	0.524369	-0.000149416	-0.00873008	0.104605
m12	3	track-relative	836	0.60331	0.00407617	0.524644	0.00180011	0.0218743	0.040753
m12	3	track-relative	868	1.19222	-0.00246772	-0.0709876	0.0252495	-0.00383481	0.0486323
m12	3	track-relative	870	0.376505	0.0571078	0.259423	0.018829	-0.0029295	-0.000378086
m12	3	track-relative	903	0.620041	-0.057586	0.372451	0.0232888	-0.00544151	-0.0183302
m12	3	track-relative	928	0.476918	0.0251952	0.00467278	0.470334	-0.00635826	0.00329487
m12	3	track-relative	951	0.493179	0.0182442	0.2564	0.00112808	-0.0149326	-0.0142567
m12	3	track-relative	954	0.339982	0.0870639	0.0266378	0.100735	-0.0143396	-0.0062907
m12	3	track-relative	959	0.996683	-0.0288161	-0.105266	0.171828	0.0138142	0.0105105
m12	3	track-relative	962	0.329096	0.129273	0.298513	-0.00262538	-0.00820306	0.0134194
m12	3	track-relative	990	0.657047	0.0487359	0.0126035	0.0306058	-0.0032425	0.0157954
m12	3	track-relative	1007	0.944274	-0.0319915	-0.0355447	0.116257	0.00395365	0.00289746
m12	3	track-relative	1046	0.508138	0.0514266	0.0979535	0.083481	-0.0144648	0.0196323
m12	3	track-relative	1050	0.406629	-0.0403954	0.401157	-0.0228425	0.0528596	-0.00235624
m12	3	track-relative	1132	0.830076	-0.0174714	0.0157038	0.0501889	0.00318086	0.000238928
m13	3	track-relative	36	0.269959	0.0502588	0.018462	0.352594	0.0222628	0.0616642
m13	3	track-relative	38	0.00840746	0.241405	0.0227372	0.161297	0.18467	-0.00334119
m13	3	track-relative	58	0.257552	0.0116698	0.10105	0.564723	-0.00474917	-8.65995e-05
m13	3	track-relative	77	0.0620517	0.149503	0.313966	0.148555	0.0532278	-0.00493666
m13	3	track-relative	130	-0.0221531	0.0249726	0.533657	0.0292863	-0.0243165	0.257871
m13	3	track-relative	148	1.76375	-0.397555	-0.166287	-0.288192	0.183403	-0.52903
m13	3	track-relative	153	1.08447	-0.335327	0.25742	-0.172304	-0.0996664	-0.213693
m13	3	track-relative	196	0.608616	-0.0108367	0.0773321	0.111482	0.0158203	0.0151818
m13	3	track-relative	282	0.769321	0.0652166	0.0457734	0.0655362	-0.00360284	0.0541534
m13	3	track-relative	316	0.827447	0.165138	0.0357167	0.0609068	0.058357	-0.0042353
m14	3	track-relative	2	0.432201	0.521719	0.0248899	0.0172119	-0.00555929	-4.41182e-05
m14	3	track-relative	4	0.19498	0.0304296	0.132659	0.258961	0.0142105	0.0026549
m14	3	track-relative	8	0.485809	-0.000636419	-0.00555154	0.000718044	0.00497665	0.00226535
m14	3	track-relative	10	0.457258	0.0265687	0.0376942	0.0877479	0.000192139	0.0346368
m14	3	track-relative	12	0.675979	0.036596	0.067572	0.0373981	-0.00271967	-0.00694202
m14	3	track-relative	18	0.182495	0.223118	0.00499517	0.0542662	0.010447	0.291786
m14	3	track-relative	22	0.400724	0.169852	0.0197528	0.0269887	0.00603247	-0.00486731
m14	3	track-relative	24	0.460482	0.0739398	0.0255536	-0.00337143	-0.000439596	0.00736946
m14	3	track-relative	27	0.916742	0.129018	-0.0329145	0.00513335	0.0390299	0.0169933
m14	3	track-relative	30	0.566218	0.258442	0.101114	0.0401528	0.00323797	0.00209321
m14	3	track-relative	31	0.931481	0.447157	-0.00121307	0.0319498	0.00380667	0.0502133
m14	3	track-relative	33	0.444944	0.0069761	0.108492	0.188742	0.0179668	-0.00227331
m14	3	track-relative	41	0.710662	0.355586	0.0210647	0.0650624	0.00135729	0.110472
m14	3	track-relative	42	0.606705	0.27491	-0.0981988	0.0876158	0.0113206	0.00608282
m14	3	track-relative	44	0.595192	0.155498	0.0410286	0.0214215	-0.00484011	0.00476716
m14	3	track-relative	49	0.0398661	-0.00652825	0.204223	0.265414	0.00322215	0.0159849
m14	3	track-relative	50	0.62059	-0.00883245	0.298427	-0.0353336	-0.0678176	-0.0176114
m14	3	track-relative	51	0.691903	-0.00177333	-0.0263969	0.0586064	-0.00430877	0.0258257
m14	3	track-relative	58	0.591368	0.0228769	0.193046	-0.00019439	-0.000855153	0.025468
m14	3	track-relative	59	0.738268	0.170863	-0.00536018	0.0362525	-0.00304118	-0.00351726
m14	3	track-relative	69	0.909631	0.111177	0.0287994	-0.0341208	-0.00436834	0.0612433
m14	3	track-relative	73	0.580017	0.291985	0.0701126	0.0419473	0.00934061	0.00824683
m14	3	track-relative	76	0.824782	0.306169	0.00487699	0.0065031	-0.00267167	0.0100431
m14	3	track-relative	78	0.75637	0.0744043	-0.0134946	0.085656	-0.00159636	0.0840653
m14	3	track-relative	79	0.317298	0.0456537	0.0941437	0.0670595	0.00045573	-0.00553104
m14	3	track-relative	80	0.420687	0.123481	0.00465803	0.0426251	0.0301636	-0.00123994
m14	3	track-relative	81	0.69766	0.020062	0.167667	-0.0067657	-0.0236605	-0.0180455
m14	3	track-relative	83	0.504095	0.11207	0.0344569	0.144944	0.000164421	-0.00284879
m14	3	track-relative	89	0.65092	0.268862	0.0201626	0.142825	-0.00107177	-0.00185428
m14	3	track-relative	93	0.343141	0.248776	0.0512975	0.0854218	-0.000281494	0.00289096
m14	3	track-relative	97	0.701065	0.215307	0.0633962	0.00733075	-0.000990393	-0.00262841
m14	3	track-relative	100	0.417225	0.0532819	0.0346333	0.0530407	-0.00782168	-0.00509586
m14	3	track-relative	107	0.65714	0.382281	0.0182169	0.0815578	-0.0127087	0.010653
m14	3	track-relative	113	0.689812	-0.00462685	0.187667	0.0253667	0.003063	-0.0150838
m14	3	track-relative	125	0.399067	0.168623	0.230758	0.0557802	0.0033486	-0.00494464
m14	3	track-relative	134	0.370421	0.372147	0.00353016	0.0213002	0.00304452	0.00785152
m14	3	track-relative	136	0.203901	0.0531918	0.413235	0.0938288	0.0145785	-0.000284163
m14	3	track-relative	139	0.110109	0.590343	0.0275568	0.0307354	-0.0162636	-0.00295329
m14	3	track-relative	142	0.831462	0.443109	0.0254881	0.0587111	-0.0102035	0.0128576
m14	3	track-relative	143	0.0706592	0.280441	0.0389829	0.184612	1.61858e-05	-0.000989874
m14	3	track-relative	146	0.844388	0.107683	0.0314269	-0.00250378	-0.00426658	-0.00919608
m14	3	track-relative	155	0.871433	0.523047	0.0401908	-0.028249	0.0199063	0.132927
m14	3	track-relative	157	0.353012	0.176096	0.0735947	0.0486643	0.0084769	0.0242909
m14	3	track-relative	164	0.606005	0.354559	0.0208837	0.0932081	0.0330346	0.0205726
m14	3	track-relative	166	0.46404	0.187871	0.134828	0.0202133	0.00106602	0.00255794
m14	3	track-relative	168	0.855203	0.135713	0.00268559	0.150489	2.89823e-06	0.00522685
m14	3	track-relative	172	0.935009	0.132375	0.000113083	0.104794	-0.0101106	0.0135473
m14	3	track-relative	174	0.833989	0.199241	0.0390652	-0.0226957	-0.0141073	0.0389587
m14	3	track-relative	175	0.34664	0.370137	-0.0601779	0.0253525	0.0532282	0.0388076
m14	3	track-relative	177	0.581134	0.155048	-0.0062052	0.0288565	-0.00945865	-0.0242132
m14	3	track-relative	179	0.902203	-0.0068058	0.0317484	0.082318	0.00345302	-0.001262
m14	3	track-relative	181	0.566054	0.0649028	0.0345912	0.144023	-0.0118158	0.0291892
m14	3	track-relative	184	0.701527	-0.0383614	0.10993	-0.0172233	-0.0323856	0.0903084
m14	3	track-relative	189	0.661985	0.529962	-0.0145355	-0.0225608	-0.00031952	-0.0107102
m14	3	track-relative	191	0.538327	-0.00138879	0.00300833	0.299355	-0.00759046	0.0712333
m14	3	track-relative	197	0.958513	0.227373	0.0334718	0.0803493	-0.00208057	0.01449
m14	3	track-relative	198	0.803455	0.133142	-0.0259381	0.010715	0.054976	-0.00128366
m14	3	track-relative	202	0.783875	0.285296	0.00276303	0.0419449	0.012947	-0.000225583
m14	3	track-relative	205	0.919581	-0.00237317	-0.187503	-0.0641242	-0.100122	0.0833047
m14	3	track-relative	206	0.823022	0.00518244	0.0356555	0.0564289	0.00613231	-0.00386973
m14	3	track-relative	208	0.393295	0.260095	0.0347312	0.0164246	5.9044e-05	0.152635
m14	3	track-relative	218	0.884819	0.240323	-0.0741312	0.0127773	0.0160808	0.0290716
m14	3	track-relative	225	0.889394	0.13994	0.0128385	0.0939429	-0.00416499	0.0215472
m14	3	track-relative	231	0.708267	0.290035	-0.0224062	-8.53623e-05	-0.00825934	0.00180847
m14	3	track-relative	235	0.275334	0.280024	0.194013	0.227673	-0.00178912	0.0481736
m14	3	track-relative	236	0.785542	0.374874	0.0149208	0.044959	-0.000133254	0.0014063
m14	3	track-relative	240	0.320814	0.0310915	0.0589187	0.158742	-0.00237255	0.00115746
m14	3	track-relative	248	0.20419	0.0471055	-0.0211721	0.12991	0.103548	0.0835764
m14	3	track-relative	251	0.266788	0.259377	0.0851685	0.116637	0.0127037	0.0176325
m14	3	track-relative	252	0.254783	0.203128	0.238771	0.00538465	-0.000932195	0.0035593
m14	3	track-relative	257	0.399794	0.154796	0.14822	0.0134764	-0.00488146	0.0070423
m14	3	track-relative	258	0.528311	0.0673851	0.0261618	0.205051	0.00080219	-0.00137253
m14	3	track-relative	260	0.386521	0.0302103	0.268967	-0.0391837	0.0532484	0.0283839
m14	3	track-relative	261	0.795018	0.166323	0.0762274	-0.0105821	0.00105085	0.072931
m14	3	track-relative	263	0.862591	0.0434256	0.0468021	0.000203055	-0.00276694	0.0656377
m14	3	track-relative	268	0.119181	0.0130947	0.166731	0.13286	-0.00891649	0.0383431
m14	3	track-relative	270	0.693462	0.0363406	0.358559	-0.0124913	-0.0179818	-0.00146017
m14	3	track-relative	277	0.703546	0.036426	0.345446	0.00310614	-0.00891292	-0.00432635
m14	3	track-relative	278	0.643321	0.233689	0.0155537	0.0526901	0.00110758	-0.00169151
m14	3	track-relative	282	0.921096	0.14707	0.00608728	0.00320086	-0.00342279	-0.0141485
m14	3	track-relative	284	0.586503	0.388636	0.0438597	-0.0230827	-0.0119893	0.0336343
m14	3	track-relative	291	0.244336	0.452649	0.0468904	0.0845964	-0.019272	0.0813685
m14	3	track-relative	292	0.725347	-0.000253817	0.277525	0.00871251	0.00105749	-0.00224961
m14	3	track-relative	296	1.05319	0.0156469	-0.00304682	0.0473115	-0.00148333	0.00263024
m14	3	track-relative	299	0.343387	-0.0416582	0.174279	0.199104	-0.0346547	0.115284
m14	3	track-relative	306	0.308083	0.172739	0.0937476	0.00519917	0.00378938	0.0469752
m14	3	track-relative	314	0.46767	0.153019	0.316309	-0.00705465	0.0251267	-0.0425032
m14	3	track-relative	318	0.554349	0.109023	-0.0334685	0.395849	-0.0188086	-0.0126088
m14	3	track-relative	320	1.38043	0.152221	-0.00990624	0.0357715	0.0175673	0.00144012
m14	3	track-relative	332	0.915991	0.30447	0.0252862	0.0179243	-0.0109618	-0.00278859
m14	3	track-relative	335	0.550001	0.0939295	0.159076	0.0977722	-0.00209513	0.11516
m14	3	track-relative	342	0.615855	0.15221	-0.00141393	0.313086	0.0177781	0.00211354
m14	3	track-relative	350	0.799763	0.112783	0.024128	0.020186	-0.00116187	0.00658144
m14	3	track-relative	354	0.617044	0.0578051	0.369155	0.0610062	-0.00173358	-0.00279483
m14	3	track-relative	367	0.7152	0.388068	-0.0149411	0.124135	-0.00685769	-0.00568576
m14	3	track-relative	368	0.816149	0.297191	0.0260567	-0.0196529	-0.0194568	-0.0158398
m14	3	track-relative	371	0.216938	0.227608	0.240441	-0.0100256	-0.0399097	0.0425643
m14	3	track-relative	378	0.765785	0.0497806	0.107001	0.00920538	-0.000150122	-0.00242736
m14	3	track-relative	379	0.576252	0.222222	0.0694823	0.0295397	-0.00200716	-0.00272186
m14	3	track-relative	382	0.31153	0.38762	0.0679085	0.0128365	-0.00723886	0.159463
m14	3	track-relative	386	0.579984	0.115015	0.149261	0.0117148	0.00977806	-0.00013343
m14	3	track-relative	389	0.874791	0.070639	-0.0449964	-0.0015747	-0.00237218	-0.00354298
m14	3	track-relative	391	0.0855263	0.220252	0.132496	0.0816003	-0.0157243	0.0283921
m14	3	track-relative	393	0.588077	0.0617248	0.0713367	0.0225606	0.0117458	0.0258236
m14	3	track-relative	397	0.658928	0.219987	0.0358694	0.00787382	-0.00367911	-0.024282
m14	3	track-relative	411	0.0798494	-0.0889378	0.488845	0.0923263	0.0179866	-0.0179008
m14	3	track-relative	413	0.685129	0.0320983	0.0505711	0.00579567	-0.000632505	-0.00433092
m14	3	track-relative	416	0.695396	0.118294	0.0212157	0.0419753	0.00429475	0.0886968
m14	3	track-relative	429	0.849554	-0.041769	-0.0490157	-0.00328651	0.00433436	-0.00142965
m14	3	track-relative	438	0.996335	-8.69816e-05	-0.000726812	0.00164894	0.00056418	0.00045906
m14	3	track-relative	444	1.14819	0.291367	-0.00722356	0.0305381	0.015255	-0.00252128
m14	3	track-relative	448	0.110825	0.185276	0.126703	0.184893	0.0131442	0.00637631
m14	3	track-relative	449	0.161884	0.278597	0.186447	0.267317	-0.0500784	0.0898005
m14	3	track-relative	450	0.694356	0.234987	0.062727	0.134624	-0.00593975	0.0607524
m14	3	track-relative	452	0.427106	0.14096	0.135542	0.00121418	-0.00178539	0.0255746
m14	3	track-relative	465	0.683137	0.132559	0.101475	0.0216178	0.00659624	0.0201033
m14	3	track-relative	466	0.42924	0.0160002	0.025764	0.031914	-0.00723509	-0.00607811
m14	3	track-relative	470	0.33062	0.0310163	0.03565	0.0640506	0.0032198	0.00105206
m14	3	track-relative	477	0.324565	0.23601	0.0943333	0.0344636	0.0572994	0.00268498
m14	3	track-relative	488	1.14905	0.00617444	0.0205096	0.0364495	0.0484876	0.00696428
m14	3	track-relative	502	0.736193	0.307461	0.0143473	0.073473	0.00792646	-0.00615501
m14	3	track-relative	522	0.726307	0.227405	0.104695	0.154639	0.00309435	0.0138488
m14	3	track-relative	544	0.688244	0.04639	0.0967629	0.00306972	-0.0098927	-0.0168488
m14	3	track-relative	558	0.479652	0.0715855	0.305478	-0.00370203	0.00421643	-0.000442472
m14	3	track-relative	562	1.06303	0.00478892	-0.00984845	0.0666046	-0.000220396	-0.00542442
m14	3	track-relative	565	0.787353	0.329936	0.0630116	0.0450765	-0.00842399	-0.00496266
m14	3	track-relative	572	0.720543	0.0998167	0.0171974	0.138093	0.00663404	-0.000596096
m14	3	track-relative	583	0.941296	0.0419499	1.82642e-05	-0.0134782	-0.00706474	0.0152948
m14	3	track-relative	602	0.413427	0.0165331	0.0304615	0.0589883	-0.00330052	0.0020912
m14	3	track-relative	641	1.13651	0.309593	0.00266673	0.137484	0.0298039	-0.00626347
m14	3	track-relative	655	0.752744	0.023228	0.0217427	0.114031	-0.00387042	0.0117223
m14	3	track-relative	658	1.40638	0.20165	0.00968109	0.0275953	0.0419826	-0.0078414
m14	3	track-relative	665	0.582078	0.00388811	0.129919	0.00428141	0.00922369	-0.000972464
m14	3	track-relative	688	0.855649	0.165785	-0.00153534	0.00921203	0.00226992	0.00454299
m14	3	track-relative	691	0.979915	0.10711	0.0281989	0.0405633	-0.000293649	0.0529458
m14	3	track-relative	697	0.43565	0.183425	0.197914	-0.00173692	-0.00219632	0.00899319
m14	3	track-relative	718	0.939151	0.0482987	0.0232772	-0.00118523	0.00322911	0.0768311
m14	3	track-relative	720	0.76997	0.213154	0.0146173	0.137134	0.00496484	0.0426133
m14	3	track-relative	730	0.507297	0.0789825	0.270308	0.0549506	-0.00225499	0.0284942
m14	3	track-relative	749	0.890319	0.131415	0.000189068	0.0723642	0.0103373	0.115208
m15	3	track-relative	1	0.648641	-0.0268845	-0.0165861	-0.0110422	-0.00514949	0.0244887
m15	3	track-relative	2	0.598716	-0.00974054	0.173398	-0.010185	0.00205149	-0.000587718
m15	3	track-relative	3	0.362505	0.154821	-0.167336	-0.0774111	-0.0302128	-0.0116354
m15	3	track-relative	13	0.503651	0.00204438	0.0869249	-0.00451537	0.00263516	-0.0246644
m15	3	track-relative	17	0.576963	-0.0665724	0.602721	0.112206	-0.0380024	0.00302868
m15	3	track-relative	22	0.72096	0.0607281	0.30379	0.00361986	0.0738066	-0.0136812
m15	3	track-relative	39	0.78825	0.00231605	0.100296	-4.77018e-05	0.0367452	-9.17451e-05
m15	3	track-relative	42	0.554026	0.105922	-0.026571	0.0775564	-0.0286983	-0.00608607
m15	3	track-relative	46	0.819352	-0.033899	-0.0389688	0.0150504	-0.0285721	-0.00532611
m15	3	track-relative	48	0.574462	0.0396544	0.0119836	0.0715779	0.00903076	-0.0147164
m15	3	track-relative	53	0.345601	0.055676	0.201701	-0.144468	-0.0374158	-0.00482273
m15	3	track-relative	54	0.628549	0.173831	0.0414509	-0.00823802	-0.0301383	-0.00145974
m15	3	track-relative	59	0.802648	-0.00462178	-0.00928379	0.035156	-0.00020565	-0.00495574
m15	3	track-relative	63	0.953252	0.0358194	-0.000962958	-0.000135453	-0.0048878	-0.000270382
m15	3	track-relative	67	0.0730941	0.0670002	0.517344	0.0643316	0.0120589	-0.00271896
m15	3	track-relative	74	0.624462	0.000507395	0.14981	0.0205435	0.00365549	0.0371314
m15	3	track-relative	77	1.16169	0.0263635	0.0094312	0.172646	-0.00426617	0.00718359
m15	3	track-relative	85	0.463786	0.115265	0.0630663	-0.100928	-0.0462926	-0.023569
m15	3	track-relative	87	0.938376	-0.00235027	-0.0102382	0.0163213	0.00257034	-0.000164485
m15	3	track-relative	95	1.05556	0.0178272	0.00857742	-0.00171313	0.0156165	0.0619729
m15	3	track-relative	102	0.366946	0.0266597	0.0312511	0.0518905	0.00526121	0.0978222
m15	3	track-relative	111	0.207789	-0.000785041	0.399025	-0.0111576	0.00283185	-0.00289519
m15	3	track-relative	123	0.286719	0.172943	0.224292	0.0786307	-0.0334386	-0.00120438
m15	3	track-relative	126	0.604798	0.0518024	-0.00431313	0.093531	-0.0393132	0.0372213
m15	3	track-relative	129	0.859292	-0.0179405	-0.0244814	0.00438093	-0.00454345	-0.00444615
m15	3	track-relative	139	0.224906	0.0822826	0.0367819	-0.0473993	-0.0275923	0.0321304
m15	3	track-relative	149	0.145867	0.00885628	0.268153	0.09948	-0.00188459	0.01592
m15	3	track-relative	150	0.173993	-0.0109227	0.229908	0.0418831	0.0100577	0.130863
m15	3	track-relative	154	0.533155	0.138911	0.0909557	-0.00835722	-0.000953978	-0.00848506
m15	3	track-relative	155	0.951491	-0.0384616	0.0449615	-0.00120098	-0.00497029	-0.00980813
m15	3	track-relative	158	0.439946	0.000355744	0.335908	0.000593799	-0.000521969	8.67969e-05
m15	3	track-relative	160	0.510765	-0.048457	-0.0805737	-0.0296004	0.13723	-0.00319005
m15	3	track-relative	163	0.550964	0.0287743	0.0107168	0.0966986	0.0151985	0.0291917
m15	3	track-relative	165	0.471648	0.0463574	0.146476	0.0300314	0.0424826	0.0138035
m15	3	track-relative	166	0.891665	-0.00329442	0.0359756	-0.0251641	0.0129197	0.0027519
m15	3	track-relative	175	0.673711	0.0604511	0.0421234	0.00929935	0.00126923	0.00269579
m15	3	track-relative	176	0.916062	-0.00770627	-0.0304835	-0.00605298	-0.00700107	-0.00758272
m15	3	track-relative	177	0.685642	0.0473109	0.0833125	0.0226616	-0.00209693	0.00686802
m15	3	track-relative	180	0.905241	0.0292863	-0.00895688	-0.000144321	-0.0269764	0.0183517
m15	3	track-relative	183	2.77485	-0.113344	2.31054	-0.0103301	-0.41246	-0.711365
m15	3	track-relative	192	0.196419	0.0862501	0.317354	0.00631674	-0.0103215	-0.0110139
m15	3	track-relative	198	0.614451	-0.00697033	-0.0195333	0.0459391	-0.0059824	-0.00402077
m15	3	track-relative	217	0.527476	0.0319558	0.243774	0.010183	-0.001513	-0.00229445
m15	3	track-relative	219	0.747314	0.0155336	0.0434407	-0.00561378	-0.0147034	0.0185865
m15	3	track-relative	221	0.227928	0.0160668	0.400598	0.00537658	-0.00102984	-0.00114833
m15	3	track-relative	223	0.0825803	-0.0699438	0.133268	0.081194	0.0187207	0.0851077
m15	3	track-relative	224	1.0858	-0.0352314	-0.0328807	-9.01679e-05	-0.00060628	-0.000329432
m15	3	track-relative	240	0.944265	-0.00801862	-0.0223721	0.000450649	-0.0127577	-0.00290731
m15	3	track-relative	244	0.793549	-0.00454185	0.0761269	-0.0075469	-0.0142031	-0.0221177
m15	3	track-relative	245	0.495483	0.104968	-0.0149122	0.276326	-0.00211854	-0.0210579
m15	3	track-relative	248	0.579087	-0.000810363	-0.0162896	0.0439114	-0.0081006	0.00326392
m15	3	track-relative	265	0.905606	-0.000224924	-0.0128443	-0.0119923	-0.00132691	0.0092207
m15	3	track-relative	279	0.340783	-0.00643539	0.0551439	0.096472	0.0074822	0.0884437
m15	3	track-relative	282	0.232647	0.240772	0.0604654	-0.0224055	-0.00201261	-0.0126316
m15	3	track-relative	296	0.843539	0.069108	0.00201852	0.109	-0.00829008	-0.010142
m15	3	track-relative	299	1.05073	-0.0209727	-0.0162351	0.0491309	-6.17635e-05	-0.0093575
m15	3	track-relative	325	0.228436	0.0646856	0.218287	-0.0240353	0.0754874	-0.0195768
m15	3	track-relative	347	0.259747	0.0164604	0.230708	-0.00568837	-0.00715032	0.00411257
m15	3	track-relative	350	0.36063	0.0817227	0.192704	0.0049902	-0.0180558	0.0194677
m15	3	track-relative	359	0.641015	0.21574	0.0198178	0.0126344	0.0086475	0.0291238
m15	3	track-relative	379	0.0724679	-0.0291313	-0.0401494	0.0652961	-0.011139	0.187122
m15	3	track-relative	391	0.328862	0.0631072	-0.0413847	0.447478	-0.0118009	-0.000141764
m15	3	track-relative	402	1.0057	-0.00215767	0.022577	-0.00587211	0.00345149	-0.0111661
m15	3	track-relative	406	0.560364	0.0412003	0.0922364	-0.00420871	-0.0174642	0.00159243
m15	3	track-relative	416	0.511115	0.128132	-0.0175947	-0.00669006	0.0360794	0.0794447
m15	3	track-relative	429	1.57963	0.115151	-0.0058414	-0.01012	-0.0204718	-0.0104481
m15	3	track-relative	433	0.267318	0.221017	0.154569	-0.0270297	-0.00946451	0.0229318
m15	3	track-relative	435	0.408682	0.0706952	0.18618	0.00816322	-0.0116346	0.023655
m15	3	track-relative	441	0.431265	-0.0235025	0.0726401	0.0545592	-0.0190573	0.0948578
m15	3	track-relative	443	0.568028	0.00613612	0.191261	0.0417126	-0.00293007	0.00367455
m15	3	track-relative	455	0.522724	-0.00948336	0.0816816	-0.00416199	0.0113757	0.0219635
m15	3	track-relative	457	0.661643	-0.00344744	0.0833238	0.113523	0.0127393	0.0543825
m15	3	track-relative	498	1.00201	-0.013856	-0.00121927	-0.00703988	-4.20415e-06	-0.0160451
m15	3	track-relative	503	0.897939	0.00520089	0.0511102	0.0243038	-0.00172126	-0.000125694
m15	3	track-relative	531	0.793591	-0.0129694	0.0500264	0.0182117	-0.00157602	0.00537661
m15	3	track-relative	554	0.55228	0.00554789	0.0460939	0.071662	0.0375568	-5.25418e-05
m15	3	track-relative	565	1.39255	0.0442183	-0.00639505	-1.80132e-05	-0.000748248	-0.00133576
m15	3	track-relative	596	0.258213	-0.029157	0.109992	0.108522	-0.0011253	-0.0334031
m15	3	track-relative	601	0.962394	-0.000804121	-0.0131808	0.00941576	-9.95885e-05	-0.00145488
m15	3	track-relative	618	0.192039	0.0741297	0.263947	-0.00576039	0.00967933	-0.000847546
m15	3	track-relative	632	0.653976	0.0476837	0.0357757	-0.00242319	-0.00147151	-0.00025535
m15	3	track-relative	641	0.314074	-0.0404332	-0.0724297	0.0457206	0.00150019	0.0162027
m15	3	track-relative	646	0.848786	-0.00620247	0.0288693	0.0398378	-0.0559397	0.00817413
m15	3	track-relative	664	0.852552	0.0336976	0.0533091	-0.0020812	0.00514389	0.00508906
m15	3	track-relative	681	0.345767	0.0469594	0.0261828	1.87347e-05	-0.00809335	0.0569519
m15	3	track-relative	689	0.696865	0.000245372	0.110771	-6.84607e-06	-0.000303723	-5.81853e-05
m15	3	track-relative	694	0.925922	-0.00730567	-0.0069806	0.00138999	-0.00659507	-0.00392604
m15	3	track-relative	783	0.386581	0.131402	0.00868244	0.169355	-0.00235491	0.026284
m15	3	track-relative	787	0.957419	0.0219024	0.0319817	-0.0140512	0.00650014	-0.0198535
m15	3	track-relative	799	0.318196	-0.00378005	0.250262	0.0113316	0.0553298	-0.00274245
m15	3	track-relative	802	0.312232	0.0501917	0.107506	0.00225624	-0.00364038	0.0587389
m15	3	track-relative	807	0.810369	-0.00358155	0.0293812	-0.00129159	-0.00788615	0.0207544
m15	3	track-relative	827	0.803513	0.0494912	-0.0126248	0.0293508	-0.0167075	0.00869346
m15	3	track-relative	873	0.973577	0.0124853	0.0731434	-0.000950735	-0.00503838	0.00423464
m15	3	track-relative	891	0.601827	0.00874099	0.107918	-0.00564836	0.0194496	0.0811872
m15	3	track-relative	914	0.507279	0.0238429	0.136971	0.0105924	0.010654	0.0206432
m15	3	track-relative	941	1.09208	-0.0132303	0.0701571	0.0378725	-0.0180512	0.0628205
m15	3	track-relative	967	0.422901	-0.0133936	0.0960942	0.0365672	-0.00770548	-0.00849596
m15	3	track-relative	974	0.894165	0.00102714	0.0245914	0.0889238	-0.00709811	-7.32366e-05
m15	3	track-relative	993	0.976808	0.0217928	-0.0050802	0.0955806	-0.000308555	0.00525
m15	3	track-relative	996	0.371791	0.0628013	0.119409	0.016885	-0.00409565	-0.00591571
m15	3	track-relative	1001	0.30796	-0.0659588	0.173523	0.160712	0.00577781	0.000469569
m15	3	track-relative	1053	0.427681	-0.0152366	0.137796	-0.00302905	-0.00781581	0.0491017
m15	3	track-relative	1079	0.202067	0.154372	0.212041	0.0196171	-0.00262765	0.01085
m15	3	track-relative	1095	0.606241	0.0427362	0.47671	0.0207074	0.0150265	0.00381142
m15	3	track-relative	1117	0.926672	0.0321519	-0.0103575	0.0100311	-0.00812758	-0.00103666
m15	3	track-relative	1134	0.61582	0.0277838	0.251329	0.000760178	-0.00796165	0.00507566
m15	3	track-relative	1158	0.458978	0.00233212	0.487659	-0.012612	0.000254669	-0.00368081
m15	3	track-relative	1238	0.848004	-0.00220316	0.0122111	0.0554571	-0.00610791	0.0201794
m15	3	track-relative	1257	0.433878	0.0954203	0.186307	0.00521937	0.00147657	0.00428231
m15	3	track-relative	1326	0.498983	0.103731	0.0503511	0.00831139	0.033936	-0.000635833
m15	3	track-relative	1351	1.0285	0.0525787	-0.0188585	0.155021	0.00694059	-0.00867566
m15	3	track-relative	1400	0.575174	0.0294149	0.218307	0.00292035	0.00366619	0.0125402
m17	3	track-relative	2	0.961891	0.0237025	-0.0441487	-0.129314	0.121427	1.84451e-05
m17	3	track-relative	5	0.189604	0.252808	0.0902535	-0.0474135	-0.0616317	0.0430825
m17	3	track-relative	7	0.179557	0.195887	0.229819	0.0613802	-0.00639669	-0.0103441
m17	3	track-relative	16	0.660259	-0.0214688	0.0641085	0.080762	0.0903598	-0.0108842
m17	3	track-relative	28	0.224208	0.0776318	0.166247	0.159242	0.00200768	-0.0014941
m17	3	track-relative	39	0.710491	-0.00326847	0.062667	0.0491014	-0.00168807	-0.00170272
m17	3	track-relative	41	0.486456	-0.218626	0.237299	-0.0223759	0.0202992	-0.00102936
m17	3	track-relative	53	0.47156	0.18171	0.0747495	-0.036061	-0.0102681	-0.0526413
m17	3	track-relative	55	0.76457	-0.011173	0.505559	-6.04101e-06	-0.000440087	1.45847e-05
m17	3	track-relative	62	0.659666	0.00712967	0.235452	0.0115785	-0.00177404	-0.00102037
m17	3	track-relative	65	0.458928	0.00189049	0.105423	0.082562	0.112964	0.00250109
m17	3	track-relative	66	0.160409	0.127076	0.0114825	0.397469	0.0135824	-0.00559773
m17	3	track-relative	67	0.514032	0.0167835	0.0555239	0.0889071	0.0474082	-0.000289802
m17	3	track-relative	74	0.474936	0.0715927	0.0916877	0.122801	-0.00452776	0.034765
m17	3	track-relative	80	0.333245	0.0763147	0.0125115	0.286481	-6.84207e-05	0.00513473
m17	3	track-relative	81	0.12508	0.118401	0.193329	0.263696	-0.00903288	0.0265743
m17	3	track-relative	90	0.55699	0.0712485	0.0821649	0.119071	-0.00356289	0.0813334
m17	3	track-relative	111	0.435156	0.0442212	0.0203456	0.42617	-0.00546155	-4.40344e-05
m17	3	track-relative	118	0.864938	-0.00428765	0.185519	1.29941e-05	0.00244512	-0.00023518
m17	3	track-relative	123	0.772132	0.0169488	0.0240427	0.155108	0.00119646	0.0514132
m17	3	track-relative	146	0.403033	0.105357	0.036866	0.304695	-0.00543	0.000710202
m17	3	track-relative	150	0.734045	-0.0225691	0.0104523	0.141284	-0.0201689	-0.00366893
m17	3	track-relative	152	0.731594	-0.00118106	0.242785	0.0104189	-0.00363682	-2.00288e-05
m17	3	track-relative	155	0.269445	-0.06157	0.188227	0.206131	-0.00382947	-0.0415606
m17	3	track-relative	186	0.842892	0.0091848	0.306684	0.00205216	0.0014716	-0.00562816
m17	3	track-relative	229	0.875307	-0.00364453	0.0390346	0.108647	0.009434	-0.000439943
m17	3	track-relative	231	0.429928	0.0354469	0.0955233	0.178914	0.00486128	-0.00664937
m17	3	track-relative	278	0.0889438	0.0287043	0.267641	0.207944	-0.00253476	0.054747
m17	3	track-relative	283	0.0379917	-0.0659344	-0.00769189	0.735461	-0.0622742	-0.0111036
m17	3	track-relative	287	0.261571	-0.0814426	0.149826	0.208846	0.0605401	0.0409262
m17	3	track-relative	288	0.0726707	-0.00839758	0.511798	0.0839924	-0.0042846	0.0169212
m17	3	track-relative	293	1.08472	0.0154472	0.0701052	0.0152961	-0.00222205	0.00224268
m17	3	track-relative	303	0.826708	0.0358331	-0.00125476	0.147179	0.0144915	-0.00139978
m17	3	track-relative	309	0.407049	0.066412	-0.00321943	0.328776	-0.00110762	-0.00108627
m17	3	track-relative	318	0.480006	0.13073	0.131584	-0.00431376	-0.00253099	0.0958613
m17	3	track-relative	319	0.470632	0.0264855	0.202465	0.105407	0.0431208	-0.0199083
m17	3	track-relative	331	0.19806	0.200502	0.0259977	0.072658	0.0149936	0.139786
m17	3	track-relative	332	0.0511495	0.00428431	0.409629	0.17728	0.00619194	0.0613398
m17	3	track-relative	342	0.725071	-0.0185885	0.326546	-5.952e-05	0.00208835	-0.00209761
m17	3	track-relative	343	0.701061	0.00759456	0.277726	0.00336067	-0.00529383	4.52852e-05
m17	3	track-relative	349	0.420966	0.246753	0.113749	-0.0273981	0.021737	-0.00434516
m17	3	track-relative	369	0.700083	-0.0355423	0.25358	0.0202105	3.7962e-05	-0.00223524
m17	3	track-relative	370	0.167822	-0.0424752	0.101693	0.555141	-0.0262267	0.000674199
m17	3	track-relative	374	0.349647	0.205018	0.0206799	0.245208	-4.79043e-05	-0.0130629
m17	3	track-relative	410	0.385615	0.121966	0.0650613	0.208204	-0.031964	-0.00520485
m17	3	track-relative	426	0.52089	0.0148614	0.0570471	0.0785782	-0.00568463	-0.018911
m17	3	track-relative	427	0.492539	0.0130162	0.0918701	0.188334	-0.00177458	-0.00715252
m17	3	track-relative	431	1.29705	0.0601499	0.0142941	0.0498142	-0.000896027	-0.00673079
m17	3	track-relative	585	0.935814	0.0312558	0.135163	0.0297183	-0.00759406	-0.00390575
m18	3	track-relative	1	-0.0298971	0.0126228	-0.0235163	0.0661558	0.00481868	0.393192
m18	3	track-relative	2	0.593955	0.00967888	-0.0207733	0.640023	0.00961641	0.000415474
m18	3	track-relative	4	0.458282	0.0382279	0.273052	0.434767	-0.00039708	-0.0193634
m18	3	track-relative	17	0.50105	0.098298	0.0926888	0.0884975	-0.0143585	-0.0352689
m18	3	track-relative	32	0.629618	0.00230376	0.196099	0.063871	0.00394681	-0.0105455
m18	3	track-relative	42	0.783063	0.0102059	0.0239062	0.00154236	-0.0025822	0.0102622
m18	3	track-relative	45	0.394652	0.0957849	0.123685	0.020233	0.0248849	-0.00934408
m18	3	track-relative	55	0.912638	-0.00528115	0.0894381	0.0251255	0.00306349	-3.55346e-06
m18	3	track-relative	65	0.269583	0.0498752	0.039801	0.476424	-0.00138074	-0.000628768
m18	3	track-relative	77	0.449559	0.0349229	0.0244597	0.580815	0.00356969	0.00164635
m18	3	track-relative	86	0.52598	0.207913	0.100882	-0.00444531	0.00494842	-0.0276094
m18	3	track-relative	124	0.694898	0.0234943	0.0998143	0.0129928	0.0130694	0.00946639
m18	3	track-relative	146	0.325951	0.068715	0.0678371	0.0633926	0.0247567	0.0277611
m18	3	track-relative	149	0.160031	0.0601564	0.00985114	0.963813	0.00396872	-0.00809917
m18	3	track-relative	150	0.639027	-0.000487616	-0.00425389	0.493309	-0.00266743	-0.000788026
m18	3	track-relative	219	0.920046	-0.0279208	0.0433768	0.299972	0.00544008	-0.00282603
m18	3	track-relative	225	0.202164	0.223962	0.111656	0.235371	-0.000254212	-0.000201123
m18	3	track-relative	240	0.290369	0.0827609	-0.004541	0.825934	0.000234186	-0.0162447
m18	3	track-relative	309	1.03422	0.00327031	0.004659	0.215508	0.00147121	-0.00159788
m18	3	track-relative	343	0.523972	-0.0214271	0.13759	-0.000473557	-0.00223685	0.00270254
m18	3	track-relative	355	0.129018	-0.0899884	0.38462	-0.0459462	-0.00811983	0.0137321
m18	3	track-relative	377	0.336685	0.0130641	0.147453	0.458196	-0.0119096	-0.011767
m18	3	track-relative	430	0.817961	0.00829842	0.00765694	0.420971	0.00951413	0.00191563
m18	3	track-relative	441	0.774639	0.0249052	0.241123	-0.00414486	-0.00140793	-0.00064993
m18	3	track-relative	492	0.358605	-0.0211758	0.243485	0.0377467	0.0215971	-0.00469773
m18	3	track-relative	569	0.307479	0.0268955	0.00512608	0.820692	-0.0107189	0.00042764
m18	3	track-relative	899	0.509938	0.00672202	0.042699	-0.0254635	-0.00832458	0.154822
m18	3	track-relative	902	0.642522	0.0158056	-0.0197018	0.621726	0.00862416	0.000557892
m18	3	track-relative	913	0.417113	0.0188626	0.339369	0.300822	0.0128401	-0.0240586
m18	3	track-relative	922	0.310709	0.118974	0.164343	0.0339284	0.031103	-0.00194915
m18	3	track-relative	923	1.04846	0.0280927	-0.0120036	0.116853	0.0434751	0.0341394
m18	3	track-relative	924	0.206882	-5.01356	-0.0288305	-0.10881	-2.47557	-4.91998
m18	3	track-relative	932	0.74787	-0.000485457	0.0707549	0.00600107	-0.00240842	0.00556263
m18	3	track-relative	934	0.0660878	0.0368446	-0.0105822	0.86085	0.00239034	0.0237354
m18	3	track-relative	938	0.68451	0.0341665	-0.00656798	0.0193166	-0.025421	-0.00225355
m18	3	track-relative	953	0.476378	0.195861	0.162712	-0.00655183	0.00157724	-0.0284451
m18	3	track-relative	964	0.63329	0.0478644	0.0937703	0.0908452	-0.0221346	0.00996751
m18	3	track-relative	967	0.321927	-0.0689255	0.100512	-0.0886023	0.0024519	-0.0568649
m18	3	track-relative	968	1.23936	0.203253	-0.00146298	0.0178947	-0.00565163	-0.0258756
m18	3	track-relative	970	0.376108	-0.00386197	0.104968	0.0144876	0.0164402	0.025171
m18	3	track-relative	983	0.494691	0.0416087	-0.00819916	0.718389	0.0164456	-0.00304919
m18	3	track-relative	1000	0.592552	-0.000218244	0.0260864	0.107759	0.0170636	0.0211818
m18	3	track-relative	1009	1.00217	0.132628	-0.000320031	-0.000407906	-5.18574e-05	3.72819e-06
m18	3	track-relative	1011	0.323436	0.0512729	0.0102012	0.0824699	0.0527105	-0.0337928
m18	3	track-relative	1014	0.292966	0.197452	0.108382	0.128498	0.00256358	-0.00513848
m18	3	track-relative	1016	0.366551	0.0746563	0.0428342	0.212377	-0.0247419	0.0691281
m18	3	track-relative	1021	0.504755	0.000695555	0.114657	-0.000530665	0.0295452	-0.0139363
m18	3	track-relative	1032	0.574795	-8.8101e-05	-0.0121113	0.671143	0.0189039	0.00347599
m18	3	track-relative	1038	0.719612	0.0267402	0.106979	0.00444486	0.00013865	0.00777611
m18	3	track-relative	1059	0.403665	0.0998753	0.00927974	0.429844	-0.00214861	0.00372522
m18	3	track-relative	1065	0.494131	0.0626474	0.165359	0.0358895	-0.00311666	0.0295772
m18	3	track-relative	1069	0.0985316	0.0274734	-0.00918271	0.996084	-0.00478667	-0.000649225
m18	3	track-relative	1083	0.805461	0.00431004	0.00736275	0.499789	0.0111603	0.0158753
m18	3	track-relative	1087	0.166414	0.0616954	0.03341	0.772776	0.0132148	0.00840453
m18	3	track-relative	1096	0.824085	0.0375737	0.0457398	-3.35777e-06	-0.00322365	-0.00230083
m18	3	track-relative	1100	0.516092	0.0634097	0.061981	0.435624	0.0293243	-0.00049604
m18	3	track-relative	1109	0.340871	-0.000202839	0.0869601	0.680446	0.00346242	-0.00295508
m18	3	track-relative	1117	0.254058	0.0487353	-0.0239898	0.909177	-0.00367175	-6.32701e-06
m18	3	track-relative	1125	0.39929	0.156004	0.0110779	0.914618	-0.0065321	-0.0256022
m18	3	track-relative	1130	0.442769	0.0191978	0.116424	-0.0167768	0.0305442	0.0456611
m18	3	track-relative	1136	0.310782	-0.0728272	-0.00978374	0.492105	-0.032871	0.0593758
m18	3	track-relative	1154	0.973224	-0.00436948	0.000148301	0.0401388	-0.00670718	-0.00547478
m18	3	track-relative	1158	0.729721	0.00588719	0.0905623	0.373469	-4.15622e-05	0.000167018
m18	3	track-relative	1167	0.841599	0.0186402	0.0183745	0.200109	0.00161251	0.00821884
m18	3	track-relative	1176	0.577489	0.00230373	0.233202	0.034084	0.0155393	-0.00274612
m18	3	track-relative	1189	1.3528	0.0940997	0.0372394	0.0996729	-0.018779	-0.0163727
m18	3	track-relative	1192	1.05707	-0.00492975	0.0510673	0.217633	0.00953241	-0.00315823
m18	3	track-relative	1212	0.557128	0.0727742	0.00400282	0.600785	-0.00180949	-2.30424e-05
m18	3	track-relative	1233	0.530931	0.0494398	0.0761206	0.0243294	-0.00709745	-0.00397956
m18	3	track-relative	1244	0.374687	0.104056	0.0720605	0.0697821	0.0234973	-0.010258
m18	3	track-relative	1257	0.258652	0.0906022	0.641439	0.00637855	0.00715209	0.00446425
m18	3	track-relative	1262	0.482448	0.103328	-0.0778286	0.251442	0.0151558	0.0539797
m18	3	track-relative	1293	0.513932	-0.0218383	0.132054	0.0150899	0.040264	-0.00063604
m18	3	track-relative	1299	0.849376	-0.00551194	-0.00241377	0.364833	0.0207496	-0.00564034
m18	3	track-relative	1310	0.396105	0.00378143	0.0132631	0.122066	-0.00431133	0.0214532
m18	3	track-relative	1316	0.168266	0.0115991	-0.00405573	0.854342	-0.00667077	0.0067392
m18	3	track-relative	1334	0.673741	0.165903	-0.00563955	0.342938	0.00611828	-0.00406211
m18	3	track-relative	1368	0.445582	0.000233079	0.244843	0.00769016	0.0106523	0.00523721
m18	3	track-relative	1370	0.367178	-0.0163356	0.182252	-0.0105485	-0.00623863	-0.0166742
m18	3	track-relative	1381	0.490561	0.0238165	0.0846505	0.00939426	0.0138148	0.0230699
m18	3	track-relative	1393	0.334526	0.0668288	0.235313	0.059741	-0.00197087	-0.00866559
m18	3	track-relative	1394	0.730367	0.0264665	0.281003	-0.00954667	-0.00132391	-0.00186363
m18	3	track-relative	1420	1.13668	0.0642251	-0.0338329	0.0619641	-0.024196	-0.00292003
m18	3	track-relative	1421	0.719336	0.0374568	0.110308	0.126599	0.0483103	-0.0144108
m18	3	track-relative	1456	0.462693	0.0483506	0.169738	0.0114345	-0.00462598	0.010641
m18	3	track-relative	1459	0.0510645	0.0737548	0.0266839	0.365211	0.0221202	0.0963362
m18	3	track-relative	1464	0.527416	0.169517	0.0106058	-0.0262093	-0.013166	0.00107167
m18	3	track-relative	1477	0.112293	0.0719669	0.28993	0.101676	0.0113976	-0.00982504
m18	3	track-relative	1487	1.01889	-0.0175817	-0.0229935	0.000299609	-0.00340368	0.201092
m18	3	track-relative	1516	0.652387	0.0091428	0.243415	0.00324854	8.19563e-06	8.02141e-05
m18	3	track-relative	1567	0.481817	0.0267677	0.181479	0.0317911	0.0916422	0.012353
m18	3	track-relative	1688	0.57461	0.00195231	0.0444985	0.0843372	0.0214464	0.0573717
m18	3	track-relative	1695	0.359959	0.00489073	0.405075	0.0237419	0.0457025	0.0100677
m18	3	track-relative	1697	0.953636	-0.00180199	-0.0882721	0.0649848	0.0240834	0.00661524
m18	3	track-relative	1794	0.607868	0.0194435	0.358024	-0.000741193	0.0742626	-0.0186314
m18	3	track-relative	1799	0.821289	0.0184918	0.174241	0.00696311	-0.00110388	-0.000186496
m18	3	track-relative	1873	0.416844	0.0211366	0.0458057	0.634257	-0.00190346	-0.00427964
m18	3	track-relative	2023	1.11876	0.000324697	0.135169	0.149471	0.0112773	-9.43332e-05
m18	3	track-relative	2065	0.62745	-0.00693157	0.363481	2.16198e-05	0.00270538	-0.00228792
m18	3	track-relative	2129	0.240327	0.00021054	0.00394491	0.808614	-0.00904677	-0.00544502
m19	3	track-relative	0	0.658282	0.109569	0.000392998	0.0731196	-0.0026228	0.0049009
m19	3	track-relative	2	1.23232	-0.00904219	0.00140349	0.00696813	-0.00182762	0.000672472
m19	3	track-relative	7	0.285273	0.211419	0.0862721	0.0285159	-0.0147044	-0.0132425
m19	3	track-relative	8	0.867064	0.109181	0.0325521	0.436522	-0.0115852	-0.00386813
m19	3	track-relative	13	0.963337	0.0636919	0.00183278	-0.00499893	-0.00799564	0.0361843
m19	3	track-relative	16	0.168829	0.390685	0.081229	0.306318	-0.013816	-0.0162687
m19	3	track-relative	17	0.491343	0.092882	0.0280483	0.0356187	0.0286226	0.020649
m19	3	track-relative	19	0.608212	0.0679587	0.0207623	-0.00515185	0.000456305	-0.000439381
m19	3	track-relative	22	0.512803	0.0292312	0.145137	0.102241	-0.0500706	-0.0130875
m19	3	track-relative	23	1.31123	-0.00066469	0.0375727	0.0829091	-0.0016099	0.00235716
m19	3	track-relative	27	0.692306	0.0294036	-0.00886034	-1.71546e-05	0.0165281	-0.00183459
m19	3	track-relative	28	0.213658	0.0999621	0.162408	0.219267	-0.0033209	0.0148853
m19	3	track-relative	29	0.897763	0.0258815	0.00524764	0.01436	-0.00213148	0.00269012
m19	3	track-relative	37	0.86149	0.0171982	0.00631257	0.0877626	0.000500097	-0.000473213
m19	3	track-relative	44	0.257278	0.365829	0.0103231	0.336331	0.00201118	0.0260622
m19	3	track-relative	62	0.845371	0.0247579	9.7261e-05	0.0251052	0.000593431	0.00826091
m19	3	track-relative	63	1.20917	0.000165267	0.0146325	0.0642752	-3.94724e-06	-0.00147746
m19	3	track-relative	69	0.784739	0.0621229	-0.00270772	0.00131602	0.00498373	-0.00436548
m19	3	track-relative	70	0.538193	-0.0212429	0.135454	-0.0131941	-0.0205432	0.0441926
m19	3	track-relative	82	0.571972	0.229616	-0.00305577	0.0195966	0.0216247	0.00185077
m19	3	track-relative	110	1.2304	-0.00819804	0.0380444	-0.00706789	0.000252506	-0.00207065
m19	3	track-relative	111	0.700108	0.0692771	-0.00231342	0.106798	-0.00228209	-0.00356186
m19	3	track-relative	112	0.404895	0.182498	0.0615098	0.0421519	-0.00741421	-0.00354395
m19	3	track-relative	114	0.800318	0.00417216	0.089249	0.216477	-0.0245233	-2.28326e-05
m19	3	track-relative	129	1.06554	0.122238	0.157307	0.0218021	-5.28221e-05	-0.00143702
m19	3	track-relative	132	0.398457	0.0830227	0.0638405	0.0530864	0.0126846	0.00337897
m19	3	track-relative	133	1.20362	0.0931416	0.0316964	0.0372681	-0.00576161	-0.000938112
m19	3	track-relative	134	0.259147	0.0410157	0.12622	0.0493847	0.0319759	-0.00362539
m19	3	track-relative	139	0.801086	0.0740256	-9.85651e-05	0.0786062	0.00550739	0.00322339
m19	3	track-relative	146	0.944179	0.117697	0.598813	0.127355	-0.0363365	-0.0155175
m19	3	track-relative	151	0.552345	0.00875048	0.161973	0.110633	-0.0174794	-0.0271297
m19	3	track-relative	155	1.15581	0.00755215	0.137139	0.0101576	0.00420754	-0.000286218
m19	3	track-relative	158	0.792035	0.00632077	0.0293044	0.093524	-0.00432392	2.68392e-05
m19	3	track-relative	161	0.439964	0.111215	0.0166048	0.0313092	0.0850434	-0.00526926
m19	3	track-relative	164	1.15825	0.032556	-0.00539724	-0.00682421	0.00110348	-0.00128437
m19	3	track-relative	171	0.704739	0.0427342	0.243847	0.0223268	-0.00991308	0.00242779
m19	3	track-relative	183	1.03603	-0.00957625	-0.000876128	0.0245803	0.0105791	-0.0062238
m19	3	track-relative	194	0.588637	0.226353	0.141319	0.0481143	0.0208684	0.0115578
m19	3	track-relative	195	0.149802	0.0862908	0.149897	0.436904	-0.00143592	0.010439
m19	3	track-relative	200	0.276472	0.0427227	0.0898294	0.490946	-0.00139729	0.0104579
m19	3	track-relative	203	0.749896	0.0679164	-0.0357311	-0.000153794	0.021388	0.0245881
m19	3	track-relative	212	0.842693	-0.0213798	0.214768	0.0381593	-0.00936327	-0.000627573
m19	3	track-relative	236	0.838297	0.00126736	0.0290517	0.00476241	0.010781	-0.00559582
m19	3	track-relative	248	1.02784	0.021294	0.0406533	0.0861368	0.00513628	-0.00804788
m19	3	track-relative	294	1.14975	-0.000951306	0.0152571	0.0161868	-0.000108735	-0.00187561
m19	3	track-relative	299	0.626654	0.140217	0.419204	0.0330853	-0.00328208	-0.000248399
m19	3	track-relative	364	0.786608	0.118508	0.366231	-0.00501434	-0.00297339	-7.36015e-06
m19	3	track-relative	392	0.893264	0.0671055	0.329358	-0.00459215	-0.00216498	-0.000539793
m3	5	track-relative	7	0.724326	0.0979358	0.0131581	0.0906454	0.0151051	0.0511997
m3	5	track-relative	10	0.790282	0.0457844	0.00572191	0.436665	0.0392221	0.056333
m3	5	track-relative	15	0.189897	0.0123137	0.0820212	0.0402743	0.13459	-0.0344766
m3	5	track-relative	18	0.327646	0.274142	-0.00592213	0.0341631	0.126755	0.0776622
m3	5	track-relative	22	0.359548	0.0621161	0.0723456	0.014914	0.0290167	0.131053
m3	5	track-relative	27	0.34224	0.400682	-0.0190462	0.210449	0.0218584	0.0531358
m3	5	track-relative	30	1.03365	0.00440282	0.126551	0.0396557	-0.1352	0.0607944
m3	5	track-relative	33	0.177548	-0.0725211	0.0664784	0.0331471	0.0246672	-0.00537199
m3	5	track-relative	37	0.479493	0.00395594	0.141588	0.0389716	0.0049238	0.0111172
m3	5	track-relative	40	0.489912	0.0287297	-0.00621006	0.175146	0.00587217	0.0736663
m3	5	track-relative	57	0.622975	0.0167932	0.00274553	0.0314767	-0.000955055	0.00769164
m3	5	track-relative	91	0.858621	0.338176	0.00478188	0.0214816	0.00318816	-0.00875255
m3	5	track-relative	95	0.296024	0.197368	-0.00509994	0.0189741	-0.000132814	0.134277
m3	5	track-relative	104	0.138751	-0.00707574	0.0938623	0.0287744	-0.00978361	0.200979
m3	5	track-relative	105	0.569159	-0.0429034	0.626205	0.111537	0.0135198	-0.0237817
m3	5	track-relative	118	0.747866	0.074092	0.53458	0.0401162	0.0550979	0.0198693
m3	5	track-relative	120	0.643443	0.16547	-0.00487494	0.0215629	-0.0112777	0.00947666
m3	5	track-relative	128	0.415098	0.451195	0.024426	0.0492505	0.00690018	0.0182848
m3	5	track-relative	142	0.526448	0.176798	-0.00182805	0.0107972	0.00151602	-0.00220345
m3	5	track-relative	184	1.3001	0.140403	-0.130674	-0.0035013	0.0299823	-0.0206106
m3	5	track-relative	187	0.676983	0.145304	0.0412715	0.0078917	-0.0189848	0.0033417
m3	5	track-relative	197	0.758123	0.458315	-0.040655	-0.00573669	0.00516826	-0.00108938
m3	5	track-relative	205	0.851018	0.272901	0.00173615	0.00287372	0.038907	0.0157699
m3	5	track-relative	209	0.572413	0.115264	-0.0144732	-0.0126164	-0.034113	-0.00883616
m3	5	track-relative	219	0.793322	0.345147	0.00718566	0.0821578	0.0073114	-0.000325806
m3	5	track-relative	227	0.315716	-0.0350713	-0.0560969	0.0182957	0.122168	-0.0312561
m3	5	track-relative	239	0.462492	0.289631	0.0427127	-0.000599925	-0.000669421	0.118476
m3	5	track-relative	241	0.47964	0.1952	0.199329	0.0571145	0.0651013	0.0467491
m3	5	track-relative	243	0.734883	0.152254	0.468519	-0.00900825	-7.65846e-05	-0.0438044
m3	5	track-relative	244	0.78734	0.14101	0.188993	-0.059288	-0.0395124	-0.0251257
m3	5	track-relative	265	0.681459	0.376958	-0.0016049	0.110381	0.0346912	0.0260902
m3	5	track-relative	268	0.306752	0.277957	0.00184499	0.607966	-0.0410733	-0.00717282
m3	5	track-relative	282	0.144298	0.321872	0.0741757	0.0784993	0.225229	0.163849
m3	5	track-relative	289	0.280855	0.232087	0.0122495	0.0205234	0.079489	0.0338323
m3	5	track-relative	294	0.335684	0.315878	-0.0997403	-0.100371	-0.106608	-0.0866812
m3	5	track-relative	317	0.361175	0.139316	0.0359624	0.0224814	0.0164967	0.0112342
m3	5	track-relative	321	0.372455	0.288968	0.201571	0.0161337	-0.00438593	0.00461118
m3	5	track-relative	335	0.675202	0.372569	0.00201575	-0.00141304	0.0180772	0.0334887
m3	5	track-relative	336	0.320978	0.318015	-0.0473803	0.121746	0.0144847	-0.00513137
m3	5	track-relative	349	0.750698	0.0284019	-0.0284838	0.0042348	0.0286845	-0.00109038
m3	5	track-relative	402	0.591271	0.152866	0.0258915	-0.00735346	0.00390962	0.00172745
m3	5	track-relative	406	0.588021	0.310908	0.304545	0.214518	-7.53235e-05	-5.94897e-05
m3	5	track-relative	415	0.392051	0.0273081	0.133454	0.0319584	-0.0115452	-0.0179598
m3	5	track-relative	419	0.342627	0.36743	0.0212985	0.00288857	0.0148058	0.00137401
m3	5	track-relative	424	0.673397	-0.0157681	0.784913	0.0873493	-0.0035799	-0.00118921
m3	5	track-relative	425	1.00017	0.0136483	-0.00415109	0.0899346	0.0746977	-7.1995e-05
m3	5	track-relative	438	0.177617	0.79454	0.104867	0.255453	0.0365602	0.0376464
m3	5	track-relative	458	0.0657981	0.222027	0.086341	0.0614999	-0.00399684	0.132221
m3	5	track-relative	459	0.672807	0.0180385	0.621222	0.0921066	-4.32119e-05	0.00179702
m3	5	track-relative	470	0.201382	0.261696	0.171376	-0.0171606	-0.0273396	0.0131751
m3	5	track-relative	507	0.570133	0.158538	-0.00227998	0.00163997	-0.00426182	0.030812
m3	5	track-relative	522	0.792462	0.241551	0.495465	0.103594	-0.00497378	-0.0267539
m3	5	track-relative	550	0.37885	-0.0281425	0.102375	0.715921	-0.00114317	-0.00489416
m3	5	track-relative	606	0.514312	0.30053	0.0719121	-0.00882269	0.0478684	0.0323843
m3	5	track-relative	663	0.610836	0.116099	-0.00879923	0.0240874	0.00594562	0.0114422
m3	5	track-relative	772	0.263921	0.449046	0.021585	0.120278	0.0715574	0.0693419
m3	5	track-relative	818	0.823377	0.0234199	-0.00996612	0.0579414	-0.00254543	-0.00175424
m4	5	track-relative	1	0.771612	-0.0047641	0.000136859	-0.0397731	0.0213675	-0.0102662
m4	5	track-relative	2	0.335026	0.0791857	0.25821	-0.00331517	-0.000867434	-0.0010226
m4	5	track-relative	4	0.971236	0.0644885	-0.00027831	-0.0333927	0.00482103	-0.00411076
m4	5	track-relative	7	0.661309	0.112072	-0.0102235	0.0782825	-0.00533866	-0.0330108
m4	5	track-relative	9	0.767973	5.81747e-05	-0.0072029	-0.00652659	-0.00466679	-0.0329219
m4	5	track-relative	10	0.593098	0.155965	0.371709	0.00303439	0.000628513	-0.0736885
m4	5	track-relative	11	0.721757	0.0159685	-0.000139317	0.0405368	-0.000984438	-0.00449003
m4	5	track-relative	14	0.432446	0.353211	0.0768017	0.00112858	0.00172293	0.0361428
m4	5	track-relative	17	0.51578	0.0646796	0.0316666	0.0144051	0.00487316	-0.0006155
m4	5	track-relative	19	0.547054	0.0610967	0.0165791	0.0126677	0.00929458	-0.00236912
m4	5	track-relative	20	0.593547	0.0513003	-0.0339377	-0.0276619	-0.0123705	-0.0278452
m4	5	track-relative	40	0.743626	0.0213332	0.0181395	0.0010155	-0.00156126	0.00621096
m4	5	track-relative	45	0.868682	0.0970698	0.0116734	-0.0183621	0.0132799	-0.0311096
m4	5	track-relative	48	0.598359	0.0178384	0.0409415	0.0423572	-0.00275413	-0.00664158
m4	5	track-relative	54	0.951775	0.00324815	0.0246897	-0.0104542	0.0432875	0.00230891
m4	5	track-relative	59	0.442231	-0.0044797	0.0123373	-0.00103528	-0.0297203	0.2543
m4	5	track-relative	60	0.752708	0.00479416	0.0310154	-0.00810427	-0.000764002	0.00316474
m4	5	track-relative	61	0.516547	0.00946841	0.370191	-0.0206573	0.00116726	-0.00161113
m4	5	track-relative	63	0.888556	0.0284498	0.0262574	0.00256437	0.00691854	-0.0107465
m4	5	track-relative	70	0.874276	0.100024	-0.0157211	0.00649141	-0.00498203	0.0478706
m4	5	track-relative	74	0.590267	0.210469	-0.186796	0.0114363	-0.00865603	0.00133799
m4	5	track-relative	77	0.888279	0.0520836	0.0255151	0.0203122	0.0179263	-0.0114063
m4	5	track-relative	81	0.577094	0.0432175	0.116692	-0.0147687	0.00795995	0.0175512
m4	5	track-relative	88	0.828651	0.0138302	0.0484491	0.0212125	-0.00922419	-0.00158889
m4	5	track-relative	89	0.866995	-0.0030803	0.0968439	0.0118741	-0.010687	-0.0050661
m4	5	track-relative	90	1.05657	-0.01464	0.0222762	-0.0160685	-0.00919702	-0.000912802
m4	5	track-relative	98	0.553379	0.00302748	0.193153	0.0347787	-0.00328887	-0.00201275
m4	5	track-relative	99	0.961998	-0.00318899	0.15754	-0.00510438	0.00923259	0.00255378
m4	5	track-relative	102	0.647855	0.0255333	0.00356677	0.0985801	-0.00138601	-0.00515982
m4	5	track-relative	103	0.761541	0.02591	0.0538908	0.0424745	0.0164491	-0.00242516
m4	5	track-relative	104	0.963085	0.0429568	0.0573676	0.00971502	0.00283204	-0.00507396
m4	5	track-relative	105	0.622149	0.0636527	0.194762	0.0208948	-0.0331354	-0.00482855
m4	5	track-relative	106	0.802686	0.00582303	0.120424	0.00257089	-0.00462455	-0.00820779
m4	5	track-relative	107	0.394493	0.427612	0.119883	-0.00450079	-3.47904e-05	-0.00348869
m4	5	track-relative	108	0.783614	-0.0112999	0.00903282	-0.00574713	-0.00690614	-0.00174641
m4	5	track-relative	109	0.743435	-0.00890471	0.0997916	0.022567	-0.0043049	-0.017151
m4	5	track-relative	112	0.4835	0.163549	0.0916584	0.0686956	0.00260303	0.0409255
m4	5	track-relative	113	0.577596	0.0304302	-0.0087732	-0.0127544	-0.00786524	-2.45811e-05
m4	5	track-relative	115	0.384549	0.0869475	0.196293	0.0138183	0.0135638	6.24114e-06
m4	5	track-relative	118	0.634977	0.0243812	0.076058	-0.0774532	-0.00829975	0.0405474
m4	5	track-relative	125	0.867828	-0.00302461	0.0365283	-0.0102878	-6.81862e-05	-0.010632
m4	5	track-relative	131	0.554556	0.0249386	0.0292533	0.0154329	0.000312019	-0.00150405
m4	5	track-relative	132	0.648054	-0.013782	0.346731	-0.000814715	0.00405271	-0.0145073
m4	5	track-relative	137	0.503736	0.0174941	0.0960593	0.0131508	0.00437571	0.00963319
m4	5	track-relative	138	0.604172	0.0968707	0.0328595	0.100774	0.00115936	-0.00342816
m4	5	track-relative	139	0.916364	0.00147036	-0.000119081	-0.00545932	-0.00393942	-0.00014757
m4	5	track-relative	147	0.728338	-0.0078466	0.0462163	0.0297312	0.00136997	-0.000828415
m4	5	track-relative	148	0.732681	0.0063447	-0.0139662	-0.00225784	0.0097418	-0.00139213
m4	5	track-relative	149	0.149072	0.0206468	0.133287	0.446467	-0.000975167	0.094211
m4	5	track-relative	151	0.81629	0.03273	0.0845844	-0.00847223	-0.00221878	-0.0104611
m4	5	track-relative	154	0.774253	0.070111	-0.0528384	0.0866427	0.00903432	-0.000543101
m4	5	track-relative	157	0.3769	0.128059	0.0349197	0.0151366	0.0237597	0.0597458
m4	5	track-relative	158	0.589609	0.00314304	0.0588477	0.0369735	0.019237	0.00316209
m4	5	track-relative	159	0.654733	-0.00604022	0.00602671	0.0587258	0.00637143	-0.00743012
m4	5	track-relative	160	0.925658	0.00494017	0.0732183	0.000398822	-0.00217804	0.015746
m4	5	track-relative	162	0.601471	0.0372226	0.065002	0.00631789	-0.0065924	-0.00751971
m4	5	track-relative	163	0.565907	0.101322	0.142594	0.00693368	0.0146898	-0.0125402
m4	5	track-relative	165	0.355118	0.0208965	0.104019	0.056797	-0.00666056	0.0650423
m4	5	track-relative	166	0.986455	0.0246938	0.0520501	0.00219653	-0.00231733	-0.00257258
m4	5	track-relative	169	0.781985	0.0528256	-0.0326974	-0.0129672	-0.00535624	-0.0029452
m4	5	track-relative	175	0.623451	0.0158162	-0.00362053	0.00323711	0.00364514	-2.67993e-05
m4	5	track-relative	176	0.605394	0.0501103	0.0591041	0.0150666	0.00872638	-0.000149099
m4	5	track-relative	181	0.498065	0.0303448	0.0879731	0.0509737	0.0372683	0.000875216
m4	5	track-relative	182	0.60452	-0.0195353	0.00900698	-0.0123547	0.0031286	-0.00478786
m4	5	track-relative	183	0.751638	0.0354254	0.0147166	0.00970194	0.011864	-0.000372258
m4	5	track-relative	185	0.495778	0.0061619	0.0801965	0.151465	-0.00330361	0.0756464
m4	5	track-relative	187	0.547529	0.00335807	0.285825	-0.00494928	0.0151439	-0.014538
m4	5	track-relative	189	0.559952	0.128619	-0.0282755	-0.00910657	-0.0104926	-0.00448888
m4	5	track-relative	191	0.767442	0.0178957	-0.0456777	-0.0123143	-0.0138665	-0.00356591
m4	5	track-relative	200	0.702696	0.0256996	0.209319	0.0169204	-0.0049028	-0.0114724
m4	5	track-relative	202	0.651114	-0.0355447	0.125411	-0.0568733	0.0144496	-0.0280794
m4	5	track-relative	206	0.959684	0.00106072	0.159794	0.0157216	0.00154106	0.00220384
m4	5	track-relative	209	0.57809	0.0108042	0.0087015	-0.00688558	0.00670098	-0.00509109
m4	5	track-relative	211	0.531308	0.0168253	0.172709	0.0697704	-0.00942386	-0.00261304
m4	5	track-relative	212	0.76757	0.010781	0.0755522	0.0494066	0.00186135	-0.000368141
m4	5	track-relative	217	0.838747	0.0223262	0.0167549	0.0144242	-0.0120763	-0.0038469
m4	5	track-relative	223	0.805392	0.0216688	-0.00817177	-0.00629926	-3.59681e-05	-0.000372716
m4	5	track-relative	233	0.409444	-0.000645776	0.361335	0.0209706	-0.00351753	0.0413419
m4	5	track-relative	234	0.590347	0.038487	-0.0248299	-0.00597337	0.0228197	0.00101446
m4	5	track-relative	238	0.612439	0.0133181	0.337611	0.0254378	-0.00309663	-0.00374563
m4	5	track-relative	242	0.938443	0.062112	0.0715752	-0.011301	-0.00693164	-0.0238166
m4	5	track-relative	246	0.386522	0.00772824	0.399625	-0.00770352	-0.0122134	-0.0620047
m4	5	track-relative	249	0.899829	0.067771	-0.00588919	-0.00165156	-0.00403558	-0.00442241
m4	5	track-relative	250	0.292473	0.064261	0.458573	-0.000838533	0.000253014	0.00222673
m4	5	track-relative	252	0.682855	0.000182855	0.227744	-0.0088427	0.0247365	-0.00143226
m4	5	track-relative	253	0.791511	0.00524033	0.0141125	-0.0238817	0.0245396	-0.0170287
m4	5	track-relative	257	0.592693	-0.0211692	-0.0723544	-0.00434366	-0.0148398	0.0109633
m4	5	track-relative	258	0.865223	-0.0171666	0.00632334	-0.00087136	-0.00514998	0.0112735
m4	5	track-relative	260	0.768452	0.0190403	0.0212243	-0.00335683	-0.0112729	0.00398084
m4	5	track-relative	264	0.694988	0.0671072	0.0022601	0.0216349	-0.00320918	0.00326541
m4	5	track-relative	270	0.275074	0.0393062	0.260629	0.0269105	0.00407749	-0.0124178
m4	5	track-relative	275	0.770873	0.0497531	0.076437	-0.0801156	0.00166371	-0.0219941
m4	5	track-relative	284	0.794233	0.0153663	0.082032	0.0235727	0.00258918	0.00293286
m4	5	track-relative	288	0.41769	0.133428	0.308059	-0.040063	-0.00765371	0.0141011
m4	5	track-relative	289	1.00611	0.00219436	0.0679029	0.0124217	0.00799668	0.000966693
m4	5	track-relative	290	0.498342	0.000115941	0.399483	0.0204353	-0.00731191	-0.00703841
m4	5	track-relative	297	0.47371	0.0211564	0.103924	0.043373	0.00510938	0.034215
m4	5	track-relative	298	0.577455	0.0149956	0.106845	0.0217586	-0.00933478	-0.0113193
m4	5	track-relative	299	0.749901	0.0018252	0.0206063	-0.0103387	-0.00283577	-0.0162714
m4	5	track-relative	300	0.631917	0.0826116	0.0739089	0.00401217	-0.0136286	-0.021031
m4	5	track-relative	302	0.90567	-0.0190722	-0.0445147	-0.0112803	-0.0058818	0.0230334
m4	5	track-relative	303	0.824744	0.0125539	0.0499572	0.0358116	-0.00531395	-0.00220951
m4	5	track-relative	304	0.970993	0.0782345	-0.0061154	0.0226026	0.00256319	-0.000785727
m4	5	track-relative	305	0.816964	-0.00489839	0.0541166	0.00232139	-0.00299889	0.00173206
m4	5	track-relative	318	0.805996	-0.0089839	0.22356	-0.045257	-0.0121466	0.0144964
m4	5	track-relative	321	0.751662	-0.0149471	0.0933701	0.0503711	-0.00662023	0.0146489
m4	5	track-relative	324	0.830679	0.0224583	0.0691951	-0.00700162	-0.00861273	-5.67395e-05
m4	5	track-relative	325	0.726711	0.0278926	0.144608	-0.0158048	-0.000315165	-7.13587e-05
m4	5	track-relative	326	0.767726	0.0735249	0.0404081	-0.0744126	0.000665415	0.00340636
m4	5	track-relative	329	0.4498	0.133033	0.147053	-0.00341315	-0.0132664	0.0121632
m4	5	track-relative	331	0.581115	0.0058467	0.00386981	0.008636	0.00671129	-0.00334637
m4	5	track-relative	332	0.632197	0.0919429	0.15096	0.0128343	-0.012012	-0.000725179
m4	5	track-relative	335	0.858502	0.0393008	0.0262014	-0.00125807	-0.00479082	-0.00668286
m4	5	track-relative	337	0.635398	0.0158675	0.0487627	0.0191523	0.104945	-0.00175163
m4	5	track-relative	342	0.754193	0.018178	0.182622	0.0380207	-0.000229775	0.00304144
m4	5	track-relative	345	0.738923	0.149192	0.102191	-0.0144759	0.0243186	-0.0236775
m4	5	track-relative	353	0.523272	0.0216123	0.0217488	-0.0173006	0.0419093	-0.00771897
m4	5	track-relative	356	0.559764	0.0188349	0.0563148	0.0466844	-0.00170853	-0.00106225
m4	5	track-relative	357	0.546943	0.0174754	-0.00568199	-0.00385041	0.00386883	0.00993962
m4	5	track-relative	363	0.843932	0.0694441	-0.0011325	0.0456794	-0.00107488	-0.00170502
m4	5	track-relative	371	0.683511	0.0582483	-0.0121531	0.00785232	0.00828328	0.00226059
m4	5	track-relative	375	0.867278	0.0371322	0.00530236	0.0411769	-0.000903343	2.00879e-06
m4	5	track-relative	376	0.487403	0.218949	0.12635	0.0248977	-0.00730512	0.0522409
m4	5	track-relative	378	0.566638	0.190331	0.0857151	-0.0190654	0.00542299	-0.0116902
m4	5	track-relative	386	0.7231	0.101975	0.104896	0.0934639	-0.00899115	-0.00571247
m4	5	track-relative	405	0.468304	0.0197294	0.145437	0.0512315	0.0526049	0.00114406
m4	5	track-relative	406	0.720373	0.148472	0.0475591	0.0381354	-0.00413825	0.00913603
m4	5	track-relative	421	0.892627	0.00179046	-0.000762995	0.00347265	-0.00514493	0.00149001
m4	5	track-relative	422	0.604362	0.033459	0.198754	-0.0042367	-0.00735498	0.000507973
m4	5	track-relative	423	0.57827	0.0590233	0.0421722	0.0160378	-0.00769305	0.00632836
m4	5	track-relative	428	0.978198	0.0203734	0.050229	0.0473776	-0.0013536	0.00381339
m4	5	track-relative	439	0.579289	0.110477	0.152644	0.072539	0.0202887	-0.00484278
m4	5	track-relative	440	0.697674	0.0942037	0.0811856	-0.00974168	0.0336188	0.0212662
m4	5	track-relative	442	0.648331	0.0805552	0.0131945	-0.00862766	0.00991719	0.00822957
m4	5	track-relative	445	0.534153	-0.00279158	0.264176	-0.0250553	-0.0114666	0.00427402
m4	5	track-relative	447	0.513746	0.114786	0.0393614	-0.00201386	-0.0175592	-0.00084538
m4	5	track-relative	448	0.816943	0.000449368	0.0284808	-0.00711297	0.0117851	0.0152221
m4	5	track-relative	450	0.584899	0.0382546	0.0729291	-0.00495668	3.82722e-05	0.00680548
m4	5	track-relative	453	0.749273	0.0487722	0.0622864	0.0567116	0.000244053	-0.0187819
m4	5	track-relative	457	0.573604	0.0306763	0.00813715	0.045512	-0.0103029	-0.00676803
m4	5	track-relative	459	0.613064	0.00978698	5.56109e-05	-0.00206815	-0.00236575	-0.00219462
m4	5	track-relative	461	0.576396	0.0615975	-0.0151687	-0.00345688	-0.00232538	-0.00231792
m4	5	track-relative	467	0.705067	0.0762807	0.0397036	0.0579762	-0.00385279	-0.00242458
m4	5	track-relative	481	0.941369	0.0269152	0.0126277	-0.00795937	-5.80262e-05	0.00504963
m4	5	track-relative	491	0.694074	0.0070952	0.213288	-0.00221166	-0.00285874	-0.00425802
m4	5	track-relative	498	0.894472	0.0424721	-0.014299	0.0233146	0.0119081	-0.00347952
m4	5	track-relative	504	0.594735	0.0407721	0.156021	-0.0310293	-0.0106494	-0.00182183
m4	5	track-relative	510	0.76026	0.0237836	0.165074	0.0393462	-0.00186735	-0.00495465
m4	5	track-relative	515	0.702469	0.103567	0.104275	0.0651196	0.000681746	-0.00705234
m4	5	track-relative	516	0.431537	0.0282943	0.281061	0.101431	-0.00375159	0.00512072
m4	5	track-relative	519	0.458958	0.0698773	0.148041	0.0136389	-0.00845403	-0.014685
m4	5	track-relative	520	0.708914	0.0645593	0.0694577	0.0608764	0.0144794	-0.000792612
m4	5	track-relative	521	0.466125	0.201594	0.108365	0.0124144	-0.00763263	-0.00272853
m4	5	track-relative	523	0.806385	0.031589	0.146238	-0.00662682	-0.00469109	-0.000270587
m4	5	track-relative	531	0.897425	0.0787386	0.0197627	0.0161074	-0.00271213	-0.00402906
m4	5	track-relative	532	0.740533	0.0327361	0.095006	-0.0162428	-0.00608854	0.0166755
m4	5	track-relative	542	0.529178	0.0686006	0.284134	0.0276772	-0.0073667	0.00847294
m4	5	track-relative	550	0.593062	0.136569	0.0914685	0.120329	-0.00356748	0.0634599
m4	5	track-relative	551	0.512945	0.0112021	0.115035	-0.00757086	-0.000857691	0.0611242
m4	5	track-relative	556	0.662187	0.143849	-0.0382579	-0.00712309	0.00598955	-0.000682403
m4	5	track-relative	562	0.568006	-0.00888407	0.103954	0.0068994	0.00248895	-0.0103987
m4	5	track-relative	570	0.934817	0.00287198	0.00886534	-0.0231132	0.0106656	0.00245854
m4	5	track-relative	571	0.483614	0.0200546	0.228063	0.00380928	-0.00747261	0.0374852
m4	5	track-relative	576	0.77984	0.0203501	0.0519053	-0.00948758	-0.0122698	-0.00566743
m4	5	track-relative	579	0.890025	-0.00387837	-0.0127632	-0.0151335	0.000408049	0.00445586
m4	5	track-relative	583	0.940306	0.0182047	-0.000174468	-0.00129277	-0.00154102	-0.0086424
m4	5	track-relative	593	0.712765	0.046108	0.115625	0.06755	0.00500298	0.00160921
m4	5	track-relative	597	0.706774	0.0483989	0.0530518	0.0527964	-0.0122559	-0.00706801
m4	5	track-relative	599	0.724881	0.0835186	0.0155185	0.0100408	0.00795749	0.0291164
m4	5	track-relative	600	1.19396	0.00407049	-0.054037	0.00588546	-0.00714654	-1.20703e-05
m4	5	track-relative	606	0.850559	0.0222299	0.00649044	0.0990463	0.00608304	-0.00151364
m4	5	track-relative	607	0.999155	0.0091815	-0.0245836	0.0743822	-0.00169237	-0.00063616
m4	5	track-relative	608	0.837741	0.0283564	0.0302843	0.00643414	-0.00884391	-0.00536826
m4	5	track-relative	609	0.617827	0.177571	0.0722608	0.0838426	-0.0157176	-0.00631792
m4	5	track-relative	611	0.791104	0.0526201	0.0649537	0.0276097	-0.00952312	-0.0033174
m4	5	track-relative	615	0.668973	0.0877705	0.0348005	0.00722216	0.00946622	-0.00238985
m4	5	track-relative	616	0.68598	0.0253256	0.0364407	-0.015041	0.0214784	-0.00444657
m4	5	track-relative	624	0.82359	0.0646343	0.0893131	-0.0157616	-0.00681785	-7.41203e-05
m4	5	track-relative	631	0.320171	0.0384505	0.449636	0.0748832	0.0533006	0.00657933
m4	5	track-relative	632	0.899518	-0.00320927	0.0824885	-0.00786366	0.00926144	0.0326135
m4	5	track-relative	638	0.982211	0.0219546	-0.0136713	-0.0171613	-0.00125777	0.0369786
m4	5	track-relative	642	0.511507	0.0298586	0.153402	0.0549698	-0.00713051	-0.0096968
m4	5	track-relative	653	0.734667	0.0294903	0.0911013	0.0685035	-0.00553278	0.00223517
m4	5	track-relative	661	0.942831	0.00564308	0.0513653	-0.022813	-0.00566475	-0.013652
m4	5	track-relative	669	0.609431	0.0221975	0.000657719	-0.00127459	0.0276922	0.00655576
m4	5	track-relative	672	0.512085	0.153596	0.278417	-0.0405516	-0.00515875	0.0152873
m4	5	track-relative	689	0.458045	0.121069	0.0203149	0.0380132	0.0234225	-0.00616107
m4	5	track-relative	690	0.741505	0.0167661	-0.0153164	-0.0118982	0.0302649	-0.00656882
m4	5	track-relative	692	0.611467	-0.00239654	0.198157	-0.0015591	-0.00119143	0.025534
m4	5	track-relative	697	0.815903	0.00890004	0.0690801	0.0303514	0.00100082	-0.00174246
m4	5	track-relative	706	0.612786	0.0838651	0.0187375	0.0380141	0.000831145	0.0339642
m4	5	track-relative	709	0.823063	-0.0113241	0.0200545	0.0396881	0.0194391	-6.47993e-06
m4	5	track-relative	710	0.758757	0.0308084	0.0616581	-0.0196621	-0.00453381	-0.0101976
m4	5	track-relative	725	0.871954	0.051067	0.0408691	-0.00949109	-0.00290354	0.0100934
m4	5	track-relative	742	0.738311	0.0416873	0.138354	0.00130938	-0.00975955	-0.0112483
m4	5	track-relative	752	0.793064	-0.00393896	0.00348036	0.0153423	-0.0248832	-0.00640028
m4	5	track-relative	754	0.710809	0.0753574	0.0970743	-0.0384879	-0.00848991	0.00102283
m4	5	track-relative	767	0.421273	0.0264448	0.10703	-0.0104044	-0.00983374	-0.000445431
m4	5	track-relative	769	0.793415	0.0607075	0.0403839	0.0112317	0.0277477	-0.00109161
m4	5	track-relative	789	1.06499	0.00406802	0.0217148	-0.00269636	-0.00159499	-3.57491e-06
m4	5	track-relative	803	0.83202	0.0967351	-0.000412659	-0.00712552	-0.00610877	-0.00330652
m4	5	track-relative	809	0.937156	-0.00162488	0.0463179	0.00214058	0.00722537	0.0331149
m4	5	track-relative	828	0.817952	0.0587769	0.0882783	0.00445199	-0.00591467	-0.00123561
m4	5	track-relative	835	0.696196	0.0223343	0.0685486	-0.00259765	-0.00842685	-0.000166199
m4	5	track-relative	856	0.644119	0.0367918	-0.0256814	0.0830672	-0.00865152	-6.50257e-05
m4	5	track-relative	875	0.696568	0.00282308	0.139879	0.0476667	-0.00231074	-0.00485646
m4	5	track-relative	876	0.632395	-0.00144626	0.343829	-0.00588902	-0.0094387	-2.59571e-06
m4	5	track-relative	887	0.8495	0.0140358	0.0308558	0.0789539	-0.00159223	-0.00119426
m4	5	track-relative	924	0.599649	0.0384869	0.136715	0.0373782	-0.0012458	-0.000643888
m4	5	track-relative	990	0.732337	0.0842724	-0.00556472	0.0533491	0.0225052	-0.00578884
m7	5	track-relative	67	0.736041	-0.044579	0.194512	-0.00366333	-0.00810431	-0.041791
m7	5	track-relative	72	0.501103	-0.0303452	0.0166989	0.0298615	-0.0236896	-0.0175153
m7	5	track-relative	77	2.57361	-1.03761	-0.0855276	1.18884	-0.117007	0.129608
m7	5	track-relative	488	1.37434	0.00490276	0.0730604	0.0886426	-0.00173026	0.00194946
m7	5	track-relative	789	0.668172	-0.0821731	0.12929	-0.023907	0.0167388	-0.0204669
m11	5	track-relative	3	0.631355	0.191045	0.00688359	0.042935	-0.0463306	0.0391295
m11	5	track-relative	6	0.521607	0.0704203	0.0895902	0.0785177	0.0159434	0.000717463
m11	5	track-relative	8	0.327695	0.363532	0.20817	0.0921483	0.0146492	-0.0126583
m11	5	track-relative	19	0.852845	-6.24768e-05	0.137794	0.0207986	-0.0200512	-0.00262551
m11	5	track-relative	31	0.256743	0.00843061	0.136605	0.0363074	0.0090063	-0.0774478
m11	5	track-relative	35	0.781422	0.10647	0.00389968	0.00704399	-0.00056988	0.017731
m11	5	track-relative	41	0.533808	0.104079	0.011395	0.054323	-0.00981855	0.00751034
m11	5	track-relative	45	0.36317	0.0293529	0.125022	0.0179299	-0.00435492	-0.00407782
m11	5	track-relative	47	0.582791	0.0171656	0.066777	0.0917184	0.0047013	-0.0106003
m11	5	track-relative	52	1.33137	0.171322	0.00498806	0.0287881	0.0032853	0.00211108
m11	5	track-relative	59	1.03023	0.00173638	0.0896016	0.00577894	0.0252534	-0.0079534
m11	5	track-relative	63	0.456137	0.0101829	0.175473	0.05704	0.00474867	0.0157078
m11	5	track-relative	65	0.432518	-0.00675442	0.180452	-0.0158048	-0.010672	-0.00305938
m11	5	track-relative	70	0.322036	-0.00118469	0.165213	0.0239679	-0.00167073	0.148176
m11	5	track-relative	72	0.572188	0.0589014	0.186202	0.114636	-0.0114826	-0.0148177
m11	5	track-relative	75	0.261882	0.0554655	0.057052	0.0790084	-0.00679164	0.131391
m11	5	track-relative	76	0.536353	0.0244488	0.104805	0.00805252	0.0158128	0.00428644
m11	5	track-relative	81	0.356399	0.131074	-0.0239006	0.173725	-0.00164066	0.00547959
m11	5	track-relative	89	0.589678	0.220267	0.0281421	0.0447052	0.0102511	0.0230646
m11	5	track-relative	91	0.689824	-0.00291137	0.476358	-0.00904906	-0.0367853	-0.0104053
m11	5	track-relative	96	0.805726	0.0837047	-0.0128908	0.0294263	-0.00640209	0.0107816
m11	5	track-relative	117	0.423424	0.0153598	0.324205	0.0102102	-0.00280373	0.0133333
m11	5	track-relative	123	0.460689	0.132796	0.0834343	0.110632	-0.00306538	-2.21071e-05
m11	5	track-relative	156	0.422543	0.125469	-0.00201095	0.163092	-0.00170187	-1.5455e-05
m11	5	track-relative	168	0.761067	0.0275804	0.4806	0.00755002	0.000203756	-0.00243967
m12	5	track-relative	0	0.728128	-0.202524	1.69477	-0.0460743	0.0137591	-0.00241141
m12	5	track-relative	10	0.698311	-0.00200504	-0.00651146	-0.00757299	0.00752054	0.0333274
m12	5	track-relative	26	0.683672	-0.0117078	0.0151595	0.0758207	-0.00524125	0.0391078
m12	5	track-relative	27	0.551799	0.0451029	0.0248871	0.0202908	0.0453244	-0.0114463
m12	5	track-relative	30	0.593497	0.0534708	0.00255864	0.005838	0.00150247	-0.0068906
m12	5	track-relative	119	0.766312	-0.1108	0.00888936	-0.0510508	0.167141	-0.0306722
m12	5	track-relative	149	0.43836	0.321333	0.0176238	-0.187667	0.0258332	-0.100275
m12	5	track-relative	206	0.300859	0.149457	-0.00429298	0.397827	0.0339976	0.0243905
m12	5	track-relative	227	0.577524	0.0246809	-0.0816306	0.42199	-0.0201534	-0.031655
m12	5	track-relative	231	0.627214	0.022245	0.102085	0.104749	0.0241278	0.00790953
m12	5	track-relative	243	0.947499	0.0264987	0.397111	-0.010251	0.0221461	-0.000597523
m12	5	track-relative	255	0.72254	-0.263416	-1.19264	0.0940339	-0.119116	-0.031839
m12	5	track-relative	260	2.01887	-0.161449	-0.849643	0.00273202	-0.0145171	-0.816868
m12	5	track-relative	265	0.104	0.154798	0.104759	0.126787	-0.0279365	-0.00257651
m12	5	track-relative	284	0.285077	0.0262793	0.311815	4.98408e-05	0.113966	-0.00620353
m12	5	track-relative	292	0.130374	0.0565814	0.0952944	0.0805662	0.197116	0.059326
m12	5	track-relative	300	0.74672	0.065304	0.12312	-0.0396355	-0.0150394	0.000416855
m12	5	track-relative	304	1.22265	-0.0686693	-0.321342	-0.232356	0.0862734	-0.671366
m12	5	track-relative	314	0.209586	0.152675	0.31744	0.0395313	0.189489	-0.00504336
m12	5	track-relative	334	-0.0386895	-0.33493	0.470874	-0.204778	-0.0772288	0.226316
m12	5	track-relative	368	0.222408	0.0359679	0.300849	0.0621518	0.132895	0.0791398
m12	5	track-relative	376	0.680681	0.239021	0.0526652	0.0471377	-0.0329963	-0.00736339
m12	5	track-relative	464	0.305587	-0.0111225	0.0681718	0.095612	-0.0270992	0.0543131
m12	5	track-relative	484	-5.62243	0.291147	0.488026	2.29589	6.12008	0.486961
m12	5	track-relative	498	0.864274	-0.0332081	-0.0419651	-0.0170362	-0.00559872	0.0426998
m12	5	track-relative	503	0.805047	0.0727223	0.00585078	0.0677638	0.00823586	-0.00863201
m12	5	track-relative	510	1.06987	-0.241138	-0.296071	-0.278681	-0.10287	-0.074073
m12	5	track-relative	531	0.878747	0.0248514	0.072821	-0.020531	-0.000895193	0.00684814
m12	5	track-relative	617	0.598317	0.0516301	0.535883	-0.00214561	-0.000440153	0.00439692
m12	5	track-relative	656	0.304997	0.221517	-0.0396733	-0.0128434	0.0306036	0.0632493
m12	5	track-relative	678	0.556237	0.097413	0.000119358	0.697968	-2.74251e-05	3.19727e-05
m12	5	track-relative	680	0.507618	0.179701	0.029132	0.254824	0.032089	0.00488372
m12	5	track-relative	729	0.574747	0.0387227	0.0998314	0.219208	0.00570293	1.26862e-05
m12	5	track-relative	793	0.621203	-0.00331745	0.182114	0.030016	-0.000494808	-0.00226597
m12	5	track-relative	802	0.818275	-0.0636458	0.436529	0.00607207	-0.00179914	-9.43002e-05
m12	5	track-relative	918	0.791353	0.178993	0.0142212	0.149722	0.0165013	-0.007639
m12	5	track-relative	982	1.1656	0.0885944	-0.0230349	0.134472	0.0122102	-0.00522031
m12	5	track-relative	1004	0.404141	0.0146722	0.219833	0.173672	0.0615981	0.00946671
m12	5	track-relative	1051	0.189872	0.212942	0.184241	0.215291	0.0124328	-0.00568757
m12	5	track-relative	1071	1.10468	-0.0112246	0.253647	0.025794	0.019837	-0.0494423
m12	5	track-relative	1138	0.726641	0.0214345	0.0222795	0.0634928	0.023945	-1.56473e-05
m12	5	track-relative	1192	0.6242	-0.0150484	0.00165118	0.746865	-0.00717525	-0.00108293
m12	5	track-relative	1233	0.758812	0.0161928	0.094666	0.0169786	0.016247	-0.00329026
m13	5	track-relative	86	0.800398	-0.000771851	0.28314	0.0203338	-0.00148486	-0.0127971
m13	5	track-relative	90	0.0398928	0.0524466	0.166085	0.679976	-0.0982126	-0.0427155
m13	5	track-relative	144	0.302505	-0.0350281	0.143074	0.561542	0.0612864	-0.0327767
m13	5	track-relative	271	1.00187	0.00759035	-0.0150512	0.129329	-0.00276461	-0.00578041
m13	5	track-relative	411	0.9541	0.0609552	0.117918	-0.00846004	-0.00272482	-0.0359313
m14	5	track-relative	2	0.597828	0.0415632	0.046732	0.128716	0.0576008	0.016109
m14	5	track-relative	3	0.444322	0.0526443	0.138807	0.0860802	0.0516603	-0.00255215
m14	5	track-relative	11	0.453404	0.10493	0.0155607	0.335561	-0.0131745	0.0458865
m14	5	track-relative	12	0.749547	0.0085487	0.0319994	0.0168685	0.114971	0.00344181
m14	5	track-relative	14	0.176446	0.0407643	0.332826	0.145022	0.0238825	0.0902582
m14	5	track-relative	15	0.271023	0.000184	0.087767	0.17431	0.0221142	-0.00904488
m14	5	track-relative	16	0.883341	0.271472	0.169197	0.189759	0.0998784	-0.00236991
m14	5	track-relative	18	0.660502	0.0913148	0.158216	0.438028	0.0316986	0.0403542
m14	5	track-relative	23	0.482064	0.0816808	0.401098	0.209591	0.0445754	0.119476
m14	5	track-relative	24	0.265615	0.402689	-0.00125161	0.210582	-0.00170412	0.0205526
m14	5	track-relative	28	1.07687	0.0671182	-0.000825945	-0.0698601	-0.00434972	-0.00200004
m14	5	track-relative	30	0.472004	0.0489014	-0.0336987	0.215697	0.0447414	-0.00338688
m14	5	track-relative	31	0.716975	0.22631	0.0154129	0.321196	0.0543079	0.00733659
m14	5	track-relative	34	0.312661	0.11551	0.331359	0.076906	0.0695009	0.00132192
m14	5	track-relative	36	0.347458	0.0706882	0.0300494	0.0222782	0.176636	0.0115699
m14	5	track-relative	40	0.519781	0.00860747	0.0214254	0.0709975	0.0301741	-0.00602743
m14	5	track-relative	42	1.04884	0.00170053	0.0599415	-0.000431962	0.00969064	0.0687985
m14	5	track-relative	43	0.475774	0.0552869	0.00143318	0.0306556	0.0449399	-0.0111919
m14	5	track-relative	46	0.896886	-0.00555304	0.0654519	0.0415773	-0.00233609	0.0306001
m14	5	track-relative	48	0.423715	0.0975274	0.0424765	0.549863	0.011545	0.0186136
m14	5	track-relative	50	0.641217	0.301787	0.63574	0.143534	0.0195521	0.0480731
m14	5	track-relative	51	0.195959	0.0209108	0.00185796	0.193361	0.0966009	-0.000718154
m14	5	track-relative	53	0.366391	0.0934908	0.223145	0.166526	-0.0172226	0.136295
m14	5	track-relative	54	0.572705	0.197992	-0.00800689	0.198937	-0.00932632	0.0269023
m14	5	track-relative	55	0.604957	0.142977	0.123345	0.148603	0.0232501	0.0266066
m14	5	track-relative	58	1.0018	-0.00414211	0.00128049	0.0336444	0.0012181	0.0264807
m14	5	track-relative	65	0.670353	0.0286024	0.00157769	0.0163905	0.00135445	0.0126429
m14	5	track-relative	77	0.870022	0.227509	0.327372	0.0208919	0.00311698	0.0940019
m14	5	track-relative	80	0.431861	-0.00157955	0.258958	0.088775	0.0174772	-0.0015431
m14	5	track-relative	84	0.83034	0.00214967	0.109493	0.253655	-0.0026018	5.16081e-06
m14	5	track-relative	88	0.899531	0.0861886	0.264636	0.0342124	0.00560841	0.0066607
m14	5	track-relative	89	0.539578	0.0240361	0.00182739	0.382567	-0.00122104	0.0130087
m14	5	track-relative	93	1.12114	0.0624041	0.0102991	0.354258	0.00399679	-0.00225074
m14	5	track-relative	96	0.762706	-0.00166968	0.0202205	0.00295639	0.136547	-0.00266885
m14	5	track-relative	97	0.119831	0.221666	0.0991278	0.149926	0.0358621	0.0839839
m14	5	track-relative	98	0.800872	0.225925	0.0439046	0.0606423	0.0271898	-0.00630922
m14	5	track-relative	99	0.285283	0.16767	0.0778893	0.426814	0.00283933	0.0434376
m14	5	track-relative	101	-0.415464	-0.0252587	-0.356259	-0.114753	-0.0287937	0.389482
m14	5	track-relative	102	0.526333	0.148366	0.0256497	0.0760914	0.0951337	-0.00116089
m14	5	track-relative	110	-0.0544743	-0.0503198	0.180858	0.00106428	0.0762677	0.172975
m14	5	track-relative	112	0.543897	0.0221293	0.108936	0.0453639	0.0100175	0.00922938
m14	5	track-relative	116	0.471952	0.00316141	-0.00272406	-0.0168901	-0.0079841	-0.0368666
m14	5	track-relative	123	0.5959	0.0106961	0.2503	-0.0163138	0.0214684	0.0356039
m14	5	track-relative	124	0.372335	0.246891	0.16849	0.186584	0.107492	0.0117145
m14	5	track-relative	127	0.340916	0.0163377	0.028724	0.0476729	0.071517	-0.0174247
m14	5	track-relative	145	0.279488	0.0675473	0.302998	0.123724	0.119728	0.0399603
m14	5	track-relative	146	0.367023	0.0365673	0.318817	0.212053	0.00965038	-0.0124418
m14	5	track-relative	148	0.603277	0.0843681	0.264028	-0.00194722	0.00535204	0.0187151
m14	5	track-relative	150	0.411399	0.0826576	0.250826	-0.0155179	0.0109112	0.0438624
m14	5	track-relative	151	0.092208	0.0957304	0.0225147	0.388363	0.0227282	0.00472195
m14	5	track-relative	152	0.33716	0.00431847	-0.00740425	0.117147	0.00183956	0.0180349
m14	5	track-relative	155	0.888654	0.406998	0.0645462	0.113896	0.000873918	0.0133633
m14	5	track-relative	156	0.782061	0.183957	0.19014	0.149076	0.0621788	0.00356638
m14	5	track-relative	159	0.0493295	0.173182	-0.00518909	0.0496604	0.254841	0.0602879
m14	5	track-relative	161	0.962054	0.0040368	0.0506935	0.00564737	0.00527376	-0.00807985
m14	5	track-relative	166	0.508103	0.133176	0.0463311	0.0422359	0.00954179	0.00938087
m14	5	track-relative	168	0.640535	0.0367356	0.0192374	0.0291427	0.138011	0.00512952
m14	5	track-relative	169	0.407486	0.0043912	0.0852097	0.0879385	0.0127379	-0.012076
m14	5	track-relative	170	0.313645	0.0529898	0.0807527	0.330334	0.0418676	0.0670762
m14	5	track-relative	172	0.901848	0.0188548	0.45054	0.0574972	-0.0053324	-0.00731846
m14	5	track-relative	173	0.044572	0.0532496	0.63478	0.0384868	0.112145	0.0318403
m14	5	track-relative	183	0.907833	0.0155763	0.0523778	0.0828239	-0.000850183	0.0620104
m14	5	track-relative	186	0.680992	0.00391501	0.189366	0.116013	0.00940727	-0.00647092
m14	5	track-relative	195	0.57748	0.162678	0.0662761	0.363976	0.041143	0.000447809
m14	5	track-relative	199	0.589467	0.00747559	0.0395114	0.324799	0.00463545	0.00923778
m14	5	track-relative	200	0.219483	0.0392503	0.0672494	-0.0270073	-0.0204545	0.0531
m14	5	track-relative	202	0.672669	-0.0240034	0.0459029	-0.0205357	0.0980378	-0.00956936
m14	5	track-relative	214	0.536875	0.0315691	0.0245433	-0.00057275	0.0561744	0.0759044
m14	5	track-relative	215	0.449391	-0.00818506	0.337936	0.210344	-0.096699	0.00824286
m14	5	track-relative	218	0.95245	0.0460465	0.0891765	0.0474951	0.0171455	-0.00382194
m14	5	track-relative	219	0.666811	0.103759	0.0365224	0.00373693	-0.00823346	0.0136386
m14	5	track-relative	221	1.08284	-0.00242735	0.0996461	-0.00575987	0.00439353	0.00159105
m14	5	track-relative	222	0.0993984	0.228238	0.206208	-0.0214102	0.0323327	0.00855195
m14	5	track-relative	227	0.628219	0.143347	0.100868	0.121453	0.00239105	-0.00289797
m14	5	track-relative	228	0.662249	0.00918371	0.11027	0.140302	0.0318786	0.0201376
m14	5	track-relative	229	0.430956	0.0793536	0.860964	0.0424443	0.011318	-0.00319712
m14	5	track-relative	230	0.490803	-0.00314547	0.506607	-0.00990613	0.0718051	0.0205624
m14	5	track-relative	232	0.502967	0.0473006	0.034921	0.619909	-0.00371985	-0.00125026
m14	5	track-relative	238	0.453962	0.262015	0.266252	0.0360088	0.0345292	-0.0106011
m14	5	track-relative	244	0.884443	0.122146	0.00407466	0.0202599	0.00312466	-0.00525857
m14	5	track-relative	245	0.679767	-0.0141436	0.35714	-0.000254393	0.000194103	0.00546716
m14	5	track-relative	251	0.680467	0.387002	0.0231936	-0.00239329	0.00313256	0.0249862
m14	5	track-relative	258	0.372442	-0.0015805	-0.00877264	0.0843574	-0.0142347	-0.0134323
m14	5	track-relative	261	0.364357	0.015158	-0.00914373	0.0689617	0.0348404	-0.000465558
m14	5	track-relative	262	0.609084	0.0157786	0.013375	0.0393795	0.0263276	0.0666408
m14	5	track-relative	275	0.837398	0.0747138	0.237563	-0.000392602	0.00953048	0.00125459
m14	5	track-relative	280	0.176408	-0.00674367	0.0824268	0.0845306	-0.00129976	0.233581
m14	5	track-relative	286	0.500165	0.130333	0.0864649	0.0423187	0.00518361	0.073663
m14	5	track-relative	287	0.702184	0.257907	0.0499758	0.0304666	-0.00243084	-0.00148731
m14	5	track-relative	288	0.478409	0.0573264	0.0991708	0.0614868	0.0671845	-0.0163725
m14	5	track-relative	330	0.333804	0.0182571	0.318971	0.000380786	0.0227166	0.0964004
m14	5	track-relative	337	0.656417	0.00325038	0.280128	0.0945478	-0.0234304	0.0049846
m14	5	track-relative	342	0.410287	0.222051	0.00498977	0.0678703	0.00239583	-0.00883356
m14	5	track-relative	343	0.690779	0.0325812	0.0718815	0.0150734	0.0221491	0.0275444
m14	5	track-relative	346	0.424012	0.00688929	0.160849	0.173392	0.0511138	-0.000776391
m14	5	track-relative	355	0.62995	0.139463	0.0944845	-0.13618	-0.177645	-0.114807
m14	5	track-relative	359	0.765022	-0.00106293	0.197125	0.0763269	-0.00630045	-0.00737269
m14	5	track-relative	370	0.936206	0.229983	-0.0130067	0.148108	0.0561127	-5.68516e-05
m14	5	track-relative	376	0.962997	0.0210667	0.201552	0.00774797	0.0038725	7.77228e-05
m14	5	track-relative	377	1.19132	0.0205513	-0.00678026	0.347513	-0.00150071	0.00699196
m14	5	track-relative	379	0.696626	0.0230669	0.0766997	0.0949693	0.00414411	0.0328255
m14	5	track-relative	381	0.409404	0.0797489	0.00823134	0.289551	-0.0108868	-0.000225781
m14	5	track-relative	382	0.586503	0.0706612	0.456846	-0.00135977	0.0494849	0.0092565
m14	5	track-relative	386	0.968671	0.0331255	-0.000546424	0.0855326	0.0280601	0.00754373
m14	5	track-relative	393	0.290651	0.244602	0.100146	0.368318	0.00932239	0.0225934
m14	5	track-relative	396	0.315184	-0.0455732	0.377317	0.316681	0.076246	-0.00734741
m14	5	track-relative	398	0.568498	0.0924139	0.151968	0.0425743	0.0136419	0.0048591
m14	5	track-relative	402	0.430915	0.111339	0.380175	0.0608037	0.0458402	0.0237986
m14	5	track-relative	404	0.396956	0.0434569	0.131358	0.201598	-0.0046294	0.0125732
m14	5	track-relative	406	0.450612	0.0977385	0.0113296	0.186191	0.0551386	0.0308761
m14	5	track-relative	413	0.086326	0.189016	0.0764879	0.124176	0.0978245	0.0889896
m14	5	track-relative	424	0.926874	0.0579807	0.299718	0.0260779	-0.00457474	0.0510405
m14	5	track-relative	433	0.139558	0.0525123	0.172084	0.0544434	0.0711363	0.00466987
m14	5	track-relative	438	0.635174	0.0897685	0.187876	0.172869	-0.025963	0.0048166
m14	5	track-relative	443	0.193398	0.0869157	0.0359982	0.185263	0.00760065	-0.019392
m14	5	track-relative	453	0.886724	0.0416644	0.000966286	0.00480903	0.0253353	-0.00223752
m14	5	track-relative	458	0.269866	0.321116	0.208696	0.0175572	-0.0135118	-0.0100818
m14	5	track-relative	459	0.325156	0.0200307	0.0559042	-0.00154696	0.0338279	0.048309
m14	5	track-relative	462	1.27998	0.0529694	0.015538	-0.00361668	0.00827642	0.0122785
m14	5	track-relative	475	0.557346	0.0332937	0.0661689	0.039701	0.021975	0.00428229
m14	5	track-relative	477	0.506028	0.0871417	0.0193779	0.343804	-0.00121219	-0.000144139
m14	5	track-relative	487	0.508168	0.0357758	0.190994	0.0125323	-0.00293504	0.0139757
m14	5	track-relative	489	0.816291	0.00262511	0.0763667	0.00752253	0.0219137	-3.41571e-06
m14	5	track-relative	493	0.291298	0.253818	0.321925	0.015165	0.0136753	2.51242e-05
m14	5	track-relative	500	0.77741	0.169052	0.0585248	0.071257	0.00477737	0.00183876
m14	5	track-relative	508	0.837935	-0.0103089	0.0778231	-0.00548373	0.0079156	-0.00223899
m14	5	track-relative	510	1.24158	0.0250338	-0.00397759	0.234207	-0.00795082	0.0106468
m14	5	track-relative	515	0.221694	0.383667	0.07638	0.0410427	0.0604763	-0.101231
m14	5	track-relative	530	0.807815	0.0310363	0.310012	0.0719591	-0.00426213	0.00413582
m14	5	track-relative	535	1.20985	0.102041	0.0119441	0.20807	-0.0156489	0.00435553
m14	5	track-relative	546	0.345677	0.00796935	0.0848736	0.117831	0.106058	0.000428212
m14	5	track-relative	562	0.731446	0.0238907	0.000662141	0.043918	0.0281696	1.84182e-05
m14	5	track-relative	566	0.0501274	0.113513	0.050009	0.327309	-0.00291371	-0.00351693
m14	5	track-relative	568	0.510146	0.0928533	0.0764802	0.302944	-0.00177168	0.0169992
m14	5	track-relative	575	0.560019	0.00905587	0.268786	0.0243011	0.00131776	0.0134536
m14	5	track-relative	602	0.128285	0.149083	-0.03937	0.0702053	0.0626227	-0.00202245
m15	5	track-relative	3	0.851314	-0.00362739	0.00463822	-0.0307062	-0.00780598	0.0148211
m15	5	track-relative	6	0.419081	-0.0234339	0.103783	0.13083	-0.00346874	0.119671
m15	5	track-relative	7	0.655809	0.0229265	-0.0257519	0.00458726	0.0218938	-0.0652956
m15	5	track-relative	9	0.497515	0.096184	-0.0207765	0.0326808	-0.0335619	0.0474312
m15	5	track-relative	20	0.472772	0.0217777	0.171594	0.110691	0.00320791	0.0165229
m15	5	track-relative	30	0.523833	0.092498	-0.0187063	-0.128883	-0.0376486	-0.00240636
m15	5	track-relative	32	0.536178	-0.113073	0.0935183	0.284863	-0.0303325	-0.0471457
m15	5	track-relative	33	0.19149	-0.0354454	0.562888	0.119421	-0.0505919	-0.0368551
m15	5	track-relative	34	0.589	0.00304277	-0.00129164	0.115535	3.48683e-05	0.0620677
m15	5	track-relative	55	0.471399	0.0159264	0.0950555	0.0273754	0.0159281	-0.014979
m15	5	track-relative	61	0.321767	-0.0217038	-0.189868	0.0415707	-0.0468542	0.13355
m15	5	track-relative	62	0.339248	-0.0889766	-0.113698	-0.0770993	0.0378381	0.0491581
m15	5	track-relative	71	0.465117	0.0438421	0.107188	0.238646	0.00862775	-0.00012444
m15	5	track-relative	72	0.45546	0.0365025	0.283695	0.122039	0.00983986	0.00911009
m15	5	track-relative	79	0.686928	0.0509163	-0.00246779	0.144569	-0.00180456	0.0215134
m15	5	track-relative	83	0.972071	0.0233955	-0.0773469	0.122008	-0.0139816	-0.0195089
m15	5	track-relative	84	0.823004	0.0316154	0.00171071	0.048478	0.0297193	0.0680731
m15	5	track-relative	94	0.85336	0.0335432	0.023375	-0.00114867	-0.00412102	0.00176502
m15	5	track-relative	96	0.949219	0.022805	0.0315834	0.142116	-0.00870656	-0.00459291
m15	5	track-relative	131	0.695984	0.17047	0.0178721	0.0187553	-0.010194	-0.00942575
m15	5	track-relative	134	0.829171	0.0162923	-0.0140171	-0.00256836	-0.0142071	0.0254958
m15	5	track-relative	136	0.611686	-0.0304874	0.0187962	-0.00137934	-0.000239601	0.0123067
m15	5	track-relative	140	0.539423	-0.06247	0.564631	-0.140666	-0.0766975	0.160612
m15	5	track-relative	145	0.508638	-0.0292915	0.011774	0.199632	0.00218329	-0.0470541
m15	5	track-relative	149	0.344528	0.128688	0.201016	0.0427097	-0.000854086	-0.000141852
m15	5	track-relative	151	0.853839	-0.000601296	0.0135312	-0.00942505	-0.00420036	-0.00508263
m15	5	track-relative	176	0.353112	-0.0278668	0.131708	-0.0596628	0.0145059	-0.0280994
m15	5	track-relative	203	0.428999	0.334992	-0.0417394	-0.0939207	-0.0258296	-0.0318774
m15	5	track-relative	206	0.946233	0.0652051	-0.0104466	6.7714e-06	0.0482456	-0.00206452
m15	5	track-relative	223	0.341803	0.0229579	0.280302	0.137256	-0.041715	-0.00606507
m15	5	track-relative	226	0.522939	-0.00353716	0.184552	0.0364467	-0.00312592	-0.00738875
m15	5	track-relative	245	0.469563	-0.0226899	0.0232238	0.390043	-0.0197632	0.00819169
m15	5	track-relative	248	0.546496	-0.0177313	-0.0834284	-0.025618	-0.0157996	-0.0374921
m15	5	track-relative	256	0.692701	-0.0411902	0.108883	0.0724199	0.00688957	-0.00705271
m15	5	track-relative	262	0.312656	0.208279	0.136058	0.00162228	-0.0112121	-0.0329913
m15	5	track-relative	264	0.523939	0.0504179	0.0983271	-0.0100457	-0.00202776	0.0443
m15	5	track-relative	299	0.780208	0.0147795	0.0285832	0.180163	-0.00626632	0.000768618
m15	5	track-relative	304	0.740228	-0.0404144	0.0247513	0.0293576	0.00913459	-0.00717405
m15	5	track-relative	309	0.209585	0.070797	0.0979195	0.168629	-0.0149055	0.00670903
m15	5	track-relative	330	0.542295	0.168523	0.0206653	0.15509	-0.00380041	0.00821108
m15	5	track-relative	332	0.467541	0.0398409	-0.0130261	-8.03859e-05	0.000135039	-0.00301511
m15	5	track-relative	333	0.641615	0.0662731	0.0343274	0.182715	-0.00440648	0.0105633
m15	5	track-relative	347	0.879862	0.0631402	-0.008333	-0.00873471	-0.00121702	-2.97641e-05
m15	5	track-relative	349	0.752514	0.0533373	-0.00116139	0.0314159	0.00197085	-0.000886538
m15	5	track-relative	350	0.548425	0.0547458	0.22405	-0.00738019	-0.0259299	-0.0205985
m15	5	track-relative	367	0.238747	0.0214696	0.184795	0.445629	-0.00149282	-5.49436e-05
m15	5	track-relative	368	0.392056	0.00614659	0.0962771	0.366109	-0.00204216	-0.00781242
m15	5	track-relative	374	0.738378	-0.00615032	0.0553707	0.169101	-0.00424213	-0.0217771
m15	5	track-relative	378	0.357604	0.170918	-0.00118239	0.220792	0.00908405	-0.00180607
m15	5	track-relative	388	0.498793	0.246132	0.0261733	-0.0611384	-0.00424923	-0.00120065
m15	5	track-relative	420	0.647072	0.0839606	0.147066	0.0602277	0.00570324	0.0051838
m15	5	track-relative	423	0.609813	0.00778459	0.0110089	0.0923288	0.0262805	0.0320773
m15	5	track-relative	438	0.220498	0.152266	0.0551451	0.244887	-0.00256715	0.00136836
m15	5	track-relative	449	0.894632	0.00858595	0.00239018	0.0541138	-0.00497091	-9.08448e-05
m15	5	track-relative	460	0.291634	0.00684151	0.127014	0.331925	0.00623575	-0.022605
m15	5	track-relative	463	0.318397	-0.0129543	0.0662604	0.493442	0.002439	-0.00343706
m15	5	track-relative	478	0.86611	-0.0169921	0.00135379	0.0465298	-0.00926384	0.000304501
m15	5	track-relative	509	0.348418	-0.571035	0.279998	-0.27699	-0.192059	0.0953753
m15	5	track-relative	513	0.445302	0.00969522	0.161791	0.21999	0.0321882	-0.000457629
m15	5	track-relative	566	0.901111	0.00364953	-0.00151326	-0.00508216	-0.0093912	-2.09988e-06
m15	5	track-relative	609	0.65802	0.0740034	0.0187214	-0.00116018	0.00493726	0.00421173
m15	5	track-relative	634	0.289515	0.111642	0.253669	-0.010273	-2.23179e-05	0.00268157
m15	5	track-relative	650	1.21537	-0.00913216	-0.0227138	1.67834e-05	-1.86555e-05	-0.000139277
m15	5	track-relative	682	0.627594	0.00197441	0.078734	-0.014973	-0.0065935	-0.0392398
m15	5	track-relative	688	0.391687	0.0243686	0.107482	0.170797	-0.00578831	0.0165953
m15	5	track-relative	694	0.175439	0.0692334	-0.0555364	-0.0320554	0.0579573	0.0208899
m15	5	track-relative	764	0.2288	-0.0297908	0.173099	-0.0199321	-0.0165051	0.0522634
m15	5	track-relative	812	0.945331	-0.0176237	-0.0301648	-0.024579	-0.0148388	0.0481781
m15	5	track-relative	850	0.1029	0.12345	0.102013	0.0202369	-0.0123872	0.18229
m15	5	track-relative	923	0.290014	-0.0117741	0.112911	0.254235	0.0433628	-0.00425945
m15	5	track-relative	984	0.560916	0.0125381	0.340266	0.0509449	-0.000780337	-3.27604e-05
m15	5	track-relative	1057	0.852227	0.0377878	0.0325042	0.0201851	0.00311841	0.0166759
m15	5	track-relative	1059	0.38739	0.00136962	0.0520791	0.34685	-0.00967349	0.0060091
m15	5	track-relative	1090	0.336632	-0.0302838	0.166437	0.260279	-0.0110904	-0.0161469
m15	5	track-relative	1172	0.37607	0.0196809	0.0918846	0.179576	0.00147991	0.001382
m15	5	track-relative	1194	0.650554	0.123491	0.0109767	0.0132439	-0.0174033	0.00113445
m15	5	track-relative	1354	0.429946	-0.055561	-0.0337332	0.351986	-0.0672254	0.00955499
m15	5	track-relative	1391	0.296783	-0.0190286	0.262067	0.112527	-0.0206478	0.0277868
m15	5	track-relative	1467	0.621141	-0.00170957	0.248733	0.0995412	-0.00322519	0.0164944
m17	5	track-relative	14	0.817772	-0.0526972	-0.0334602	0.119242	-0.0180481	-0.00374295
m17	5	track-relative	25	0.627262	0.0509162	0.415179	-0.00251992	-0.000655063	-0.000785511
m17	5	track-relative	49	0.539089	0.0219873	-0.0201348	-5.27362e-05	0.00726378	0.0312196
m17	5	track-relative	87	0.450203	0.00776202	-0.00425358	0.0376566	-0.002252	0.0747707
m17	5	track-relative	293	0.505034	0.0933533	0.308472	0.128231	-0.00830773	0.0242339
m17	5	track-relative	379	0.800994	-0.018747	-0.0276335	-0.030984	-0.0160398	0.0345701
m17	5	track-relative	385	0.848018	-0.0254118	-0.145091	0.10255	-0.0230623	-0.00209892
m17	5	track-relative	387	0.890888	0.00787276	-0.0186509	-0.0111438	0.0301139	-0.000955488
m17	5	track-relative	393	0.284819	0.134575	0.00627341	0.0865084	-0.0324979	0.168943
m17	5	track-relative	401	0.863631	-0.00763401	-0.0636083	0.0776557	-0.00464324	-0.0129314
m17	5	track-relative	411	0.912267	-0.0110457	0.00539855	0.0532564	0.0232664	0.00147182
m17	5	track-relative	415	-0.347605	-0.66909	-5.06259	-0.662534	-0.510689	-2.59447
m17	5	track-relative	416	0.937096	-0.0159394	-0.00620278	-0.000385159	-3.05889e-05	0.00293995
m18	5	track-relative	9	1.21965	0.0419557	0.0107261	0.109005	0.00126936	-0.00271181
m18	5	track-relative	21	0.516526	-0.0175669	0.00949193	0.0740127	0.0660436	0.255572
m18	5	track-relative	27	0.436283	0.11683	0.171161	0.165996	0.0258974	0.0253123
m18	5	track-relative	28	0.402327	0.0152496	0.0131132	0.514491	0.00349548	-0.000409112
m18	5	track-relative	34	0.651291	0.0711855	0.00627654	0.0346462	0.00980944	-0.000910244
m18	5	track-relative	35	0.972847	0.0124687	0.0234646	0.301175	0.00613509	-0.00777953
m18	5	track-relative	46	1.14574	0.00626982	0.00240497	0.0130419	0.05466	0.0048303
m18	5	track-relative	62	0.42192	-0.00254186	0.254371	0.449687	7.71745e-06	6.40848e-05
m18	5	track-relative	66	0.097296	0.147775	0.28842	0.0545561	0.0142369	0.0052123
m18	5	track-relative	86	0.17202	0.0724274	0.165918	0.212953	-0.00826701	0.0452086
m18	5	track-relative	87	0.36069	0.00329367	0.153335	0.0193192	1.10811e-05	0.106911
m18	5	track-relative	90	0.883285	-0.0024011	0.0390016	0.228275	0.00158021	-1.88637e-05
m18	5	track-relative	106	0.644864	0.0611355	0.111177	0.32255	-0.00127197	-0.00033229
m18	5	track-relative	110	0.982346	0.117511	0.0673388	0.237019	-0.00508662	-0.0015285
m18	5	track-relative	120	0.455838	0.172763	0.239373	-0.0329118	-0.00764488	0.0330302
m18	5	track-relative	123	0.194377	0.120133	0.135662	0.338078	-0.0247166	-0.00247624
m18	5	track-relative	134	1.53991	-0.015626	0.0573865	-0.000905974	-0.0021403	0.00498071
m18	5	track-relative	142	0.190163	0.028572	0.114931	0.47808	-0.00671503	0.00626926
m18	5	track-relative	186	1.10926	0.00889828	0.0399576	0.0732111	-0.0152609	-0.00277841
m18	5	track-relative	203	0.0144943	0.0583118	0.0376293	0.0177244	0.0044277	0.362886
m18	5	track-relative	301	0.143183	0.0574564	0.150823	0.129249	0.0305872	-0.00479917
m18	5	track-relative	309	0.578988	0.0143814	0.496378	0.0693753	-0.000814532	0.028993
m18	5	track-relative	320	0.601797	-0.0263578	0.1437	0.176985	0.00516982	0.0247682
m18	5	track-relative	334	1.01	0.012595	0.233211	0.0401716	-0.00379419	-0.0064443
m18	5	track-relative	355	0.88114	0.00799203	0.346662	0.013924	0.0126824	0.000467996
m18	5	track-relative	359	0.0913077	0.00436202	0.049045	0.294658	0.00821696	0.146563
m18	5	track-relative	381	0.580486	0.204583	0.186625	0.105559	-0.00521758	-0.00810529
m18	5	track-relative	382	0.427398	0.0581133	0.624764	0.0881354	0.00220213	0.00644595
m18	5	track-relative	386	0.686977	0.00117792	0.389658	0.189682	-0.00728111	-0.000142341
m18	5	track-relative	401	0.413807	-0.0188507	0.0877197	0.00619991	-0.00219322	0.165718
m18	5	track-relative	417	1.42746	-0.0324242	-0.0184939	0.0371802	-0.00634346	-0.00977044
m18	5	track-relative	445	0.196805	0.0473473	0.286994	0.0343944	-0.00168512	0.153743
m18	5	track-relative	520	0.92128	0.0196451	0.215005	0.0274476	-0.00156438	-0.000279772
m18	5	track-relative	526	0.345611	0.138783	0.147683	0.0350345	-0.0111995	-0.00318123
m18	5	track-relative	527	0.141598	-0.00789468	0.145058	0.107395	0.00131828	0.117063
m18	5	track-relative	551	0.425232	0.0572965	0.0633465	0.0323887	0.113303	0.0380631
m18	5	track-relative	593	0.548379	0.118906	0.357293	0.0907459	-0.00303398	6.28231e-05
m18	5	track-relative	652	0.286455	0.00166737	0.191513	0.62204	-0.0025627	0.00519718
m18	5	track-relative	710	0.297766	0.053355	0.418905	0.161162	-0.0021774	0.00802301
m18	5	track-relative	726	0.863231	-0.000775538	0.342649	0.00361121	-0.00753568	0.0179832
m18	5	track-relative	753	0.607566	0.0600926	0.00366839	0.241272	0.00755721	0.0154288
m18	5	track-relative	760	1.00586	0.0241662	0.0552739	0.257017	0.00301369	-0.0131169
m18	5	track-relative	773	0.981198	0.0984705	0.0199862	-0.00104813	0.0209724	0.00808093
m18	5	track-relative	779	0.0561355	0.0209606	0.637405	0.330618	0.00918593	0.0117918
m18	5	track-relative	784	0.280888	-0.0268174	0.0535296	0.0188671	-0.00862895	0.0749451
m18	5	track-relative	788	0.485928	0.0818209	-0.00464559	0.0536642	-0.000167163	0.00307831
m18	5	track-relative	792	1.57306	0.0204437	0.00742228	0.0409709	-6.49307e-05	0.0407131
m18	5	track-relative	793	1.46136	-0.00237839	0.0048732	-4.25548e-05	-5.41462e-05	0.000143172
m18	5	track-relative	801	0.143448	0.206121	0.121193	0.11116	-0.0132524	-0.0292827
m18	5	track-relative	808	0.00808808	0.015825	0.159243	0.145377	0.0181272	0.315665
m18	5	track-relative	811	0.615877	0.0144813	0.688907	-0.0679709	-0.0184789	0.00242769
m18	5	track-relative	821	1.11928	-0.00111335	0.153346	0.164122	-0.00458231	0.0006363
m18	5	track-relative	827	1.45763	0.0105857	-0.0101481	0.0494868	-0.00351838	-0.000842806
m18	5	track-relative	835	0.169162	0.137527	0.0644644	0.0475311	-0.00624767	0.217036
m18	5	track-relative	837	0.428945	0.0215143	0.16894	0.134565	0.0112733	-0.0100569
m18	5	track-relative	842	0.255412	0.248538	-0.0215985	0.00270844	0.0472658	-0.0396456
m18	5	track-relative	858	0.245499	0.147446	0.0423539	0.271416	0.0107502	0.0410199
m18	5	track-relative	862	0.368783	0.0671163	0.0486223	0.411452	-0.00487839	-0.00754892
m18	5	track-relative	864	0.771585	-0.0260477	0.216822	0.0466753	0.074016	-0.020366
m18	5	track-relative	873	0.316866	0.063592	0.213629	0.504809	-0.0208921	-0.00510647
m18	5	track-relative	875	0.792463	-0.0105814	0.208877	0.0294136	0.0208744	0.021613
m18	5	track-relative	886	0.371081	0.102951	0.203394	-0.0140895	0.00561447	0.074606
m18	5	track-relative	895	1.4989	0.0286498	0.0104245	0.142462	-5.55546e-05	1.62583e-05
m18	5	track-relative	897	0.31231	0.153887	0.113464	0.45322	0.00348992	0.0455915
m18	5	track-relative	898	0.303789	0.0796844	0.155826	0.419826	-0.000792968	-7.97681e-06
m18	5	track-relative	899	1.26699	0.0116263	-0.0140731	0.0407772	-0.0020083	-0.000354735
m18	5	track-relative	902	0.243396	0.125479	0.118396	0.0616458	0.050276	-0.00745589
m18	5	track-relative	903	0.515493	0.0721737	-0.108964	0.0771025	0.161771	-0.0363233
m18	5	track-relative	906	0.154487	0.185313	0.0272797	0.484517	0.0250144	0.0264871
m18	5	track-relative	908	0.0315703	0.222703	0.114558	0.194728	0.0411241	0.0377156
m18	5	track-relative	914	0.387063	0.065596	0.0228816	0.25997	0.00172483	0.0340462
m18	5	track-relative	915	0.436485	-0.0149432	0.224279	0.311304	0.0135995	-0.00824151
m18	5	track-relative	945	1.20821	0.0181214	0.0653616	0.0922996	-0.00198185	0.00268485
m18	5	track-relative	951	0.625329	0.233122	0.349548	-4.77039e-05	-0.00348654	-4.88684e-05
m18	5	track-relative	955	0.284441	0.0560222	0.0554029	0.401056	0.0254616	0.00297162
m18	5	track-relative	959	0.106738	0.00290568	0.457462	-0.00956578	-0.0189245	0.0355133
m18	5	track-relative	985	0.99822	0.0260346	0.0568636	0.016487	-0.00487666	-0.0113894
m18	5	track-relative	992	0.666202	-0.0150346	-0.00934636	0.384821	0.000330379	0.0165655
m18	5	track-relative	1010	0.0957956	0.0745297	0.0409948	-0.0151313	-0.034669	0.0483666
m18	5	track-relative	1012	0.390609	0.0304542	0.0419924	0.363107	-0.0292256	-0.00275795
m18	5	track-relative	1027	0.235937	0.0177192	0.191755	0.417068	-0.00323713	0.00742887
m18	5	track-relative	1036	0.29848	0.0706248	0.248355	0.44803	-0.0023204	8.78384e-06
m18	5	track-relative	1039	0.964377	0.00950968	0.0211672	0.207935	-0.00188203	0.000102993
m18	5	track-relative	1051	0.345531	0.141915	0.0731136	0.453202	0.0060067	0.0190759
m18	5	track-relative	1052	0.167028	0.0914704	0.0201463	0.251964	-0.00996405	0.0263875
m18	5	track-relative	1061	0.496999	0.0510887	0.0654787	0.203963	0.00334916	0.0195705
m18	5	track-relative	1080	0.939511	0.0392531	0.376408	-0.00222811	-0.00176916	-0.00491092
m18	5	track-relative	1095	0.503844	0.0783704	0.0584012	0.0224029	0.133736	0.0577036
m18	5	track-relative	1101	1.03208	-0.00119072	0.203656	0.0883308	0.0132967	5.17135e-06
m18	5	track-relative	1117	0.808541	0.0417695	0.152812	0.213442	-0.00301448	-0.00117393
m18	5	track-relative	1123	1.18078	-0.0371637	-0.0176757	-0.000203125	-0.00514014	-0.000268259
m18	5	track-relative	1134	0.512128	0.00464192	0.100122	-6.03313e-05	0.000955306	0.0550851
m18	5	track-relative	1150	0.321781	0.114832	0.265656	0.385152	-0.00992844	0.013527
m18	5	track-relative	1155	0.588587	0.0623674	0.245457	0.0169872	-0.0293323	-0.00763956
m18	5	track-relative	1161	0.759805	0.25861	0.143648	0.0781853	-0.00700235	0.0549109
m18	5	track-relative	1175	0.228987	-0.00363764	0.044682	0.161357	0.041051	0.179038
m18	5	track-relative	1205	0.78599	0.0106972	0.201967	0.00760185	0.0702979	-4.23376e-06
m18	5	track-relative	1207	0.430551	0.0136851	0.0234629	0.179656	0.00788657	0.0213199
m18	5	track-relative	1212	0.83346	0.0783609	0.262662	0.130724	-0.00466398	3.12752e-05
m18	5	track-relative	1214	0.160459	0.0829248	0.0468793	0.164177	0.0580328	0.12041
m18	5	track-relative	1281	0.430568	0.0984732	0.382694	-0.0363558	-0.018464	0.00684134
m18	5	track-relative	1289	0.485015	-0.0209384	0.584242	0.0582084	-0.0100585	0.00162819
m18	5	track-relative	1300	0.289689	-0.000186538	0.28173	0.304438	-0.00301674	0.000456662
m18	5	track-relative	1311	0.899082	0.00100777	0.536727	3.65135e-05	-2.10406e-05	0.000157084
m18	5	track-relative	1341	1.11396	4.61549e-06	0.395927	-0.000778656	-0.002324	-0.000103729
m18	5	track-relative	1366	0.397093	0.108217	0.0708339	0.359056	-0.017671	-4.06571e-06
m18	5	track-relative	1387	0.316849	-0.00951528	0.0315869	0.31108	0.00349985	0.0876547
m18	5	track-relative	1399	0.398413	0.0269991	0.169027	0.280756	-0.00774306	0.02516
m18	5	track-relative	1405	0.548423	0.0200879	0.640413	0.01685	-0.00790255	0.0309524
m18	5	track-relative	1423	0.402838	-0.024395	0.199293	0.0725597	0.0644507	-0.0166053
m18	5	track-relative	1432	0.582665	0.0244708	0.288638	0.0784486	-0.00408641	0.0119746
m18	5	track-relative	1492	0.145758	0.101653	0.0776398	0.353476	0.00780333	0.0172731
m18	5	track-relative	1493	0.0628049	0.00763395	0.049957	0.553663	-0.0022455	-0.00416635
m18	5	track-relative	1501	0.0727205	0.0190066	0.0929319	0.0219259	0.014014	0.273075
m18	5	track-relative	1502	0.306866	0.113194	0.0408985	0.256669	0.0147195	0.0547971
m18	5	track-relative	1517	0.0988272	0.0236977	0.471243	0.133288	-0.00841904	-0.00411305
m18	5	track-relative	1522	0.187692	0.104115	0.094734	0.437285	-0.0118287	0.005009
m18	5	track-relative	1534	0.297366	0.0995027	0.0852065	0.120551	0.0373714	0.0833362
m18	5	track-relative	1544	0.660385	0.128006	0.436957	-0.0193681	-0.0214473	0.0004679
m18	5	track-relative	1550	0.888965	-0.00814641	0.428264	0.0403382	-0.00361145	-0.00550455
m18	5	track-relative	1590	0.956875	-0.00221629	0.092152	0.303212	-1.98893e-05	-0.0107008
m18	5	track-relative	1603	0.177249	0.0553139	0.110529	0.447816	-0.000382632	-0.00388805
m18	5	track-relative	1631	0.522516	0.000694497	0.122666	0.52344	-2.3316e-05	0.0128947
m18	5	track-relative	1673	0.485424	0.130427	0.180212	0.100102	-0.00687257	-0.00531187
m18	5	track-relative	1693	0.0254342	0.0174561	0.262406	0.217989	0.0221975	0.057113
m18	5	track-relative	1695	0.433487	0.111422	0.195086	0.409484	-0.0708686	-0.0182977
m18	5	track-relative	1706	0.72702	0.116179	0.307886	0.0255671	0.00437076	-0.0124683
m18	5	track-relative	1715	0.5524	-0.00603361	0.224555	0.150608	-0.000889645	0.00327166
m18	5	track-relative	1748	0.40478	0.0132622	0.25454	0.00605598	0.0397845	0.0612628
m18	5	track-relative	1788	0.471796	0.12157	0.179235	0.14102	-0.00457973	0.0215164
m18	5	track-relative	1852	0.953248	-0.0096885	0.501862	-0.00106522	-0.00395398	-0.000107219
m18	5	track-relative	1853	0.55201	0.198418	0.128857	0.16303	-0.00171476	-0.0122974
m18	5	track-relative	1858	0.494283	-0.0111913	0.478221	0.0950515	-0.0120597	1.57915e-05
m18	5	track-relative	1910	0.186546	0.207047	0.0539613	0.10002	0.00635934	0.00801886
m18	5	track-relative	1934	0.268428	0.0662212	0.033966	0.194824	0.0104715	0.0264034
m18	5	track-relative	1938	0.713209	0.0182788	0.383639	0.0733334	-0.00289702	-0.000471243
m19	5	track-relative	0	1.05347	0.42134	-0.00285144	0.109467	-0.000468781	0.0517086
m19	5	track-relative	1	0.501316	0.132796	-0.0147801	0.215383	0.00840337	-0.0565311
m19	5	track-relative	4	0.282693	0.0320542	0.325664	0.00977393	-0.00521706	0.0241781
m19	5	track-relative	6	1.189	0.0627401	-0.0200457	0.0661942	0.0775347	-0.000325572
m19	5	track-relative	9	0.778855	-0.0224732	-0.0308689	0.105533	-0.00195693	0.0375965
m19	5	track-relative	15	0.678447	-0.0026258	0.0549024	0.00509027	0.000538813	0.0159616
m19	5	track-relative	17	0.584176	0.112695	0.0592603	0.0139278	0.00796947	0.0029442
m19	5	track-relative	18	1.23209	0.0985389	0.00283666	0.00600455	0.000367192	-0.000362484
m19	5	track-relative	19	0.978257	0.0971896	0.00133327	0.160602	-0.00383976	-0.000159066
m19	5	track-relative	21	0.477072	0.174492	-0.0277048	-0.00872261	0.0500853	0.0706873
m19	5	track-relative	27	0.989183	0.0110957	0.0090319	-0.00453899	0.0051229	-0.00686508
m19	5	track-relative	28	0.770921	0.169894	-0.00558045	0.00029256	0.00321392	0.0123355
m19	5	track-relative	30	0.783199	0.154111	0.0173968	0.345243	0.00141383	0.0446122
m19	5	track-relative	32	1.16389	0.219905	0.0177733	0.105918	-0.011182	-0.00391109
m19	5	track-relative	36	0.564652	0.0444213	0.130635	0.00189517	0.00660811	-0.00101114
m19	5	track-relative	37	0.672909	0.0866122	0.0878435	-0.0375428	-0.00453608	0.0492456
m19	5	track-relative	42	1.20242	-0.00150557	0.020948	0.0742406	-0.00245699	0.00733965
m19	5	track-relative	44	0.6794	0.00124	0.0786009	0.00310587	-0.000100394	-0.000326793
m19	5	track-relative	45	0.654716	0.174585	0.0341465	-0.00151081	0.0390875	0.00749344
m19	5	track-relative	46	0.627936	-0.00414695	0.132897	0.0226539	-0.00318924	0.0579043
m19	5	track-relative	51	0.991754	0.0134582	-0.000653421	-0.0134948	-0.00192007	0.00138448
m19	5	track-relative	53	0.670343	0.0134624	0.0975772	0.000284997	-0.00100522	0.000417978
m19	5	track-relative	57	1.07679	0.0126475	-0.00271088	0.00422365	-0.00201398	-0.0032359
m19	5	track-relative	58	0.382339	0.207051	0.0608228	0.187686	0.0135231	0.0187858
m19	5	track-relative	61	0.582361	0.323601	0.00317711	0.399025	-0.00227744	-0.000599532
m19	5	track-relative	65	1.07159	0.248131	0.00802067	0.170557	0.0033063	0.00111085
m19	5	track-relative	76	0.57675	0.129289	0.0335583	0.111583	0.0188252	0.0491206
m19	5	track-relative	86	0.351967	0.074026	0.247973	0.0177646	-0.00659353	0.065261
m19	5	track-relative	87	0.41037	0.070376	0.187132	-0.0064955	-0.0044088	0.0406865
m19	5	track-relative	88	0.834538	0.162715	0.0850621	0.0728835	0.0198389	-8.53676e-05
m19	5	track-relative	90	0.417316	0.0345353	0.138487	-0.000164169	-0.00252162	0.00435319
m19	5	track-relative	94	0.640196	0.0024551	0.0202535	0.197983	0.0147077	0.00730098
m19	5	track-relative	100	0.84997	0.0106137	-0.0206234	0.453141	0.00200955	-0.00096342
m19	5	track-relative	104	0.602529	-0.00781251	-0.00508503	0.304272	-0.000148905	0.0225902
m19	5	track-relative	105	0.268347	0.0261252	0.304658	0.0331986	-0.00472866	-0.00151366
m19	5	track-relative	112	0.488572	0.155099	0.0788763	0.2206	0.00476715	0.0863769
m19	5	track-relative	113	0.718836	0.0795387	0.0347681	0.0217331	-0.00155997	0.00336242
m19	5	track-relative	118	1.06109	0.108685	0.0181722	0.0856822	-0.00528451	0.000656531
m19	5	track-relative	122	0.853532	0.0614609	0.00555265	0.136309	0.0109055	-0.0016777
m19	5	track-relative	125	0.815802	0.00595177	0.00398523	-0.00533882	0.0243968	0.0182897
m19	5	track-relative	127	0.242115	0.132393	0.255685	-0.00301556	0.0058899	0.00164542
m19	5	track-relative	128	1.37996	0.0160796	0.00914432	-0.00108581	0.00811132	3.11782e-07
m19	5	track-relative	132	0.404992	0.0506723	0.172738	0.0150521	-0.00567303	-0.0069208
m19	5	track-relative	135	0.484845	0.235496	-0.0972432	0.125672	0.0939098	0.0298301
m19	5	track-relative	141	0.778914	-0.00377955	-0.069092	0.0688497	-0.000403607	0.087508
m19	5	track-relative	142	0.382105	0.380585	0.0185837	0.225408	0.0121671	-0.000776196
m19	5	track-relative	143	0.370369	0.0354373	0.0068391	0.0114833	0.108508	-0.00482996
m19	5	track-relative	144	1.33549	0.213085	0.0194798	0.0337874	0.00193452	-0.0083854
m19	5	track-relative	147	0.910331	0.0736324	-0.0144365	0.135491	0.00497801	0.00215359
m19	5	track-relative	149	0.493666	-0.0142365	0.135961	-2.18156e-05	0.0280175	0.0215227
m19	5	track-relative	153	0.555303	0.0229073	0.00273915	0.434238	-0.00332274	0.013354
m19	5	track-relative	164	0.717327	0.130746	-0.00523569	0.105445	-0.0020757	-0.00929526
m19	5	track-relative	172	0.478918	0.0060447	0.211561	-0.00127533	-0.00116386	0.00541251
m19	5	track-relative	193	0.885967	0.603677	0.0711195	0.402874	0.0124957	0.0178544
m19	5	track-relative	205	0.386246	0.0115445	0.324632	0.00402838	-0.00249452	-0.0028839
m19	5	track-relative	209	0.253459	0.101495	0.179586	-0.00470766	0.000896914	-0.0510622
m19	5	track-relative	214	0.335969	0.0719166	0.0311306	0.142241	0.0322349	0.0712613
m19	5	track-relative	217	1.08083	0.000825082	-0.0425747	0.0605157	0.00346894	-0.00770427
m19	5	track-relative	226	0.505745	0.0225722	0.152929	-0.000446914	-0.000123708	0.000869594
m19	5	track-relative	251	0.553074	0.0655695	0.0157851	0.236192	0.00701594	0.00632387
m19	5	track-relative	253	1.05931	0.243856	-0.000239991	0.135156	-0.00440118	0.0312484
m19	5	track-relative	257	0.683542	0.397852	0.0851566	0.479624	0.0109563	0.0188145
m19	5	track-relative	265	0.568897	0.0334773	0.02375	0.211018	-0.00132544	0.0455402
m19	5	track-relative	301	0.975688	0.0934858	-0.00726683	0.0715295	-0.00117067	-0.0033395
m19	5	track-relative	302	1.12121	0.0191257	0.0227296	0.0231951	0.0101617	0.00957195
m19	5	track-relative	308	0.454628	0.025703	0.0674874	0.00146966	0.0120838	0.0146109
m19	5	track-relative	336	0.513797	0.0717564	0.111203	0.000708235	2.43362e-05	-5.14297e-05
m19	5	track-relative	344	0.421684	0.0103954	0.153352	0.00177583	0.0103584	0.01408
m19	5	track-relative	399	0.946161	0.15504	0.0328007	0.241911	0.0139396	0.00431695
m3	7	track-relative	1	0.24891	0.275158	0.0755428	0.250739	0.0168948	0.0061332
m3	7	track-relative	6	0.545573	-0.0245642	0.244106	0.487782	-0.000349647	-0.0132487
m3	7	track-relative	7	0.672568	-0.0345343	0.154249	0.167206	0.155563	0.0447825
m3	7	track-relative	18	0.184694	-0.0209862	0.0462773	-0.0215467	-0.00229338	0.147373
m3	7	track-relative	21	1.3964	0.278763	0.00106723	0.105725	-0.0150745	-0.00452194
m3	7	track-relative	25	0.379794	0.0394879	0.0934605	0.00631477	-0.0025067	-0.00773441
m3	7	track-relative	27	0.527672	-0.0118632	0.151482	-0.00235928	0.00276793	0.0570659
m3	7	track-relative	30	0.416107	0.200231	0.0548765	0.596267	-0.00321973	0.0145092
m3	7	track-relative	34	0.136359	0.0283506	0.279501	0.0530845	-0.00986778	0.163318
m3	7	track-relative	38	0.367985	0.141597	0.244396	0.236127	0.00931147	0.0238285
m3	7	track-relative	42	0.14716	0.0631066	0.275649	0.0168658	0.069235	0.00131044
m3	7	track-relative	46	0.563529	0.11889	0.128752	0.0407647	-0.0141117	0.0393066
m3	7	track-relative	50	0.608637	0.0140941	0.0969869	0.0393254	0.00143355	-0.00359884
m3	7	track-relative	52	0.521991	0.376008	0.17473	0.15239	0.0789791	0.00682074
m3	7	track-relative	59	0.443617	-0.0498083	0.130646	-0.0544586	-6.09322e-05	-0.00460176
m3	7	track-relative	65	0.539589	0.0272075	0.0347282	0.107921	-0.0150994	0.0535663
m3	7	track-relative	69	0.0679402	0.612659	0.000673067	0.382063	-0.0420725	0.0173805
m3	7	track-relative	84	0.305929	0.0132796	0.0187254	0.645469	0.105688	0.00167878
m3	7	track-relative	89	0.836648	0.684231	0.681396	0.124274	0.0221976	0.0165692
m3	7	track-relative	90	0.134928	0.105991	0.175432	0.0494096	0.0131586	0.050836
m3	7	track-relative	97	0.583566	0.0595832	0.0658287	0.00218919	-0.00513754	-0.000989376
m3	7	track-relative	98	0.146003	0.0907852	0.221683	-0.000171336	0.162049	0.039006
m3	7	track-relative	104	0.506038	0.0626975	0.243432	0.0886583	-0.0221541	0.00907305
m3	7	track-relative	117	0.521976	0.124091	0.0167538	0.0414099	0.0282806	0.006503
m3	7	track-relative	121	0.156218	0.0863178	0.194008	0.0208114	0.0411624	-0.00237648
m3	7	track-relative	125	0.266908	0.340134	0.164394	0.0217578	0.0189889	-0.00227324
m3	7	track-relative	127	0.205007	0.0225435	0.220231	0.012757	-0.0886364	0.0223518
m3	7	track-relative	133	0.623787	0.148375	0.434539	0.140572	0.0696845	0.0286752
m3	7	track-relative	137	0.556686	0.00543304	0.093587	0.0829389	0.0201191	-0.00316303
m3	7	track-relative	149	0.177852	0.251402	0.175737	0.00726416	0.0727099	0.0526782
m3	7	track-relative	171	0.153565	0.54312	0.0108497	0.438579	0.0163146	0.00920634
m3	7	track-relative	177	0.387745	0.00482703	0.108247	0.140687	-0.00662851	-0.00638915
m3	7	track-relative	181	1.02757	0.069932	0.178778	0.0236505	-0.0089085	-0.0027065
m3	7	track-relative	190	0.00746298	0.0337868	0.338195	0.0188327	0.0771098	0.123924
m3	7	track-relative	213	0.989725	0.0130098	-0.104729	0.0471697	-0.0076257	-0.0288297
m3	7	track-relative	214	0.730111	0.155646	0.0896268	0.226212	-0.0118674	-0.00310582
m3	7	track-relative	243	0.221856	0.10634	0.131496	-0.00692142	0.0405563	0.0115497
m3	7	track-relative	288	0.441122	0.0365088	0.0350761	0.0862152	0.0059692	0.0160367
m3	7	track-relative	316	0.581562	0.0638368	0.0109202	0.0474254	0.000572492	0.0796362
m3	7	track-relative	367	0.678971	0.266737	0.182478	0.013528	0.0182916	0.00251434
m3	7	track-relative	379	0.132901	0.119295	0.154568	0.0805004	0.00652262	-0.00379973
m3	7	track-relative	388	0.18994	0.0993709	0.0891169	0.175849	0.0772844	0.0165041
m3	7	track-relative	392	0.12981	0.10517	0.103696	0.0638992	-0.0127064	-0.00735101
m3	7	track-relative	438	0.236028	0.00662735	-0.00387469	0.107935	0.140365	-0.00431982
m3	7	track-relative	502	0.355154	0.16683	0.687952	0.011667	0.0418797	-1.19807e-05
m3	7	track-relative	514	0.332356	0.228988	0.578351	0.0117079	-0.00125857	-0.00542022
m3	7	track-relative	549	0.572896	0.129961	0.556414	-0.000544231	0.0332144	-1.05102e-05
m3	7	track-relative	552	0.661769	0.0115331	0.0133341	0.00304439	0.0650917	0.0458975
m3	7	track-relative	564	0.446104	0.108703	0.0919309	0.00590021	0.0263176	-0.00130751
m4	7	track-relative	4	0.0632892	0.0251319	0.13206	0.377976	1.49946e-05	-0.0199147
m4	7	track-relative	14	0.438184	0.0229211	0.0861547	0.0135476	3.69859e-05	0.0866425
m4	7	track-relative	17	0.0938964	-0.0522753	-0.12222	0.492907	0.0657737	-0.0567393
m4	7	track-relative	21	0.637663	0.126002	0.0689268	0.223291	-0.00521524	0.0134022
m4	7	track-relative	23	0.34644	0.0418804	0.0175527	0.103889	0.00558372	0.11117
m4	7	track-relative	28	0.505794	0.117983	0.078128	0.184536	0.00362523	0.0756543
m4	7	track-relative	31	0.455659	-0.0169443	0.0237957	0.511645	-0.00897996	0.0178891
m4	7	track-relative	41	0.761816	0.038402	0.124331	-0.0724404	-0.00094748	0.0158474
m4	7	track-relative	63	0.777619	0.142765	0.0683756	0.0468976	-0.0148457	0.0779277
m4	7	track-relative	65	1.4315	0.15945	0.274543	-0.145603	-0.00680854	-0.0512185
m4	7	track-relative	67	0.690066	-0.00402077	0.0162171	0.385641	-0.00398291	0.0811496
m4	7	track-relative	105	0.185824	-0.0198275	0.231828	0.173881	-0.0595804	0.183181
m4	7	track-relative	113	0.384592	0.0833104	0.0701137	0.207139	0.000342381	0.0670665
m4	7	track-relative	124	0.586009	0.00534353	0.0615131	0.212153	0.00591607	-0.00852173
m4	7	track-relative	143	0.666445	-0.0121422	0.0622341	0.401725	-0.0464993	-0.0426976
m4	7	track-relative	148	0.284137	0.0288318	0.18837	0.204443	0.0117783	-0.00583104
m4	7	track-relative	152	0.681313	0.0457155	0.122395	0.0659844	0.00508616	0.070298
m4	7	track-relative	159	0.324079	0.0410338	0.344532	0.0203273	-0.0140913	-0.00247091
m4	7	track-relative	166	0.765163	0.0744942	-0.0422266	0.0139742	0.000926083	-0.0129578
m4	7	track-relative	167	0.323932	0.17014	0.0517101	0.138285	0.00365508	-0.0328498
m4	7	track-relative	183	0.647583	0.147751	0.0956232	0.237353	-0.0263922	0.00375781
m4	7	track-relative	202	0.484756	0.000642541	0.0371626	0.203949	-0.00603756	-0.0440549
m4	7	track-relative	249	0.330346	0.0469097	0.172366	-0.0023077	-0.00405863	0.0121523
m4	7	track-relative	288	0.887733	-0.00245779	0.000102654	-0.000501641	0.0150008	-6.70809e-05
m4	7	track-relative	289	0.496081	0.0564942	0.0710625	0.126645	0.0118191	0.0439925
m4	7	track-relative	290	0.527013	0.216619	0.0923799	0.00826276	-0.00482813	-0.00296858
m4	7	track-relative	306	0.823904	-0.00244448	0.000725877	0.102383	0.0071266	0.0249601
m4	7	track-relative	307	0.492436	0.0509051	0.0643065	0.0357502	-0.00499092	0.00440772
m4	7	track-relative	308	0.50402	0.126897	0.0253495	0.0572438	-0.000863399	-0.021317
m4	7	track-relative	317	0.735336	-0.214895	0.159257	-0.0253182	-0.0568903	0.0556655
m4	7	track-relative	318	0.321141	-0.0371809	0.092426	0.0378422	0.0518421	-0.00135984
m4	7	track-relative	358	0.827132	-0.00663693	0.027636	0.00731001	0.00886034	0.059496
m4	7	track-relative	362	0.825358	0.0742842	-0.00294383	0.102853	0.0579346	0.00628161
m4	7	track-relative	395	0.619157	0.13075	0.24718	0.0566939	0.0347809	-0.00443586
m4	7	track-relative	400	1.33063	0.063733	-0.000669672	-0.00665531	0.00161433	-0.000264483
m4	7	track-relative	410	0.42066	0.1822	0.00091775	0.0122364	-0.00529424	-0.00238148
m4	7	track-relative	476	0.571557	-0.0688636	0.358897	0.133907	0.0328428	0.0625711
m4	7	track-relative	535	0.444393	0.0214486	0.0732674	0.134861	-0.0232602	0.00750012
m4	7	track-relative	536	0.805879	0.00780731	0.0353657	0.0239688	0.0281992	0.0973537
m4	7	track-relative	550	0.469137	-0.0123012	0.0440408	0.0221985	-0.0259307	0.209513
m4	7	track-relative	562	1.85192	0.0506468	0.460458	-0.0505884	0.0057336	-0.00620145
m4	7	track-relative	607	0.699177	0.108705	0.00352887	-0.00177031	-0.00167	0.00953265
m4	7	track-relative	609	0.580083	-0.00770132	0.133741	-0.00403105	-0.00286474	0.00907604
m4	7	track-relative	656	0.726929	0.0628362	0.024669	0.021893	0.0205336	-0.0158802
m4	7	track-relative	748	0.828412	0.0217878	0.073008	0.00856853	-0.00920765	0.0407964
m4	7	track-relative	762	0.748681	0.138497	-0.00920828	0.0262967	0.0573463	0.029976
m4	7	track-relative	770	0.701825	0.128948	0.00988652	0.0680427	0.00405989	-0.00180243
m4	7	track-relative	872	1.01475	0.0818943	0.0013964	-0.000671272	0.00658528	-0.000828858
m4	7	track-relative	907	1.0197	0.131769	-0.00273071	0.00134886	-0.000600462	0.0124416
m7	7	track-relative	331	1.23491	0.00162598	0.0331215	0.0169825	0.032462	-0.114986
m11	7	track-relative	5	0.412803	0.0529694	0.105735	0.0380695	0.0526081	0.0563709
m11	7	track-relative	11	0.776952	-0.0027879	0.0163088	-0.0192379	0.0161275	0.0665828
m11	7	track-relative	15	0.559117	0.0551397	0.0592209	0.166635	0.00935658	0.00493472
m11	7	track-relative	16	0.0958244	0.268804	0.336372	0.199178	0.0214164	-0.0216807
m11	7	track-relative	19	0.485147	0.0941508	0.0637299	0.119856	0.0341037	-0.0089268
m11	7	track-relative	20	1.169	0.02293	0.0355256	0.0912139	0.0158054	0.00180917
m11	7	track-relative	21	0.602086	0.28311	0.289697	0.591356	-0.00863369	0.100697
m11	7	track-relative	37	0.448387	-0.000171587	0.164454	0.0303818	-0.000711858	0.0809742
m11	7	track-relative	38	0.470644	0.0205093	0.0506077	0.094	0.000134137	0.0334112
m11	7	track-relative	60	0.335952	0.123664	0.179827	0.178432	0.0335318	0.0214626
m11	7	track-relative	73	0.987136	0.127036	-0.0154418	0.097545	-0.00580429	0.00300767
m11	7	track-relative	77	0.229653	0.0472908	-0.000583025	0.00997376	0.0256393	0.401167
m11	7	track-relative	91	0.657332	-0.0191994	0.371986	0.0178328	-0.00950467	0.00363978
m11	7	track-relative	106	0.766585	0.0219943	0.513643	-0.00224701	0.00364721	-0.00105741
m11	7	track-relative	118	0.699899	0.0386472	0.0516875	0.109982	0.00437507	5.29045e-05
m12	7	track-relative	14	0.0486026	-0.0450005	0.264065	0.0480085	-0.0105596	0.0945711
m12	7	track-relative	36	0.0109527	0.240683	0.33745	-0.0438902	-0.075216	0.185734
m12	7	track-relative	51	0.630541	-0.00650396	0.0156978	-0.0113705	-0.00768903	-0.00301198
m12	7	track-relative	74	0.697564	-0.0519768	-0.0593681	0.0352372	0.00714589	0.0244078
m12	7	track-relative	76	-0.00959579	0.301655	0.351669	0.0437687	-0.0424526	-0.0260478
m12	7	track-relative	82	0.809131	0.0438756	0.0471051	0.013685	0.0443969	-0.0033454
m12	7	track-relative	84	0.494184	0.125222	0.0488151	0.313212	-0.00383531	0.0079195
m12	7	track-relative	88	0.987997	0.830241	0.213426	0.187583	0.0274619	-0.0253352
m12	7	track-relative	120	0.57304	0.130924	0.00321345	0.0233007	0.00753853	0.00212529
m12	7	track-relative	134	0.512116	0.0218576	0.116217	0.0513573	0.0152435	-0.00469478
m12	7	track-relative	141	0.432879	0.0763145	0.0561463	0.0376058	0.00145897	0.00425008
m12	7	track-relative	146	0.705939	0.259189	0.129555	0.118566	0.0232362	0.0385064
m12	7	track-relative	160	0.0675034	0.270813	0.0720042	0.205121	-0.0138114	-0.000498762
m12	7	track-relative	185	0.170495	0.06629	-0.0503159	0.446843	0.0372471	-0.0212865
m12	7	track-relative	190	0.100191	0.290648	0.638246	-0.0339626	0.0563944	0.0472272
m12	7	track-relative	209	0.322057	-0.00187914	0.0240512	0.218311	-0.0103332	-0.000509083
m12	7	track-relative	213	0.5191	-0.0028052	0.0956655	0.043281	-0.0143434	-0.0149597
m12	7	track-relative	241	1.30709	0.0693245	0.00250843	0.0557893	-0.00508548	0.107948
m12	7	track-relative	245	0.451943	0.0252397	-0.00204905	0.0739112	-0.00793021	0.00209626
m12	7	track-relative	263	0.0615499	0.20145	0.237141	0.204235	0.0194663	-0.0119927
m12	7	track-relative	275	0.162284	0.164859	0.0288362	0.039055	0.0299729	0.0719568
m12	7	track-relative	286	0.405882	0.337178	0.193633	-0.0060765	-0.0225062	0.0207009
m12	7	track-relative	297	0.305778	0.0259353	-0.017886	0.0769998	0.010958	0.166661
m12	7	track-relative	313	0.395487	0.00407041	0.119462	0.0048983	-0.00721521	0.217811
m12	7	track-relative	322	0.478357	-0.00078582	0.00474503	0.160869	0.109783	0.00482446
m12	7	track-relative	328	0.576602	0.0010231	0.0745161	-0.000589892	-0.0195729	0.00860381
m12	7	track-relative	332	0.654846	0.292434	-0.0494407	0.0836206	0.011681	0.0742753
m12	7	track-relative	348	0.862288	0.117028	0.00242702	0.0370283	0.0024974	0.0252485
m12	7	track-relative	362	0.537491	0.159764	0.0570608	-0.00295104	0.106524	0.0335566
m12	7	track-relative	375	0.750719	0.291671	0.00283456	0.0144986	-0.00448686	-0.00239751
m12	7	track-relative	394	0.22627	0.0260174	0.0548395	0.284828	0.0218746	-0.00230625
m12	7	track-relative	395	0.155568	0.0543973	0.279236	0.0852677	0.011471	-0.00278586
m12	7	track-relative	402	0.526835	0.161446	0.00909683	-0.00370251	0.104868	0.00286431
m12	7	track-relative	406	0.182956	0.350787	0.153454	0.227359	0.00587052	0.000135878
m12	7	track-relative	425	1.29026	0.0549392	0.000211978	0.0121958	-0.00471025	0.107426
m12	7	track-relative	436	0.423334	0.0763079	0.058122	0.0479871	0.00724291	0.0459203
m12	7	track-relative	452	0.00904316	0.375368	0.118703	-0.0234251	-0.0362761	0.0664483
m12	7	track-relative	458	0.870015	0.422976	-0.000924619	0.0624222	0.00151761	-0.000321679
m12	7	track-relative	470	0.184291	0.121884	0.0259837	0.0317064	0.0290104	0.0156967
m12	7	track-relative	471	0.258347	0.288353	0.369698	0.12595	0.0301788	0.00887189
m12	7	track-relative	480	0.0174547	0.225764	0.00406144	0.579565	0.0604221	0.0325635
m12	7	track-relative	536	0.784954	0.154095	-0.0056518	0.12601	0.0103279	0.0744968
m12	7	track-relative	542	0.532656	0.0717758	-0.0208416	0.138129	0.0397403	0.165815
m12	7	track-relative	577	0.276126	0.0364674	0.0186618	0.195453	0.0197303	0.0716056
m12	7	track-relative	581	0.243676	0.000584447	0.199547	0.147626	0.0869778	-0.000973769
m12	7	track-relative	604	0.396333	0.247038	0.134376	-0.0142428	-0.0122147	-0.0173967
m12	7	track-relative	606	0.170715	0.399987	0.103834	0.181749	0.0134747	-0.0412653
m12	7	track-relative	617	0.367806	0.205394	0.080203	0.498042	0.0723504	0.137617
m12	7	track-relative	630	0.869593	0.19968	0.20599	0.0404667	0.042297	0.00263729
m12	7	track-relative	650	0.175268	0.227517	0.0383225	0.170947	0.0319038	0.120675
m12	7	track-relative	657	0.439637	0.0254305	0.177141	0.207184	-0.0390215	-0.0079999
m12	7	track-relative	676	0.259398	0.252206	0.428452	0.193315	0.0185902	-0.00542731
m12	7	track-relative	687	0.725859	0.0682048	0.414873	0.0169533	0.00817703	7.93579e-05
m12	7	track-relative	702	0.294118	-0.0471167	0.0811204	0.197721	0.00237608	0.0174278
m12	7	track-relative	726	0.293393	0.0250196	0.118316	0.155203	-0.00992743	-0.00221093
m12	7	track-relative	740	0.471594	0.1165	0.0138268	0.205477	-0.00636462	0.0967594
m12	7	track-relative	750	0.0722824	0.0343546	0.237863	0.548076	0.00574317	-0.000120592
m12	7	track-relative	753	1.12807	-0.028759	0.0307818	-0.0454329	-0.00404876	-0.000440106
m12	7	track-relative	758	0.766359	0.0926961	0.072417	0.0270736	0.00999572	0.154431
m12	7	track-relative	810	0.578736	-0.026342	0.0217211	0.00881245	0.0384795	-0.0124524
m12	7	track-relative	861	0.675295	0.13059	0.267585	-0.00533324	0.000288564	0.0166641
m12	7	track-relative	874	0.214096	8.84523e-05	0.414051	0.000552169	0.0260113	-0.0429661
m12	7	track-relative	875	0.248671	0.0270464	0.0697594	0.141879	0.0480474	0.00627138
m12	7	track-relative	885	0.189722	0.173496	0.500045	-0.00596693	0.00354958	-0.00926763
m12	7	track-relative	893	0.379331	0.150901	0.0950453	0.102723	-0.00103058	0.00145105
m12	7	track-relative	914	1.0656	0.0207619	0.0907296	0.0252383	0.149672	-0.0182303
m12	7	track-relative	916	0.433441	0.0531067	0.0299339	0.130235	0.0248394	0.0142863
m12	7	track-relative	917	0.706732	0.157496	-0.00401084	0.462142	0.00859527	0.0555392
m12	7	track-relative	938	0.307717	0.0961546	0.151519	0.363904	0.00154766	0.00734255
m12	7	track-relative	948	0.973095	0.0686779	-0.0118979	0.158451	-0.00416662	-0.00123218
m12	7	track-relative	960	0.600506	0.124325	-0.0280097	0.289204	0.00657431	0.00446169
m12	7	track-relative	992	0.898876	0.134495	0.0610366	0.0443029	0.00293312	-0.000382475
m12	7	track-relative	1020	0.543009	-5.94122e-05	0.0164897	0.0269552	-0.00639138	-0.0168656
m12	7	track-relative	1028	0.617758	0.197398	0.0795552	0.0599936	9.60218e-05	-0.0110491
m12	7	track-relative	1035	0.320393	0.124489	0.00717192	0.174308	0.00387453	0.170625
m12	7	track-relative	1037	0.852823	0.189989	0.0338761	0.0871944	0.0070458	0.0280082
m12	7	track-relative	1040	0.524667	0.00751475	-0.00249845	0.0878731	0.0035948	0.00249603
m12	7	track-relative	1092	0.288878	0.0104978	0.00401519	0.215398	0.0408859	-0.00607388
m12	7	track-relative	1135	0.461479	0.0180506	0.276671	0.0102696	-2.63912e-05	-0.0110363
m12	7	track-relative	1166	0.133969	0.0474529	0.135299	0.28164	-0.00306384	0.00664382
m12	7	track-relative	1174	1.36426	0.00633267	0.0447501	-8.37855e-05	-0.0164799	0.0283475
m12	7	track-relative	1224	0.381183	0.108546	0.105788	0.164158	-0.0133569	0.00239068
m12	7	track-relative	1264	0.141362	0.0737366	0.0598743	0.134447	0.132717	-5.76879e-05
m12	7	track-relative	1314	0.388989	0.0199448	0.148066	0.0332829	-0.00447338	-0.00677683
m12	7	track-relative	1412	1.1009	0.278191	0.0160541	0.0107346	0.0351429	0.0471546
m12	7	track-relative	1457	0.693321	0.119879	0.0389538	0.0384058	-1.58169e-05	-0.00129067
m12	7	track-relative	1458	1.47762	0.101429	-0.00774732	0.041886	0.00677288	-0.00297202
m13	7	track-relative	12	0.723527	-0.0292104	0.00532156	0.0196104	0.0563053	-0.0297128
m13	7	track-relative	61	-0.00591136	-0.0214768	0.00284323	0.473808	0.172284	0.318939
m13	7	track-relative	203	1.11711	-0.000421935	-0.0430634	-0.000670714	-3.22311e-05	0.0783695
m13	7	track-relative	230	0.93038	0.105051	0.0100094	0.0587702	-0.0202384	0.007535
m13	7	track-relative	300	0.263444	-0.0942483	0.177105	0.00711561	0.00696466	0.0519203
m14	7	track-relative	2	0.697197	-7.71649e-05	-0.00764274	0.00564636	-0.00472012	0.138388
m14	7	track-relative	7	0.543398	0.321627	0.197526	-0.0169501	0.0109926	0.00196966
m14	7	track-relative	8	0.488013	0.0189982	0.019957	0.0450708	0.0251451	0.105216
m14	7	track-relative	9	0.318903	0.00699098	0.152748	-0.00349453	0.000808003	0.00613504
m14	7	track-relative	12	0.641297	0.0109876	0.0289467	0.00863973	0.0160166	0.0537378
m14	7	track-relative	13	0.627626	0.0314405	0.175442	0.0860944	0.00117466	-0.0168467
m14	7	track-relative	18	0.644274	-0.00267078	0.132234	0.0273442	-0.00173201	-0.0237425
m14	7	track-relative	23	0.828367	0.0125954	0.083001	0.306065	0.0362081	0.0125621
m14	7	track-relative	25	0.526036	0.0938142	0.041929	0.015327	0.130993	0.00787953
m14	7	track-relative	27	0.278778	0.0640038	0.266685	0.218883	0.0072631	0.00167217
m14	7	track-relative	29	0.365434	-5.92136e-05	0.0989951	0.00485433	0.000420554	0.00878939
m14	7	track-relative	31	0.0482336	0.241363	0.038099	0.161086	0.25673	-0.0545178
m14	7	track-relative	32	0.505141	0.0799084	-0.0419091	0.22491	0.0608267	0.0526918
m14	7	track-relative	33	0.887269	0.0373455	0.455016	0.0610859	0.0163634	-0.00849519
m14	7	track-relative	34	0.419675	0.00357883	0.0841508	0.0762135	0.00505471	0.00295124
m14	7	track-relative	36	0.223436	0.115453	0.448602	0.0970824	-0.0225555	-0.0161175
m14	7	track-relative	42	0.388499	0.227529	0.138127	0.0244588	0.0156687	0.0187991
m14	7	track-relative	45	0.408225	0.0240893	0.0412142	0.0362735	-0.00190618	-0.00927331
m14	7	track-relative	46	0.461517	-0.0105632	0.112971	0.489763	0.0250554	-0.00104793
m14	7	track-relative	47	0.493988	0.0916733	-0.130471	-0.0538776	0.0392818	-0.030561
m14	7	track-relative	54	-0.31717	0.214947	0.682398	0.089466	0.265328	0.418014
m14	7	track-relative	55	0.61027	0.0749214	0.119073	0.101237	0.0109989	0.0624305
m14	7	track-relative	62	0.220383	0.00886933	0.322044	0.224747	0.0257611	-0.0038837
m14	7	track-relative	63	0.418952	-2.05401e-05	0.372883	0.032067	-0.00221208	-0.0416591
m14	7	track-relative	66	0.491248	0.295212	0.536739	0.333058	-0.0113986	0.156463
m14	7	track-relative	67	0.717775	0.0676623	0.0519052	0.0357391	-0.00217269	-0.0131455
m14	7	track-relative	73	0.155114	-0.0039043	0.143332	0.365708	0.132905	0.0142226
m14	7	track-relative	74	1.4499	0.00155817	0.0203806	0.212422	0.0364464	0.000874677
m14	7	track-relative	78	0.580254	0.0157904	-0.007544	0.0437321	0.0533513	0.0165498
m14	7	track-relative	81	0.203891	0.0161276	0.0188514	0.134313	-0.00168562	0.136016
m14	7	track-relative	83	0.711616	0.0193151	0.00554199	0.0775294	0.0164799	-0.0288011
m14	7	track-relative	86	1.05258	0.0361984	0.00198534	0.186822	0.0226575	-0.00437498
m14	7	track-relative	90	0.606174	-0.0224041	0.00393938	0.110984	-0.0250395	-0.004541
m14	7	track-relative	92	0.584256	0.127017	0.0220922	-0.00920755	-0.0103597	0.00816894
m14	7	track-relative	93	0.487899	0.00501234	0.340997	0.0542587	0.03022	-0.0069819
m14	7	track-relative	95	0.762563	0.000497641	0.079606	-0.00827138	0.00275258	-0.00280389
m14	7	track-relative	105	0.762826	0.00742648	0.331901	0.00271129	-0.00338733	-0.00274952
m14	7	track-relative	107	0.659306	0.0865898	0.0870178	0.0691966	-0.00499704	0.0313017
m14	7	track-relative	109	0.325694	0.0237008	0.111728	0.216307	0.0631402	-0.0175982
m14	7	track-relative	110	0.792795	0.0339223	0.120637	0.0221989	-0.000190688	0.00451811
m14	7	track-relative	116	0.929225	0.0812381	0.00411979	0.0146885	0.0157362	0.0372639
m14	7	track-relative	119	0.339565	0.0260059	0.33697	0.0706867	0.0676743	0.0699973
m14	7	track-relative	121	0.701692	0.0718569	0.181168	0.328024	0.0496824	0.0111896
m14	7	track-relative	125	0.716301	0.0530643	0.163435	0.0130892	0.00873681	0.020224
m14	7	track-relative	126	0.618436	0.00167308	0.401462	-0.00316182	-0.00373013	0.00858519
m14	7	track-relative	128	0.351347	-0.0156153	0.00409148	0.0254706	-0.0150147	-0.00454412
m14	7	track-relative	134	0.385075	0.137184	0.187156	0.0380781	-0.0111295	0.00577237
m14	7	track-relative	136	0.398088	0.0393548	0.148297	0.0568728	0.00557395	-0.0207858
m14	7	track-relative	137	0.736271	0.045536	0.198148	0.0307769	-0.0217568	-0.0157013
m14	7	track-relative	139	0.646521	-0.17847	0.385503	0.00610901	-0.0687624	-0.516925
m14	7	track-relative	140	0.48322	-0.005177	0.0331183	0.0484559	0.00419836	0.0203256
m14	7	track-relative	156	0.618673	0.0591032	0.217891	-0.000506576	-0.0100731	-0.0116935
m14	7	track-relative	157	0.633972	0.0373839	0.141449	0.0652004	0.0183923	0.00108339
m14	7	track-relative	159	1.45683	0.294413	-0.0507151	0.0153338	-0.00953622	-0.00886009
m14	7	track-relative	161	0.679898	0.0512498	0.242538	0.00813216	-0.00971979	0.00258082
m14	7	track-relative	165	1.00875	-0.017802	0.00870708	0.480906	0.0720523	0.00569022
m14	7	track-relative	168	0.394911	-0.00422034	0.0237103	0.0976762	0.0192968	0.003402
m14	7	track-relative	175	0.481026	0.00698278	0.201931	0.0523153	0.0260237	0.000380624
m14	7	track-relative	177	0.361691	0.0350402	-0.000401056	0.0547404	0.0706175	0.040095
m14	7	track-relative	184	-1.10017	-0.127671	-0.495916	1.29503	0.0588733	0.706454
m14	7	track-relative	185	1.05751	0.0185587	0.105681	0.200149	0.0731353	-0.00236593
m14	7	track-relative	186	0.800312	0.0191858	0.163751	0.00432132	-0.00167622	0.0165599
m14	7	track-relative	193	0.54497	0.0751737	-0.047365	0.0491761	0.169937	0.0037121
m14	7	track-relative	201	0.838576	0.136639	0.0364727	-0.017438	-0.000873301	-0.0351161
m14	7	track-relative	217	0.684516	0.0298969	0.100246	0.0904234	-0.000523599	0.00708701
m14	7	track-relative	223	0.785929	0.0129684	0.218084	0.0790335	0.00909235	-0.00693977
m14	7	track-relative	226	0.651447	0.0195221	0.100083	0.193273	0.0254904	-0.00423134
m14	7	track-relative	235	0.550065	0.0566618	0.128569	0.181038	0.0237801	-0.00480361
m14	7	track-relative	237	0.98881	0.000266076	0.0665701	-0.0100309	-0.00655146	5.60017e-05
m14	7	track-relative	243	0.250098	0.0179279	0.00232626	0.156342	0.0630238	0.174007
m14	7	track-relative	247	0.308991	-0.00222014	0.285483	0.190951	0.0510698	0.0985039
m14	7	track-relative	250	0.694014	0.0572174	0.195293	0.0942353	0.000706653	0.0724659
m14	7	track-relative	251	0.741194	-0.00313429	0.276179	0.00882476	-0.00333261	-0.00259774
m14	7	track-relative	257	1.7593	0.00025068	-0.0145973	0.00199764	-0.0114305	0.0006525
m14	7	track-relative	261	0.387622	0.0156195	0.310835	0.238415	0.0365026	0.00687995
m14	7	track-relative	264	0.830044	-0.00953532	-0.00475694	0.121168	0.0612062	-0.00130969
m14	7	track-relative	268	0.921377	0.0362944	0.268409	0.113182	-0.00127998	0.129052
m14	7	track-relative	271	0.63789	0.0233849	0.13057	0.0133115	0.0157967	0.0566177
m14	7	track-relative	273	0.819713	0.0176122	0.177828	0.0113162	0.0115719	0.0179019
m14	7	track-relative	277	0.489137	-0.00124381	-0.00166452	0.0138476	0.0468238	0.00408045
m14	7	track-relative	281	0.478071	0.12919	-0.0105129	0.139633	0.00844909	-0.00193949
m14	7	track-relative	288	0.722635	0.0496627	0.00629895	0.0231663	0.0201974	-0.00115994
m14	7	track-relative	293	0.592522	0.0490362	0.0142972	0.0303962	0.182516	0.0235724
m14	7	track-relative	295	0.471415	0.0451377	0.46611	0.181806	-0.0118071	0.0669231
m14	7	track-relative	299	0.694188	0.0626779	0.227771	-0.00612796	0.00581707	0.0170828
m14	7	track-relative	312	0.50575	0.00105824	0.1143	0.0297184	0.0506117	0.000202606
m14	7	track-relative	313	0.57141	0.0544524	-0.0170653	0.0475669	0.0192272	0.0552912
m14	7	track-relative	318	0.504048	0.0235987	0.313295	0.0306548	0.00932836	9.30002e-07
m14	7	track-relative	319	0.834509	0.0250451	0.08337	0.0287625	0.000312492	0.000600314
m14	7	track-relative	322	0.592086	0.0271097	0.0513128	0.0689384	0.000257239	0.00729597
m14	7	track-relative	331	0.10403	0.141173	0.328502	0.0476484	0.082805	-0.0210879
m14	7	track-relative	332	0.853416	0.0105636	0.167876	0.00897707	-0.00621129	0.0229509
m14	7	track-relative	333	0.261288	0.0739419	0.378717	0.035734	0.0169384	0.0227956
m14	7	track-relative	334	0.259715	0.0705805	0.0220547	0.0139051	0.220359	0.00442316
m14	7	track-relative	337	1.02435	0.0862328	0.162356	0.215631	0.0174186	0.00237046
m14	7	track-relative	345	0.403535	0.121748	0.0786287	-0.0155484	0.0383357	0.0106333
m14	7	track-relative	346	0.285354	0.0139743	0.0469424	0.0239508	0.0307128	0.0493701
m14	7	track-relative	348	0.388541	0.0887411	0.236196	0.0226295	0.0373907	0.00696584
m14	7	track-relative	351	0.197258	0.0866945	0.0977442	0.100957	0.0597321	0.0367698
m14	7	track-relative	356	0.795786	0.0835224	0.021698	0.0345092	-0.0141646	0.0883184
m14	7	track-relative	368	1.24265	-0.0096162	0.0410699	0.077477	0.0273502	-0.00729964
m14	7	track-relative	384	0.743802	0.0411509	0.0839483	0.0389242	0.011334	-0.00840046
m14	7	track-relative	386	1.0294	0.0261196	0.0513451	0.00967441	-6.70042e-05	-0.00242739
m14	7	track-relative	389	0.468482	0.000230291	0.00383818	0.66233	-0.000359355	-0.0127236
m14	7	track-relative	392	0.262355	0.181856	0.16477	0.0562849	0.01678	-0.00412376
m14	7	track-relative	394	0.506079	-0.00913352	0.247687	0.0405142	0.00411174	0.0733273
m14	7	track-relative	395	0.240278	-0.0235758	0.00244496	-0.0169356	0.222135	-0.00300434
m14	7	track-relative	402	0.763667	0.0414393	0.0172029	0.0964874	0.0156171	-0.0533144
m14	7	track-relative	404	0.233639	0.0747022	0.0810363	0.0492686	0.150709	0.0134436
m14	7	track-relative	417	0.759522	0.0893242	-0.00299255	-0.0866445	-0.063598	-0.0011485
m14	7	track-relative	420	0.748946	0.0171497	0.0609686	0.0114409	0.00904478	0.00975133
m14	7	track-relative	422	0.555865	0.098305	0.0203231	0.321275	0.0191827	0.130908
m14	7	track-relative	427	0.53498	0.101922	0.0322093	0.0210764	0.0184914	0.0227391
m14	7	track-relative	435	1.21629	0.120929	-0.00475975	0.129731	0.0497145	-0.00105055
m14	7	track-relative	439	0.295213	0.0846366	0.0603149	0.0196002	0.0863067	0.0260304
m14	7	track-relative	440	0.427025	0.00067556	0.36236	0.018462	-0.00170201	-0.000723003
m14	7	track-relative	455	0.375323	0.147934	0.183946	0.115492	0.00653316	-0.00538333
m14	7	track-relative	456	0.495473	0.0174941	0.20277	0.0924157	0.00285338	-0.00410403
m14	7	track-relative	462	0.642269	0.0579455	-0.0443746	0.276174	0.254087	-0.00999227
m14	7	track-relative	475	0.558663	0.0176916	0.334639	0.0628833	0.0181987	-0.00327219
m14	7	track-relative	484	0.980517	0.00511291	0.00635775	0.0740727	-0.00996461	-0.00513521
m14	7	track-relative	488	0.767095	0.022417	0.163562	0.0626423	4.02977e-05	-0.00176667
m14	7	track-relative	491	0.76402	0.0375695	0.169653	-0.00333475	0.000419427	-0.00789043
m14	7	track-relative	492	0.260787	0.283583	-0.00101952	0.587597	0.0357668	0.0505992
m14	7	track-relative	497	0.508443	-0.00914665	0.0627578	0.112444	0.0127884	-0.0242099
m14	7	track-relative	499	0.658004	0.0478021	0.0621609	0.0698629	0.0405515	-0.0055512
m14	7	track-relative	500	0.763049	0.0592155	-0.0127787	0.082053	0.0961234	0.0392597
m14	7	track-relative	503	0.350467	0.15715	0.123288	0.0101214	0.0551818	0.00875565
m14	7	track-relative	508	0.424442	-0.0315224	0.426638	0.0243533	-0.000474741	-0.00399731
m14	7	track-relative	521	0.935179	0.00366866	-0.00713264	0.0187716	0.0441308	-0.000600665
m14	7	track-relative	523	0.626605	2.6084e-06	0.033945	-0.00204354	0.009974	-0.00395218
m14	7	track-relative	528	1.68723	0.158238	-0.0389591	0.00486826	-0.0052494	0.0502297
m14	7	track-relative	531	0.543535	0.261049	-0.0254766	0.109999	0.0127588	-0.00198138
m14	7	track-relative	532	0.882193	0.0298073	-0.0150584	0.0340854	0.0564458	0.0291648
m14	7	track-relative	535	1.27641	-0.00258298	0.00274821	0.496462	0.021322	0.00703198
m14	7	track-relative	536	0.343375	0.1744	0.145969	-0.0245324	0.0558614	0.00408061
m14	7	track-relative	539	0.619306	0.0455021	0.0131797	0.0652557	0.0657431	-0.00999288
m14	7	track-relative	542	0.442518	0.136936	0.135643	0.0325846	0.0290213	-0.0044272
m14	7	track-relative	545	0.47296	-0.00539537	0.0145181	0.616396	0.021596	0.0273375
m14	7	track-relative	572	0.353729	0.0642903	0.139556	0.00518792	0.0208966	0.0431738
m14	7	track-relative	573	0.487156	0.0586893	0.0889054	0.0556937	0.0896071	0.000733101
m14	7	track-relative	577	0.191398	0.00886765	0.0695357	0.398031	0.129745	-0.00248738
m14	7	track-relative	586	0.591897	0.064831	0.0785174	0.288922	-0.00018139	0.0117563
m14	7	track-relative	590	1.10867	0.0374477	-0.0145669	0.150976	0.0733016	0.00316359
m14	7	track-relative	593	1.08892	0.099882	0.0479885	0.0845188	0.0245477	-0.00510287
m14	7	track-relative	603	0.970397	0.00327716	-0.011406	0.176019	-0.000376272	0.00323401
m14	7	track-relative	606	0.681736	-0.00119396	0.0411679	0.0153668	-0.0181404	0.0716658
m14	7	track-relative	616	0.622674	0.0603165	0.0916247	0.0645065	0.0227355	-0.00640491
m14	7	track-relative	628	0.0862963	0.228893	0.199488	0.0654157	-0.00302186	-7.07268e-06
m14	7	track-relative	631	0.653308	0.0103921	0.01343	0.00423324	0.0513874	-0.0024522
m14	7	track-relative	635	1.1154	0.0162765	0.00476797	0.0692811	0.00784719	0.0544171
m14	7	track-relative	637	0.579648	0.00361641	0.1197	0.036996	0.0626557	0.0707597
m14	7	track-relative	640	0.343443	0.0352787	0.0125238	0.0398016	0.0098806	0.00254498
m14	7	track-relative	662	0.710894	-0.00048292	0.0495586	0.00953038	0.0595165	0.0168703
m14	7	track-relative	674	0.641012	0.0423749	0.0024939	0.351201	0.0188006	-0.000174822
m14	7	track-relative	677	0.307594	0.0960813	0.196873	0.0728141	-0.024514	0.368096
m14	7	track-relative	685	0.333442	0.0339688	-0.0146062	0.198827	0.0927869	-0.00412588
m14	7	track-relative	690	0.415118	0.0827248	0.213517	0.00198081	0.0283221	0.00629727
m14	7	track-relative	703	0.578486	0.0581826	0.158857	0.0092757	0.0131189	-0.0183567
m14	7	track-relative	718	0.348381	0.00637112	0.054079	-0.0267017	0.054118	0.0371725
m14	7	track-relative	719	0.77478	0.0547986	0.0847705	0.04795	-0.0173686	0.00374149
m14	7	track-relative	723	1.55109	0.00532646	-0.0043832	0.0972813	-0.00314607	-1.63463e-06
m14	7	track-relative	727	0.446221	0.0853326	0.205522	0.0384928	-0.000219455	-0.000150866
m14	7	track-relative	730	0.425301	0.030795	0.35941	-0.00402783	0.0127756	0.00272497
m14	7	track-relative	736	0.605227	0.00568197	0.0810275	0.106765	-0.00957623	0.114004
m14	7	track-relative	752	0.333681	0.108794	-0.020705	0.044973	0.195758	0.0100928
m14	7	track-relative	761	0.60062	0.0374187	0.132529	-0.0192091	0.0216566	-0.00214371
m14	7	track-relative	767	0.320159	0.0292682	0.0565633	0.556572	0.00093578	0.0086806
m14	7	track-relative	770	0.250886	0.0246091	0.0331269	0.429273	0.0643365	0.0133871
[truncated: 5,977 more rows]
