# Supplementary material for: A flexible hippocampal population code for experience relative to reward
Source: Nat Neurosci. 2025 Jun 11;28(7):1497–509. doi: 10.1038/s41593-025-01985-4 (PMC12229899; doi:10.1038/s41593-025-01985-4)
Supplement: Supplementary file 11 — Statistical source data. [file 41593_2025_1985_MOESM11_ESM.xlsx]

## Sheet: Ext Fig. 2c 
mouse	mouse_num	Near Reward Stay	Near Reward Switch Within	Near Reward New Env	Diagonal Stay	Diagonal Switch Within	Diagonal New Env	Other Remapping Stay	Other Remapping Switch Within	Other Remapping New Env
m3	3	0.236635	0.119503	0.104167	0.570356	0.494815	0.333333	0.193008	0.385682	0.5625
m4	4	0.160607	0.0623735	0.11828	0.540224	0.598329	0.258065	0.299169	0.339298	0.623656
m7	7	0.24507	0.144579	0.186275	0.454757	0.370907	0.196078	0.300173	0.484514	0.617647
m11	11	0.242854	0.0984343	0.173077	0.541595	0.490047	0.25	0.215551	0.411518	0.576923
m12	12	0.244782	0.135801	0.148148	0.549107	0.449499	0.288066	0.206111	0.4147	0.563786
m13	13	0.145579	0.051838	0.107692	0.537335	0.419219	0.184615	0.317086	0.528943	0.707692
m14	14	0.310189	0.163333	0.18612	0.527808	0.493646	0.321767	0.162003	0.343021	0.492114
m15	15	0.25081	0.13208	0.205036	0.512895	0.438963	0.309353	0.236295	0.428957	0.485612
m17	17	0.198805	0.0709316	0.0526316	0.555327	0.613554	0.355263	0.245868	0.315514	0.592105
m18	18	0.256464	0.137229	0.169492	0.532859	0.496358	0.315254	0.210677	0.366413	0.515254
m19	19	0.239956	0.107159	0.15	0.522541	0.538074	0.233333	0.237503	0.354767	0.616667

## Sheet: Ext Fig. 2d
mouse	mouse_num	category	track-relative	disappear	appear	remap_near_reward	remap_far_from_reward
m3	3	stay	0.326319	0.0769429	0.0450001	0.134462	0.0979206
m4	4	stay	0.294228	0.101101	0.0720235	0.0863829	0.149035
m7	7	stay	0.152969	0.0249232	0.0118541	0.0784839	0.0955401
m11	11	stay	0.346657	0.0703414	0.0444211	0.156241	0.125794
m12	12	stay	0.308953	0.0534973	0.0383844	0.133151	0.0998569
m13	13	stay	0.183967	0.0559285	0.0549234	0.0496711	0.0960972
m14	14	stay	0.412166	0.0581506	0.0391269	0.24602	0.113845
m15	15	stay	0.312581	0.0754042	0.0344124	0.150001	0.135579
m17	17	stay	0.283776	0.154958	0.0405396	0.102027	0.115934
m18	18	stay	0.316541	0.11141	0.0456673	0.153889	0.108552
m19	19	stay	0.270254	0.211374	0.0702238	0.132589	0.0978525
m3	3	switch_within	0.172371	0.189855	0.125425	0.0408553	0.131423
m4	4	switch_within	0.276076	0.20047	0.0628271	0.0281523	0.143757
m7	7	switch_within	0.0970712	0.0261414	0.0216613	0.0375957	0.121392
m11	11	switch_within	0.266125	0.117877	0.104284	0.0550178	0.202721
m12	12	switch_within	0.188745	0.112686	0.0856662	0.0602239	0.162171
m13	13	switch_within	0.121125	0.0540456	0.0555332	0.0137619	0.139699
m14	14	switch_within	0.292557	0.102022	0.127706	0.0955519	0.18978
m15	15	switch_within	0.200194	0.102988	0.0788308	0.0577807	0.183573
m17	17	switch_within	0.283009	0.118624	0.0466775	0.032042	0.139508
m18	18	switch_within	0.219901	0.184483	0.0749901	0.060407	0.156443
m19	19	switch_within	0.240395	0.237843	0.0850496	0.0467057	0.146196
m3	3	across_env	0.0892388	0.262467	0.233596	0.0262467	0.133858
m4	4	across_env	0.0576037	0.225806	0.142857	0.0253456	0.131336
m7	7	across_env	0.0474227	0.0103093	0.0762887	0.0391753	0.123711
m11	11	across_env	0.0952381	0.15873	0.166667	0.0714286	0.238095
m12	12	across_env	0.104558	0.127346	0.119303	0.0482574	0.172922
m13	13	across_env	0.048583	0.0890688	0.1417	0.0283401	0.186235
m14	14	across_env	0.145863	0.193548	0.186536	0.0827489	0.214586
m15	15	across_env	0.1125	0.1025	0.09625	0.07125	0.16375
m17	17	across_env	0.089701	0.112957	0.239203	0.013289	0.146179
m18	18	across_env	0.0806723	0.168067	0.233613	0.0420168	0.12437
m19	19	across_env	0.0555556	0.444444	0.126984	0.0357143	0.146825

## Sheet: Ext Fig. 2h
mouse	switch	frac_above_shuffle	frac__above_shuffle_logit
m3	0	0.049505	-2.95491
m4	0	0.0689655	-2.60269
m7	0	0
m11	0	0.0555556	-2.83321
m12	0	0.2	-1.38629
m13	0	0
m14	0	0.0194805	-3.91867
m15	0	0.0662983	-2.64499
m17	0	0.170213	-1.58412
m18	0	0.139535	-1.81916
m19	0	0.0638298	-2.68558
m3	1	0.0209677	-3.84358
m4	1	0.0176991	-4.01638
m7	1	0
m11	1	0
m12	1	0.0275229	-3.56483
m13	1	0.1	-2.19722
m14	1	0.135714	-1.85135
m15	1	0.153846	-1.70475
m17	1	0
m18	1	0.283056	-0.929355
m19	1	0.108696	-2.10413
m3	2	0.12069	-1.98592
m4	2	0.0322581	-3.4012
m7	2	0.0784314	-2.46385
m11	2	0.0833333	-2.3979
m12	2	0.167121	-1.60617
m13	2	0.0857143	-2.36712
m14	2	0.145787	-1.76804
m15	2	0.124464	-1.95082
m17	2	0.0588235	-2.77259
m18	2	0.105691	-2.13553
m19	2	0.0454545	-3.04452
m3	3	0.0655738	-2.65676
m4	3	0.0294118	-3.49651
m7	3	0.0886076	-2.33076
m11	3	0.0512821	-2.91777
m12	3	0.139394	-1.82033
m13	3	0
m14	3	0.150708	-1.72906
m15	3	0.117021	-2.02095
m17	3	0.0625	-2.70805
m18	3	0.0959596	-2.24295
m19	3	0.0217391	-3.80666
m3	4	0.111111	-2.07944
m4	4	0.0588235	-2.77259
m7	4	0.156863	-1.68176
m11	4	0.0689655	-2.60269
m12	4	0.0325203	-3.39283
m13	4	0.148148	-1.7492
m14	4	0.342657	-0.651474
m15	4	0.265193	-1.01915
m17	4	0.0851064	-2.37491
m18	4	0.251082	-1.09285
m19	4	0.25	-1.09861
m3	5	0.0384615	-3.21888
m4	5	0.05	-2.94444
m7	5	0.03125	-3.43399
m11	5	0.0930233	-2.27727
m12	5	0.243243	-1.13498
m13	5	0
m14	5	0.352113	-0.609766
m15	5	0.124671	-1.94892
m17	5	0.12375	-1.95739
m18	5	0.236364	-1.17272
m19	5	0.255814	-1.06784
m3	6	0.372549	-0.521297
m4	6	0.12931	-1.90707
m7	6	0.185185	-1.4816
m11	6	0.219512	-1.26851
m12	6	0.368182	-0.540025
m13	6	0
m14	6	0.128655	-1.9129
m15	6	0.201258	-1.37845
m17	6	0.25641	-1.06471
m18	6	0.129707	-1.90355
m19	6	0.2	-1.38629

## Sheet: Ext Fig. 2m
mouse	day	switch	exclusion_dist	location	fraction	n_cells
m3	3	1	10	before	0.254237	15
m3	3	1	10	after	0.745763	44
m3	3	1	20	before	0.297872	14
m3	3	1	20	after	0.702128	33
m3	3	1	30	before	0.3	12
m3	3	1	30	after	0.7	28
m3	3	1	40	before	0.275862	8
m3	3	1	40	after	0.724138	21
m3	3	1	50	before	0.307692	8
m3	3	1	50	after	0.692308	18
m3	3	1	60	before	0.380952	8
m3	3	1	60	after	0.619048	13
m3	3	1	70	before	0.352941	6
m3	3	1	70	after	0.647059	11
m3	3	1	80	before	0.266667	4
m3	3	1	80	after	0.733333	11
m3	3	1	90	before	0.285714	4
m3	3	1	90	after	0.714286	10
m3	3	1	100	before	0.307692	4
m3	3	1	100	after	0.692308	9
m3	3	1	110	before	0.363636	4
m3	3	1	110	after	0.636364	7
m3	3	1	120	before	0.363636	4
m3	3	1	120	after	0.636364	7
m3	3	1	130	before	0.3	3
m3	3	1	130	after	0.7	7
m3	3	1	140	before	0.375	3
m3	3	1	140	after	0.625	5
m3	3	1	150	before	0.375	3
m3	3	1	150	after	0.625	5
m3	3	1	160	before	0.375	3
m3	3	1	160	after	0.625	5
m3	3	1	170	before	0.333333	2
m3	3	1	170	after	0.666667	4
m3	3	1	180	before	0.5	2
m3	3	1	180	after	0.5	2
m3	3	1	190	before	0	0
m3	3	1	190	after	1	2
m3	5	2	10	before	0.5	28
m3	5	2	10	after	0.5	28
m3	5	2	20	before	0.520833	25
m3	5	2	20	after	0.479167	23
m3	5	2	30	before	0.560976	23
m3	5	2	30	after	0.439024	18
m3	5	2	40	before	0.555556	20
m3	5	2	40	after	0.444444	16
m3	5	2	50	before	0.558824	19
m3	5	2	50	after	0.441176	15
m3	5	2	60	before	0.566667	17
m3	5	2	60	after	0.433333	13
m3	5	2	70	before	0.607143	17
m3	5	2	70	after	0.392857	11
m3	5	2	80	before	0.625	15
m3	5	2	80	after	0.375	9
m3	5	2	90	before	0.608696	14
m3	5	2	90	after	0.391304	9
m3	5	2	100	before	0.65	13
m3	5	2	100	after	0.35	7
m3	5	2	110	before	0.65	13
m3	5	2	110	after	0.35	7
m3	5	2	120	before	0.666667	12
m3	5	2	120	after	0.333333	6
m3	5	2	130	before	0.666667	12
m3	5	2	130	after	0.333333	6
m3	5	2	140	before	0.666667	12
m3	5	2	140	after	0.333333	6
m3	5	2	150	before	0.666667	12
m3	5	2	150	after	0.333333	6
m3	5	2	160	before	0.666667	12
m3	5	2	160	after	0.333333	6
m3	5	2	170	before	0.647059	11
m3	5	2	170	after	0.352941	6
m3	5	2	180	before	0.785714	11
m3	5	2	180	after	0.214286	3
m3	5	2	190	before	0.785714	11
m3	5	2	190	after	0.214286	3
m3	7	3	10	before	0.355932	21
m3	7	3	10	after	0.644068	38
m3	7	3	20	before	0.333333	15
m3	7	3	20	after	0.666667	30
m3	7	3	30	before	0.309524	13
m3	7	3	30	after	0.690476	29
m3	7	3	40	before	0.333333	13
m3	7	3	40	after	0.666667	26
m3	7	3	50	before	0.333333	12
m3	7	3	50	after	0.666667	24
m3	7	3	60	before	0.258065	8
m3	7	3	60	after	0.741935	23
m3	7	3	70	before	0.291667	7
m3	7	3	70	after	0.708333	17
m3	7	3	80	before	0.285714	6
m3	7	3	80	after	0.714286	15
m3	7	3	90	before	0.333333	6
m3	7	3	90	after	0.666667	12
m3	7	3	100	before	0.352941	6
m3	7	3	100	after	0.647059	11
m3	7	3	110	before	0.333333	5
m3	7	3	110	after	0.666667	10
m3	7	3	120	before	0.333333	5
m3	7	3	120	after	0.666667	10
m3	7	3	130	before	0.25	3
m3	7	3	130	after	0.75	9
m3	7	3	140	before	0.375	3
m3	7	3	140	after	0.625	5
m3	7	3	150	before	0.375	3
m3	7	3	150	after	0.625	5
m3	7	3	160	before	0.333333	1
m3	7	3	160	after	0.666667	2
m3	7	3	170	before	0	0
m3	7	3	170	after	1	2
m3	7	3	180	before	0	0
m3	7	3	180	after	1	2
m3	7	3	190	before	0	0
m3	7	3	190	after	1	1
m3	8	4	10	before	0.28	14
m3	8	4	10	after	0.72	36
m3	8	4	20	before	0.3	12
m3	8	4	20	after	0.7	28
m3	8	4	30	before	0.263158	10
m3	8	4	30	after	0.736842	28
m3	8	4	40	before	0.243243	9
m3	8	4	40	after	0.756757	28
m3	8	4	50	before	0.235294	8
m3	8	4	50	after	0.764706	26
m3	8	4	60	before	0.25	8
m3	8	4	60	after	0.75	24
m3	8	4	70	before	0.266667	8
m3	8	4	70	after	0.733333	22
m3	8	4	80	before	0.32	8
m3	8	4	80	after	0.68	17
m3	8	4	90	before	0.363636	8
m3	8	4	90	after	0.636364	14
m3	8	4	100	before	0.444444	8
m3	8	4	100	after	0.555556	10
m3	8	4	110	before	0.533333	8
m3	8	4	110	after	0.466667	7
m3	8	4	120	before	0.538462	7
m3	8	4	120	after	0.461538	6
m3	8	4	130	before	0.583333	7
m3	8	4	130	after	0.416667	5
m3	8	4	140	before	0.7	7
m3	8	4	140	after	0.3	3
m3	8	4	150	before	0.777778	7
m3	8	4	150	after	0.222222	2
m3	8	4	160	before	0.75	6
m3	8	4	160	after	0.25	2
m3	8	4	170	before	0.75	6
m3	8	4	170	after	0.25	2
m3	8	4	180	before	0.857143	6
m3	8	4	180	after	0.142857	1
m3	8	4	190	before	0.833333	5
m3	8	4	190	after	0.166667	1
m3	10	5	10	before	0.211538	11
m3	10	5	10	after	0.788462	41
m3	10	5	20	before	0.205128	8
m3	10	5	20	after	0.794872	31
m3	10	5	30	before	0.189189	7
m3	10	5	30	after	0.810811	30
m3	10	5	40	before	0.21875	7
m3	10	5	40	after	0.78125	25
m3	10	5	50	before	0.2	6
m3	10	5	50	after	0.8	24
m3	10	5	60	before	0.2	5
m3	10	5	60	after	0.8	20
m3	10	5	70	before	0.227273	5
m3	10	5	70	after	0.772727	17
m3	10	5	80	before	0.210526	4
m3	10	5	80	after	0.789474	15
m3	10	5	90	before	0.1875	3
m3	10	5	90	after	0.8125	13
m3	10	5	100	before	0.2	3
m3	10	5	100	after	0.8	12
m3	10	5	110	before	0.230769	3
m3	10	5	110	after	0.769231	10
m3	10	5	120	before	0.25	3
m3	10	5	120	after	0.75	9
m3	10	5	130	before	0.272727	3
m3	10	5	130	after	0.727273	8
m3	10	5	140	before	0.272727	3
m3	10	5	140	after	0.727273	8
m3	10	5	150	before	0.222222	2
m3	10	5	150	after	0.777778	7
m3	10	5	160	before	0.25	2
m3	10	5	160	after	0.75	6
m3	10	5	170	before	0.4	2
m3	10	5	170	after	0.6	3
m3	10	5	180	before	0.5	2
m3	10	5	180	after	0.5	2
m3	10	5	190	before	0.5	2
m3	10	5	190	after	0.5	2
m3	12	6	10	before	0.219512	9
m3	12	6	10	after	0.780488	32
m3	12	6	20	before	0.235294	8
m3	12	6	20	after	0.764706	26
m3	12	6	30	before	0.212121	7
m3	12	6	30	after	0.787879	26
m3	12	6	40	before	0.172414	5
m3	12	6	40	after	0.827586	24
m3	12	6	50	before	0.185185	5
m3	12	6	50	after	0.814815	22
m3	12	6	60	before	0.153846	4
m3	12	6	60	after	0.846154	22
m3	12	6	70	before	0.125	3
m3	12	6	70	after	0.875	21
m3	12	6	80	before	0.0952381	2
m3	12	6	80	after	0.904762	19
m3	12	6	90	before	0.0526316	1
m3	12	6	90	after	0.947368	18
m3	12	6	100	before	0.0588235	1
m3	12	6	100	after	0.941176	16
m3	12	6	110	before	0.0625	1
m3	12	6	110	after	0.9375	15
m3	12	6	120	before	0.0909091	1
m3	12	6	120	after	0.909091	10
m3	12	6	130	before	0.111111	1
m3	12	6	130	after	0.888889	8
m3	12	6	140	before	0.142857	1
m3	12	6	140	after	0.857143	6
m3	12	6	150	before	0.166667	1
m3	12	6	150	after	0.833333	5
m3	12	6	160	before	0.2	1
m3	12	6	160	after	0.8	4
m3	12	6	170	before	0.25	1
m3	12	6	170	after	0.75	3
m3	12	6	180	before	0.333333	1
m3	12	6	180	after	0.666667	2
m3	12	6	190	before	0.5	1
m3	12	6	190	after	0.5	1
m3	14	7	10	before	0.362069	21
m3	14	7	10	after	0.637931	37
m3	14	7	20	before	0.44186	19
m3	14	7	20	after	0.55814	24
m3	14	7	30	before	0.457143	16
m3	14	7	30	after	0.542857	19
m3	14	7	40	before	0.428571	12
m3	14	7	40	after	0.571429	16
m3	14	7	50	before	0.434783	10
m3	14	7	50	after	0.565217	13
m3	14	7	60	before	0.409091	9
m3	14	7	60	after	0.590909	13
m3	14	7	70	before	0.315789	6
m3	14	7	70	after	0.684211	13
m3	14	7	80	before	0.333333	6
m3	14	7	80	after	0.666667	12
m3	14	7	90	before	0.266667	4
m3	14	7	90	after	0.733333	11
m3	14	7	100	before	0.307692	4
m3	14	7	100	after	0.692308	9
m3	14	7	110	before	0.375	3
m3	14	7	110	after	0.625	5
m3	14	7	120	before	0.5	3
m3	14	7	120	after	0.5	3
m3	14	7	130	before	0.4	2
m3	14	7	130	after	0.6	3
m3	14	7	140	before	0.4	2
m3	14	7	140	after	0.6	3
m3	14	7	150	before	0.4	2
m3	14	7	150	after	0.6	3
m3	14	7	160	before	0.25	1
m3	14	7	160	after	0.75	3
m3	14	7	170	before	0.5	1
m3	14	7	170	after	0.5	1
m3	14	7	180	before	0.5	1
m3	14	7	180	after	0.5	1
m3	14	7	190	before	0.5	1
m3	14	7	190	after	0.5	1
m4	3	1	10	before	0.424658	31
m4	3	1	10	after	0.575342	42
m4	3	1	20	before	0.448276	26
m4	3	1	20	after	0.551724	32
m4	3	1	30	before	0.5	24
m4	3	1	30	after	0.5	24
m4	3	1	40	before	0.511628	22
m4	3	1	40	after	0.488372	21
m4	3	1	50	before	0.583333	21
m4	3	1	50	after	0.416667	15
m4	3	1	60	before	0.65625	21
m4	3	1	60	after	0.34375	11
m4	3	1	70	before	0.724138	21
m4	3	1	70	after	0.275862	8
m4	3	1	80	before	0.740741	20
m4	3	1	80	after	0.259259	7
m4	3	1	90	before	0.76	19
m4	3	1	90	after	0.24	6
m4	3	1	100	before	0.75	15
m4	3	1	100	after	0.25	5
m4	3	1	110	before	0.8125	13
m4	3	1	110	after	0.1875	3
m4	3	1	120	before	0.8	12
m4	3	1	120	after	0.2	3
m4	3	1	130	before	0.8	12
m4	3	1	130	after	0.2	3
m4	3	1	140	before	0.857143	12
m4	3	1	140	after	0.142857	2
m4	3	1	150	before	0.846154	11
m4	3	1	150	after	0.153846	2
m4	3	1	160	before	0.818182	9
m4	3	1	160	after	0.181818	2
m4	3	1	170	before	0.8	8
m4	3	1	170	after	0.2	2
m4	3	1	180	before	0.857143	6
m4	3	1	180	after	0.142857	1
m4	3	1	190	before	0.857143	6
m4	3	1	190	after	0.142857	1
m4	5	2	10	before	0.382979	18
m4	5	2	10	after	0.617021	29
m4	5	2	20	before	0.4	18
m4	5	2	20	after	0.6	27
m4	5	2	30	before	0.395349	17
m4	5	2	30	after	0.604651	26
m4	5	2	40	before	0.384615	15
m4	5	2	40	after	0.615385	24
m4	5	2	50	before	0.382353	13
m4	5	2	50	after	0.617647	21
m4	5	2	60	before	0.4	12
m4	5	2	60	after	0.6	18
m4	5	2	70	before	0.423077	11
m4	5	2	70	after	0.576923	15
m4	5	2	80	before	0.4	10
m4	5	2	80	after	0.6	15
m4	5	2	90	before	0.363636	8
m4	5	2	90	after	0.636364	14
m4	5	2	100	before	0.380952	8
m4	5	2	100	after	0.619048	13
m4	5	2	110	before	0.421053	8
m4	5	2	110	after	0.578947	11
m4	5	2	120	before	0.411765	7
m4	5	2	120	after	0.588235	10
m4	5	2	130	before	0.4	6
m4	5	2	130	after	0.6	9
m4	5	2	140	before	0.384615	5
m4	5	2	140	after	0.615385	8
m4	5	2	150	before	0.4	4
m4	5	2	150	after	0.6	6
m4	5	2	160	before	0.4	4
m4	5	2	160	after	0.6	6
m4	5	2	170	before	0.4	4
m4	5	2	170	after	0.6	6
m4	5	2	180	before	0.285714	2
m4	5	2	180	after	0.714286	5
m4	5	2	190	before	0.333333	2
m4	5	2	190	after	0.666667	4
m4	7	3	10	before	0.275862	8
m4	7	3	10	after	0.724138	21
m4	7	3	20	before	0.25	6
m4	7	3	20	after	0.75	18
m4	7	3	30	before	0.227273	5
m4	7	3	30	after	0.772727	17
m4	7	3	40	before	0.166667	3
m4	7	3	40	after	0.833333	15
m4	7	3	50	before	0.2	3
m4	7	3	50	after	0.8	12
m4	7	3	60	before	0.142857	2
m4	7	3	60	after	0.857143	12
m4	7	3	70	before	0.166667	2
m4	7	3	70	after	0.833333	10
m4	7	3	80	before	0.166667	2
m4	7	3	80	after	0.833333	10
m4	7	3	90	before	0.166667	2
m4	7	3	90	after	0.833333	10
m4	7	3	100	before	0.166667	2
m4	7	3	100	after	0.833333	10
m4	7	3	110	before	0.181818	2
m4	7	3	110	after	0.818182	9
m4	7	3	120	before	0.2	2
m4	7	3	120	after	0.8	8
m4	7	3	130	before	0.125	1
m4	7	3	130	after	0.875	7
m4	7	3	140	before	0.166667	1
m4	7	3	140	after	0.833333	5
m4	7	3	150	before	0.2	1
m4	7	3	150	after	0.8	4
m4	7	3	160	before	0.25	1
m4	7	3	160	after	0.75	3
m4	7	3	170	before	0.25	1
m4	7	3	170	after	0.75	3
m4	7	3	180	before	0.5	1
m4	7	3	180	after	0.5	1
m4	7	3	190	before	1	1
m4	7	3	190	after	0	0
m4	8	4	10	before	0.38	19
m4	8	4	10	after	0.62	31
m4	8	4	20	before	0.386364	17
m4	8	4	20	after	0.613636	27
m4	8	4	30	before	0.386364	17
m4	8	4	30	after	0.613636	27
m4	8	4	40	before	0.365854	15
m4	8	4	40	after	0.634146	26
m4	8	4	50	before	0.384615	15
m4	8	4	50	after	0.615385	24
m4	8	4	60	before	0.371429	13
m4	8	4	60	after	0.628571	22
m4	8	4	70	before	0.433333	13
m4	8	4	70	after	0.566667	17
m4	8	4	80	before	0.433333	13
m4	8	4	80	after	0.566667	17
m4	8	4	90	before	0.428571	12
m4	8	4	90	after	0.571429	16
m4	8	4	100	before	0.461538	12
m4	8	4	100	after	0.538462	14
m4	8	4	110	before	0.461538	12
m4	8	4	110	after	0.538462	14
m4	8	4	120	before	0.461538	12
m4	8	4	120	after	0.538462	14
m4	8	4	130	before	0.47619	10
m4	8	4	130	after	0.52381	11
m4	8	4	140	before	0.473684	9
m4	8	4	140	after	0.526316	10
m4	8	4	150	before	0.466667	7
m4	8	4	150	after	0.533333	8
m4	8	4	160	before	0.5	7
m4	8	4	160	after	0.5	7
m4	8	4	170	before	0.545455	6
m4	8	4	170	after	0.454545	5
m4	8	4	180	before	0.5	3
m4	8	4	180	after	0.5	3
m4	8	4	190	before	0.6	3
m4	8	4	190	after	0.4	2
m4	10	5	10	before	0.243243	9
m4	10	5	10	after	0.756757	28
m4	10	5	20	before	0.28125	9
m4	10	5	20	after	0.71875	23
m4	10	5	30	before	0.266667	8
m4	10	5	30	after	0.733333	22
m4	10	5	40	before	0.32	8
m4	10	5	40	after	0.68	17
m4	10	5	50	before	0.363636	8
m4	10	5	50	after	0.636364	14
m4	10	5	60	before	0.3125	5
m4	10	5	60	after	0.6875	11
m4	10	5	70	before	0.384615	5
m4	10	5	70	after	0.615385	8
m4	10	5	80	before	0.416667	5
m4	10	5	80	after	0.583333	7
m4	10	5	90	before	0.5	4
m4	10	5	90	after	0.5	4
m4	10	5	100	before	0.571429	4
m4	10	5	100	after	0.428571	3
m4	10	5	110	before	0.571429	4
m4	10	5	110	after	0.428571	3
m4	10	5	120	before	0.666667	4
m4	10	5	120	after	0.333333	2
m4	10	5	130	before	0.75	3
m4	10	5	130	after	0.25	1
m4	10	5	140	before	0.75	3
m4	10	5	140	after	0.25	1
m4	10	5	150	before	0.75	3
m4	10	5	150	after	0.25	1
m4	10	5	160	before	1	3
m4	10	5	160	after	0	0
m4	10	5	170	before	1	3
m4	10	5	170	after	0	0
m4	10	5	180	before	1	3
m4	10	5	180	after	0	0
m4	10	5	190	before	1	1
m4	10	5	190	after	0	0
m4	12	6	10	before	0.25	8
m4	12	6	10	after	0.75	24
m4	12	6	20	before	0.25	7
m4	12	6	20	after	0.75	21
m4	12	6	30	before	0.291667	7
m4	12	6	30	after	0.708333	17
m4	12	6	40	before	0.318182	7
m4	12	6	40	after	0.681818	15
m4	12	6	50	before	0.263158	5
m4	12	6	50	after	0.736842	14
m4	12	6	60	before	0.235294	4
m4	12	6	60	after	0.764706	13
m4	12	6	70	before	0.285714	4
m4	12	6	70	after	0.714286	10
m4	12	6	80	before	0.285714	4
m4	12	6	80	after	0.714286	10
m4	12	6	90	before	0.363636	4
m4	12	6	90	after	0.636364	7
m4	12	6	100	before	0.5	4
m4	12	6	100	after	0.5	4
m4	12	6	110	before	0.5	4
m4	12	6	110	after	0.5	4
m4	12	6	120	before	0.5	4
m4	12	6	120	after	0.5	4
m4	12	6	130	before	0.5	4
m4	12	6	130	after	0.5	4
m4	12	6	140	before	0.571429	4
m4	12	6	140	after	0.428571	3
m4	12	6	150	before	0.571429	4
m4	12	6	150	after	0.428571	3
m4	12	6	160	before	0.666667	4
m4	12	6	160	after	0.333333	2
m4	12	6	170	before	0.666667	4
m4	12	6	170	after	0.333333	2
m4	12	6	180	before	0.6	3
m4	12	6	180	after	0.4	2
m4	12	6	190	before	0.6	3
m4	12	6	190	after	0.4	2
m4	14	7	10	before	0.376812	26
m4	14	7	10	after	0.623188	43
m4	14	7	20	before	0.418182	23
m4	14	7	20	after	0.581818	32
m4	14	7	30	before	0.416667	20
m4	14	7	30	after	0.583333	28
m4	14	7	40	before	0.45	18
m4	14	7	40	after	0.55	22
m4	14	7	50	before	0.484848	16
m4	14	7	50	after	0.515152	17
m4	14	7	60	before	0.466667	14
m4	14	7	60	after	0.533333	16
m4	14	7	70	before	0.466667	14
m4	14	7	70	after	0.533333	16
m4	14	7	80	before	0.5	14
m4	14	7	80	after	0.5	14
m4	14	7	90	before	0.5	12
m4	14	7	90	after	0.5	12
m4	14	7	100	before	0.52381	11
m4	14	7	100	after	0.47619	10
m4	14	7	110	before	0.55	11
m4	14	7	110	after	0.45	9
m4	14	7	120	before	0.578947	11
m4	14	7	120	after	0.421053	8
m4	14	7	130	before	0.6	9
m4	14	7	130	after	0.4	6
m4	14	7	140	before	0.8	8
m4	14	7	140	after	0.2	2
m4	14	7	150	before	0.875	7
m4	14	7	150	after	0.125	1
m4	14	7	160	before	0.833333	5
m4	14	7	160	after	0.166667	1
m4	14	7	170	before	0.833333	5
m4	14	7	170	after	0.166667	1
m4	14	7	180	before	0.75	3
m4	14	7	180	after	0.25	1
m4	14	7	190	before	1	2
m4	14	7	190	after	0	0
m7	3	1	10	before	0.366667	22
m7	3	1	10	after	0.633333	38
m7	3	1	20	before	0.404255	19
m7	3	1	20	after	0.595745	28
m7	3	1	30	before	0.424242	14
m7	3	1	30	after	0.575758	19
m7	3	1	40	before	0.37037	10
m7	3	1	40	after	0.62963	17
m7	3	1	50	before	0.318182	7
m7	3	1	50	after	0.681818	15
m7	3	1	60	before	0.25	5
m7	3	1	60	after	0.75	15
m7	3	1	70	before	0.333333	5
m7	3	1	70	after	0.666667	10
m7	3	1	80	before	0.333333	4
m7	3	1	80	after	0.666667	8
m7	3	1	90	before	0.363636	4
m7	3	1	90	after	0.636364	7
m7	3	1	100	before	0.363636	4
m7	3	1	100	after	0.636364	7
m7	3	1	110	before	0.428571	3
m7	3	1	110	after	0.571429	4
m7	3	1	120	before	0.4	2
m7	3	1	120	after	0.6	3
m7	3	1	130	before	0.5	2
m7	3	1	130	after	0.5	2
m7	3	1	140	before	0.666667	2
m7	3	1	140	after	0.333333	1
m7	3	1	150	before	1	1
m7	3	1	150	after	0	0
m7	3	1	160	before	1	1
m7	3	1	160	after	0	0
m7	3	1	170	before	1	1
m7	3	1	170	after	0	0
m7	3	1	180	before	1	1
m7	3	1	180	after	0	0
m7	3	1	190	before	1	1
m7	3	1	190	after	0	0
m7	5	2	10	before	0.323529	11
m7	5	2	10	after	0.676471	23
m7	5	2	20	before	0.333333	9
m7	5	2	20	after	0.666667	18
m7	5	2	30	before	0.347826	8
m7	5	2	30	after	0.652174	15
m7	5	2	40	before	0.388889	7
m7	5	2	40	after	0.611111	11
m7	5	2	50	before	0.411765	7
m7	5	2	50	after	0.588235	10
m7	5	2	60	before	0.4375	7
m7	5	2	60	after	0.5625	9
m7	5	2	70	before	0.384615	5
m7	5	2	70	after	0.615385	8
m7	5	2	80	before	0.333333	4
m7	5	2	80	after	0.666667	8
m7	5	2	90	before	0.3	3
m7	5	2	90	after	0.7	7
m7	5	2	100	before	0.333333	3
m7	5	2	100	after	0.666667	6
m7	5	2	110	before	0.333333	3
m7	5	2	110	after	0.666667	6
m7	5	2	120	before	0.25	2
m7	5	2	120	after	0.75	6
m7	5	2	130	before	0.25	2
m7	5	2	130	after	0.75	6
m7	5	2	140	before	0.285714	2
m7	5	2	140	after	0.714286	5
m7	5	2	150	before	0.333333	2
m7	5	2	150	after	0.666667	4
m7	5	2	160	before	0.333333	2
m7	5	2	160	after	0.666667	4
m7	5	2	170	before	0.333333	2
m7	5	2	170	after	0.666667	4
m7	5	2	180	before	0.333333	2
m7	5	2	180	after	0.666667	4
m7	5	2	190	before	0.4	2
m7	5	2	190	after	0.6	3
m7	7	3	10	before	0.382353	13
m7	7	3	10	after	0.617647	21
m7	7	3	20	before	0.392857	11
m7	7	3	20	after	0.607143	17
m7	7	3	30	before	0.380952	8
m7	7	3	30	after	0.619048	13
m7	7	3	40	before	0.428571	6
m7	7	3	40	after	0.571429	8
m7	7	3	50	before	0.666667	6
m7	7	3	50	after	0.333333	3
m7	7	3	60	before	0.666667	6
m7	7	3	60	after	0.333333	3
m7	7	3	70	before	0.666667	6
m7	7	3	70	after	0.333333	3
m7	7	3	80	before	0.666667	6
m7	7	3	80	after	0.333333	3
m7	7	3	90	before	0.625	5
m7	7	3	90	after	0.375	3
m7	7	3	100	before	0.625	5
m7	7	3	100	after	0.375	3
m7	7	3	110	before	0.714286	5
m7	7	3	110	after	0.285714	2
m7	7	3	120	before	0.714286	5
m7	7	3	120	after	0.285714	2
m7	7	3	130	before	0.666667	4
m7	7	3	130	after	0.333333	2
m7	7	3	140	before	0.666667	4
m7	7	3	140	after	0.333333	2
m7	7	3	150	before	0.6	3
m7	7	3	150	after	0.4	2
m7	7	3	160	before	0.5	2
m7	7	3	160	after	0.5	2
m7	7	3	170	before	0.666667	2
m7	7	3	170	after	0.333333	1
m7	7	3	180	before	1	2
m7	7	3	180	after	0	0
m7	7	3	190	before	1	1
m7	7	3	190	after	0	0
m7	8	4	10	before	0.41573	37
m7	8	4	10	after	0.58427	52
m7	8	4	20	before	0.476923	31
m7	8	4	20	after	0.523077	34
m7	8	4	30	before	0.527273	29
m7	8	4	30	after	0.472727	26
m7	8	4	40	before	0.521739	24
m7	8	4	40	after	0.478261	22
m7	8	4	50	before	0.578947	22
m7	8	4	50	after	0.421053	16
m7	8	4	60	before	0.515152	17
m7	8	4	60	after	0.484848	16
m7	8	4	70	before	0.521739	12
m7	8	4	70	after	0.478261	11
m7	8	4	80	before	0.545455	12
m7	8	4	80	after	0.454545	10
m7	8	4	90	before	0.545455	12
m7	8	4	90	after	0.454545	10
m7	8	4	100	before	0.52381	11
m7	8	4	100	after	0.47619	10
m7	8	4	110	before	0.529412	9
m7	8	4	110	after	0.470588	8
m7	8	4	120	before	0.5	8
m7	8	4	120	after	0.5	8
m7	8	4	130	before	0.5	7
m7	8	4	130	after	0.5	7
m7	8	4	140	before	0.461538	6
m7	8	4	140	after	0.538462	7
m7	8	4	150	before	0.416667	5
m7	8	4	150	after	0.583333	7
m7	8	4	160	before	0.454545	5
m7	8	4	160	after	0.545455	6
m7	8	4	170	before	0.4	4
m7	8	4	170	after	0.6	6
m7	8	4	180	before	0.4	4
m7	8	4	180	after	0.6	6
m7	8	4	190	before	0.666667	4
m7	8	4	190	after	0.333333	2
m7	10	5	10	before	0.454545	30
m7	10	5	10	after	0.545455	36
m7	10	5	20	before	0.5	23
m7	10	5	20	after	0.5	23
m7	10	5	30	before	0.487179	19
m7	10	5	30	after	0.512821	20
m7	10	5	40	before	0.423077	11
m7	10	5	40	after	0.576923	15
m7	10	5	50	before	0.416667	10
m7	10	5	50	after	0.583333	14
m7	10	5	60	before	0.4	8
m7	10	5	60	after	0.6	12
m7	10	5	70	before	0.444444	8
m7	10	5	70	after	0.555556	10
m7	10	5	80	before	0.454545	5
m7	10	5	80	after	0.545455	6
m7	10	5	90	before	0.4	4
m7	10	5	90	after	0.6	6
m7	10	5	100	before	0.444444	4
m7	10	5	100	after	0.555556	5
m7	10	5	110	before	0.375	3
m7	10	5	110	after	0.625	5
m7	10	5	120	before	0.375	3
m7	10	5	120	after	0.625	5
m7	10	5	130	before	0.5	3
m7	10	5	130	after	0.5	3
m7	10	5	140	before	0.4	2
m7	10	5	140	after	0.6	3
m7	10	5	150	before	0.4	2
m7	10	5	150	after	0.6	3
m7	10	5	160	before	0.333333	1
m7	10	5	160	after	0.666667	2
m7	10	5	170	before	0.333333	1
m7	10	5	170	after	0.666667	2
m7	10	5	180	before	0.5	1
m7	10	5	180	after	0.5	1
m7	10	5	190	before	0.5	1
m7	10	5	190	after	0.5	1
m7	12	6	10	before	0.5	14
m7	12	6	10	after	0.5	14
m7	12	6	20	before	0.5	11
m7	12	6	20	after	0.5	11
m7	12	6	30	before	0.588235	10
m7	12	6	30	after	0.411765	7
m7	12	6	40	before	0.588235	10
m7	12	6	40	after	0.411765	7
m7	12	6	50	before	0.6	9
m7	12	6	50	after	0.4	6
m7	12	6	60	before	0.6	9
m7	12	6	60	after	0.4	6
m7	12	6	70	before	0.666667	8
m7	12	6	70	after	0.333333	4
m7	12	6	80	before	0.7	7
m7	12	6	80	after	0.3	3
m7	12	6	90	before	0.666667	4
m7	12	6	90	after	0.333333	2
m7	12	6	100	before	0.8	4
m7	12	6	100	after	0.2	1
m7	12	6	110	before	0.8	4
m7	12	6	110	after	0.2	1
m7	12	6	120	before	1	3
m7	12	6	120	after	0	0
m7	12	6	130	before	1	3
m7	12	6	130	after	0	0
m7	12	6	140	before	1	1
m7	12	6	140	after	0	0
m7	12	6	150	before	1	1
m7	12	6	150	after	0	0
m7	12	6	160	before	1	1
m7	12	6	160	after	0	0
m7	12	6	170	before	1	1
m7	12	6	170	after	0	0
m7	12	6	180	before	1	1
m7	12	6	180	after	0	0
m7	12	6	190	before	1	1
m7	12	6	190	after	0	0
m7	14	7	10	before	0.366197	26
m7	14	7	10	after	0.633803	45
m7	14	7	20	before	0.4	24
m7	14	7	20	after	0.6	36
m7	14	7	30	before	0.442308	23
m7	14	7	30	after	0.557692	29
m7	14	7	40	before	0.44898	22
m7	14	7	40	after	0.55102	27
m7	14	7	50	before	0.488372	21
m7	14	7	50	after	0.511628	22
m7	14	7	60	before	0.472222	17
m7	14	7	60	after	0.527778	19
m7	14	7	70	before	0.483871	15
m7	14	7	70	after	0.516129	16
m7	14	7	80	before	0.481481	13
m7	14	7	80	after	0.518519	14
m7	14	7	90	before	0.5	13
m7	14	7	90	after	0.5	13
m7	14	7	100	before	0.5	12
m7	14	7	100	after	0.5	12
m7	14	7	110	before	0.5	11
m7	14	7	110	after	0.5	11
m7	14	7	120	before	0.444444	8
m7	14	7	120	after	0.555556	10
m7	14	7	130	before	0.5	8
m7	14	7	130	after	0.5	8
m7	14	7	140	before	0.571429	8
m7	14	7	140	after	0.428571	6
m7	14	7	150	before	0.538462	7
m7	14	7	150	after	0.461538	6
m7	14	7	160	before	0.545455	6
m7	14	7	160	after	0.454545	5
m7	14	7	170	before	0.545455	6
m7	14	7	170	after	0.454545	5
m7	14	7	180	before	0.666667	6
m7	14	7	180	after	0.333333	3
m7	14	7	190	before	0.75	6
m7	14	7	190	after	0.25	2
m11	3	1	10	before	0.2	2
m11	3	1	10	after	0.8	8
m11	3	1	20	before	0.2	2
m11	3	1	20	after	0.8	8
m11	3	1	30	before	0.111111	1
m11	3	1	30	after	0.888889	8
m11	3	1	40	before	0.111111	1
m11	3	1	40	after	0.888889	8
m11	3	1	50	before	0	0
m11	3	1	50	after	1	6
m11	3	1	60	before	0	0
m11	3	1	60	after	1	5
m11	3	1	70	before	0	0
m11	3	1	70	after	1	5
m11	3	1	80	before	0	0
m11	3	1	80	after	1	4
m11	3	1	90	before	0	0
m11	3	1	90	after	1	4
m11	3	1	100	before	0	0
m11	3	1	100	after	1	4
m11	3	1	110	before	0	0
m11	3	1	110	after	1	4
m11	3	1	120	before	0	0
m11	3	1	120	after	1	3
m11	3	1	130	before	0	0
m11	3	1	130	after	1	2
m11	3	1	140	before	0	0
m11	3	1	140	after	1	2
m11	3	1	150	before	0	0
m11	3	1	150	after	1	2
m11	3	1	160	before	0	0
m11	3	1	160	after	1	2
m11	3	1	170	before	0	0
m11	3	1	170	after	1	2
m11	3	1	180	before		0
m11	3	1	180	after		0
m11	3	1	190	before		0
m11	3	1	190	after		0
m11	5	2	10	before	0.142857	1
m11	5	2	10	after	0.857143	6
m11	5	2	20	before	0.142857	1
m11	5	2	20	after	0.857143	6
m11	5	2	30	before	0.2	1
m11	5	2	30	after	0.8	4
m11	5	2	40	before	0.25	1
m11	5	2	40	after	0.75	3
m11	5	2	50	before	0.25	1
m11	5	2	50	after	0.75	3
m11	5	2	60	before	0.333333	1
m11	5	2	60	after	0.666667	2
m11	5	2	70	before	0.5	1
m11	5	2	70	after	0.5	1
m11	5	2	80	before	1	1
m11	5	2	80	after	0	0
m11	5	2	90	before		0
m11	5	2	90	after		0
m11	5	2	100	before		0
m11	5	2	100	after		0
m11	5	2	110	before		0
m11	5	2	110	after		0
m11	5	2	120	before		0
m11	5	2	120	after		0
m11	5	2	130	before		0
m11	5	2	130	after		0
m11	5	2	140	before		0
m11	5	2	140	after		0
m11	5	2	150	before		0
m11	5	2	150	after		0
m11	5	2	160	before		0
m11	5	2	160	after		0
m11	5	2	170	before		0
m11	5	2	170	after		0
m11	5	2	180	before		0
m11	5	2	180	after		0
m11	5	2	190	before		0
m11	5	2	190	after		0
m11	7	3	10	before	0.65	13
m11	7	3	10	after	0.35	7
m11	7	3	20	before	0.615385	8
m11	7	3	20	after	0.384615	5
m11	7	3	30	before	0.615385	8
m11	7	3	30	after	0.384615	5
m11	7	3	40	before	0.857143	6
m11	7	3	40	after	0.142857	1
m11	7	3	50	before	0.8	4
m11	7	3	50	after	0.2	1
m11	7	3	60	before	0.8	4
m11	7	3	60	after	0.2	1
m11	7	3	70	before	0.75	3
m11	7	3	70	after	0.25	1
m11	7	3	80	before	1	2
m11	7	3	80	after	0	0
m11	7	3	90	before	1	2
m11	7	3	90	after	0	0
m11	7	3	100	before	1	2
m11	7	3	100	after	0	0
m11	7	3	110	before	1	2
m11	7	3	110	after	0	0
m11	7	3	120	before	1	2
m11	7	3	120	after	0	0
m11	7	3	130	before	1	2
m11	7	3	130	after	0	0
m11	7	3	140	before	1	2
m11	7	3	140	after	0	0
m11	7	3	150	before	1	1
m11	7	3	150	after	0	0
m11	7	3	160	before	1	1
m11	7	3	160	after	0	0
m11	7	3	170	before		0
m11	7	3	170	after		0
m11	7	3	180	before		0
m11	7	3	180	after		0
m11	7	3	190	before		0
m11	7	3	190	after		0
m11	8	4	10	before	0.529412	9
m11	8	4	10	after	0.470588	8
m11	8	4	20	before	0.5	7
m11	8	4	20	after	0.5	7
m11	8	4	30	before	0.416667	5
m11	8	4	30	after	0.583333	7
m11	8	4	40	before	0.363636	4
m11	8	4	40	after	0.636364	7
m11	8	4	50	before	0.3	3
m11	8	4	50	after	0.7	7
m11	8	4	60	before	0.333333	3
m11	8	4	60	after	0.666667	6
m11	8	4	70	before	0.375	3
m11	8	4	70	after	0.625	5
m11	8	4	80	before	0.4	2
m11	8	4	80	after	0.6	3
m11	8	4	90	before	0.333333	1
m11	8	4	90	after	0.666667	2
m11	8	4	100	before	0.333333	1
m11	8	4	100	after	0.666667	2
m11	8	4	110	before	0.333333	1
m11	8	4	110	after	0.666667	2
m11	8	4	120	before	0.333333	1
m11	8	4	120	after	0.666667	2
m11	8	4	130	before	0.333333	1
m11	8	4	130	after	0.666667	2
m11	8	4	140	before	0.333333	1
m11	8	4	140	after	0.666667	2
m11	8	4	150	before	0.5	1
m11	8	4	150	after	0.5	1
m11	8	4	160	before	0.5	1
m11	8	4	160	after	0.5	1
m11	8	4	170	before		0
m11	8	4	170	after		0
m11	8	4	180	before		0
m11	8	4	180	after		0
m11	8	4	190	before		0
m11	8	4	190	after		0
m11	10	5	10	before	0.153846	2
m11	10	5	10	after	0.846154	11
m11	10	5	20	before	0.166667	2
m11	10	5	20	after	0.833333	10
m11	10	5	30	before	0.166667	2
m11	10	5	30	after	0.833333	10
m11	10	5	40	before	0.0909091	1
m11	10	5	40	after	0.909091	10
m11	10	5	50	before	0.0909091	1
m11	10	5	50	after	0.909091	10
m11	10	5	60	before	0.1	1
m11	10	5	60	after	0.9	9
m11	10	5	70	before	0.166667	1
m11	10	5	70	after	0.833333	5
m11	10	5	80	before	0.2	1
m11	10	5	80	after	0.8	4
m11	10	5	90	before	0	0
m11	10	5	90	after	1	3
m11	10	5	100	before	0	0
m11	10	5	100	after	1	3
m11	10	5	110	before	0	0
m11	10	5	110	after	1	2
m11	10	5	120	before	0	0
m11	10	5	120	after	1	2
m11	10	5	130	before		0
m11	10	5	130	after		0
m11	10	5	140	before		0
m11	10	5	140	after		0
m11	10	5	150	before		0
m11	10	5	150	after		0
m11	10	5	160	before		0
m11	10	5	160	after		0
m11	10	5	170	before		0
m11	10	5	170	after		0
m11	10	5	180	before		0
m11	10	5	180	after		0
m11	10	5	190	before		0
m11	10	5	190	after		0
m11	12	6	10	before	0.25	7
m11	12	6	10	after	0.75	21
m11	12	6	20	before	0.238095	5
m11	12	6	20	after	0.761905	16
m11	12	6	30	before	0.1875	3
m11	12	6	30	after	0.8125	13
m11	12	6	40	before	0.214286	3
m11	12	6	40	after	0.785714	11
m11	12	6	50	before	0.153846	2
m11	12	6	50	after	0.846154	11
m11	12	6	60	before	0.153846	2
m11	12	6	60	after	0.846154	11
m11	12	6	70	before	0.0909091	1
m11	12	6	70	after	0.909091	10
m11	12	6	80	before	0.111111	1
m11	12	6	80	after	0.888889	8
m11	12	6	90	before	0.125	1
m11	12	6	90	after	0.875	7
m11	12	6	100	before	0.142857	1
m11	12	6	100	after	0.857143	6
m11	12	6	110	before	0.166667	1
m11	12	6	110	after	0.833333	5
m11	12	6	120	before	0.2	1
m11	12	6	120	after	0.8	4
m11	12	6	130	before	0.2	1
m11	12	6	130	after	0.8	4
m11	12	6	140	before	0.333333	1
m11	12	6	140	after	0.666667	2
m11	12	6	150	before	0.333333	1
m11	12	6	150	after	0.666667	2
m11	12	6	160	before	0.333333	1
m11	12	6	160	after	0.666667	2
m11	12	6	170	before	0.5	1
m11	12	6	170	after	0.5	1
m11	12	6	180	before	0	0
m11	12	6	180	after	1	1
m11	12	6	190	before	0	0
m11	12	6	190	after	1	1
m11	14	7	10	before	0.25	5
m11	14	7	10	after	0.75	15
m11	14	7	20	before	0.3125	5
m11	14	7	20	after	0.6875	11
m11	14	7	30	before	0.266667	4
m11	14	7	30	after	0.733333	11
m11	14	7	40	before	0.230769	3
m11	14	7	40	after	0.769231	10
m11	14	7	50	before	0.181818	2
m11	14	7	50	after	0.818182	9
m11	14	7	60	before	0.111111	1
m11	14	7	60	after	0.888889	8
m11	14	7	70	before	0.142857	1
m11	14	7	70	after	0.857143	6
m11	14	7	80	before	0.166667	1
m11	14	7	80	after	0.833333	5
m11	14	7	90	before	0.2	1
m11	14	7	90	after	0.8	4
m11	14	7	100	before	0.2	1
m11	14	7	100	after	0.8	4
m11	14	7	110	before	0.2	1
m11	14	7	110	after	0.8	4
m11	14	7	120	before	0.2	1
m11	14	7	120	after	0.8	4
m11	14	7	130	before	0.25	1
m11	14	7	130	after	0.75	3
m11	14	7	140	before	0.5	1
m11	14	7	140	after	0.5	1
m11	14	7	150	before	0.5	1
m11	14	7	150	after	0.5	1
m11	14	7	160	before	0.5	1
m11	14	7	160	after	0.5	1
m11	14	7	170	before	0.5	1
m11	14	7	170	after	0.5	1
m11	14	7	180	before	0.5	1
m11	14	7	180	after	0.5	1
m11	14	7	190	before	0	0
m11	14	7	190	after	1	1
m12	3	1	10	before	0.252336	27
m12	3	1	10	after	0.747664	80
m12	3	1	20	before	0.26087	24
m12	3	1	20	after	0.73913	68
m12	3	1	30	before	0.3	24
m12	3	1	30	after	0.7	56
m12	3	1	40	before	0.301587	19
m12	3	1	40	after	0.698413	44
m12	3	1	50	before	0.358491	19
m12	3	1	50	after	0.641509	34
m12	3	1	60	before	0.377778	17
m12	3	1	60	after	0.622222	28
m12	3	1	70	before	0.432432	16
m12	3	1	70	after	0.567568	21
m12	3	1	80	before	0.4	12
m12	3	1	80	after	0.6	18
m12	3	1	90	before	0.4	10
m12	3	1	90	after	0.6	15
m12	3	1	100	before	0.526316	10
m12	3	1	100	after	0.473684	9
m12	3	1	110	before	0.526316	10
m12	3	1	110	after	0.473684	9
m12	3	1	120	before	0.5	9
m12	3	1	120	after	0.5	9
m12	3	1	130	before	0.5625	9
m12	3	1	130	after	0.4375	7
m12	3	1	140	before	0.666667	6
m12	3	1	140	after	0.333333	3
m12	3	1	150	before	0.625	5
m12	3	1	150	after	0.375	3
m12	3	1	160	before	0.571429	4
m12	3	1	160	after	0.428571	3
m12	3	1	170	before	0.5	3
m12	3	1	170	after	0.5	3
m12	3	1	180	before	0.5	3
m12	3	1	180	after	0.5	3
m12	3	1	190	before	0.6	3
m12	3	1	190	after	0.4	2
m12	5	2	10	before	0.314815	17
m12	5	2	10	after	0.685185	37
m12	5	2	20	before	0.311111	14
m12	5	2	20	after	0.688889	31
m12	5	2	30	before	0.302326	13
m12	5	2	30	after	0.697674	30
m12	5	2	40	before	0.323529	11
m12	5	2	40	after	0.676471	23
m12	5	2	50	before	0.333333	11
m12	5	2	50	after	0.666667	22
m12	5	2	60	before	0.34375	11
m12	5	2	60	after	0.65625	21
m12	5	2	70	before	0.357143	10
m12	5	2	70	after	0.642857	18
m12	5	2	80	before	0.434783	10
m12	5	2	80	after	0.565217	13
m12	5	2	90	before	0.454545	10
m12	5	2	90	after	0.545455	12
m12	5	2	100	before	0.45	9
m12	5	2	100	after	0.55	11
m12	5	2	110	before	0.533333	8
m12	5	2	110	after	0.466667	7
m12	5	2	120	before	0.583333	7
m12	5	2	120	after	0.416667	5
m12	5	2	130	before	0.6	6
m12	5	2	130	after	0.4	4
m12	5	2	140	before	0.6	6
m12	5	2	140	after	0.4	4
m12	5	2	150	before	0.6	6
m12	5	2	150	after	0.4	4
m12	5	2	160	before	0.6	6
m12	5	2	160	after	0.4	4
m12	5	2	170	before	0.75	6
m12	5	2	170	after	0.25	2
m12	5	2	180	before	0.75	6
m12	5	2	180	after	0.25	2
m12	5	2	190	before	0.714286	5
m12	5	2	190	after	0.285714	2
m12	7	3	10	before	0.408284	69
m12	7	3	10	after	0.591716	100
m12	7	3	20	before	0.454545	65
m12	7	3	20	after	0.545455	78
m12	7	3	30	before	0.464	58
m12	7	3	30	after	0.536	67
m12	7	3	40	before	0.471154	49
m12	7	3	40	after	0.528846	55
m12	7	3	50	before	0.5	45
m12	7	3	50	after	0.5	45
m12	7	3	60	before	0.441176	30
m12	7	3	60	after	0.558824	38
m12	7	3	70	before	0.459016	28
m12	7	3	70	after	0.540984	33
m12	7	3	80	before	0.529412	27
m12	7	3	80	after	0.470588	24
m12	7	3	90	before	0.574468	27
m12	7	3	90	after	0.425532	20
m12	7	3	100	before	0.55814	24
m12	7	3	100	after	0.44186	19
m12	7	3	110	before	0.564103	22
m12	7	3	110	after	0.435897	17
m12	7	3	120	before	0.6	21
m12	7	3	120	after	0.4	14
m12	7	3	130	before	0.666667	20
m12	7	3	130	after	0.333333	10
m12	7	3	140	before	0.642857	18
m12	7	3	140	after	0.357143	10
m12	7	3	150	before	0.666667	18
m12	7	3	150	after	0.333333	9
m12	7	3	160	before	0.666667	18
m12	7	3	160	after	0.333333	9
m12	7	3	170	before	0.73913	17
m12	7	3	170	after	0.26087	6
m12	7	3	180	before	0.727273	16
m12	7	3	180	after	0.272727	6
m12	7	3	190	before	0.842105	16
m12	7	3	190	after	0.157895	3
m12	8	4	10	before	0.353982	40
m12	8	4	10	after	0.646018	73
m12	8	4	20	before	0.375	33
m12	8	4	20	after	0.625	55
m12	8	4	30	before	0.405063	32
m12	8	4	30	after	0.594937	47
m12	8	4	40	before	0.430556	31
m12	8	4	40	after	0.569444	41
m12	8	4	50	before	0.451613	28
m12	8	4	50	after	0.548387	34
m12	8	4	60	before	0.446429	25
m12	8	4	60	after	0.553571	31
m12	8	4	70	before	0.5	24
m12	8	4	70	after	0.5	24
m12	8	4	80	before	0.525	21
m12	8	4	80	after	0.475	19
m12	8	4	90	before	0.513514	19
m12	8	4	90	after	0.486486	18
m12	8	4	100	before	0.484848	16
m12	8	4	100	after	0.515152	17
m12	8	4	110	before	0.483871	15
m12	8	4	110	after	0.516129	16
m12	8	4	120	before	0.517241	15
m12	8	4	120	after	0.482759	14
m12	8	4	130	before	0.5	13
m12	8	4	130	after	0.5	13
m12	8	4	140	before	0.52	13
m12	8	4	140	after	0.48	12
m12	8	4	150	before	0.619048	13
m12	8	4	150	after	0.380952	8
m12	8	4	160	before	0.705882	12
m12	8	4	160	after	0.294118	5
m12	8	4	170	before	0.733333	11
m12	8	4	170	after	0.266667	4
m12	8	4	180	before	0.692308	9
m12	8	4	180	after	0.307692	4
m12	8	4	190	before	0.666667	6
m12	8	4	190	after	0.333333	3
m12	10	5	10	before	0.37037	20
m12	10	5	10	after	0.62963	34
m12	10	5	20	before	0.377358	20
m12	10	5	20	after	0.622642	33
m12	10	5	30	before	0.391304	18
m12	10	5	30	after	0.608696	28
m12	10	5	40	before	0.315789	12
m12	10	5	40	after	0.684211	26
m12	10	5	50	before	0.366667	11
m12	10	5	50	after	0.633333	19
m12	10	5	60	before	0.304348	7
m12	10	5	60	after	0.695652	16
m12	10	5	70	before	0.3	6
m12	10	5	70	after	0.7	14
m12	10	5	80	before	0.285714	4
m12	10	5	80	after	0.714286	10
m12	10	5	90	before	0.333333	4
m12	10	5	90	after	0.666667	8
m12	10	5	100	before	0.363636	4
m12	10	5	100	after	0.636364	7
m12	10	5	110	before	0.333333	3
m12	10	5	110	after	0.666667	6
m12	10	5	120	before	0.375	3
m12	10	5	120	after	0.625	5
m12	10	5	130	before	0.75	3
m12	10	5	130	after	0.25	1
m12	10	5	140	before	0.666667	2
m12	10	5	140	after	0.333333	1
m12	10	5	150	before	0.666667	2
m12	10	5	150	after	0.333333	1
m12	10	5	160	before	0.666667	2
m12	10	5	160	after	0.333333	1
m12	10	5	170	before	0.666667	2
m12	10	5	170	after	0.333333	1
m12	10	5	180	before	0	0
m12	10	5	180	after	1	1
m12	10	5	190	before		0
m12	10	5	190	after		0
m12	12	6	10	before	0.296296	24
m12	12	6	10	after	0.703704	57
m12	12	6	20	before	0.291667	21
m12	12	6	20	after	0.708333	51
m12	12	6	30	before	0.31746	20
m12	12	6	30	after	0.68254	43
m12	12	6	40	before	0.377358	20
m12	12	6	40	after	0.622642	33
m12	12	6	50	before	0.418605	18
m12	12	6	50	after	0.581395	25
m12	12	6	60	before	0.378378	14
m12	12	6	60	after	0.621622	23
m12	12	6	70	before	0.433333	13
m12	12	6	70	after	0.566667	17
m12	12	6	80	before	0.444444	12
m12	12	6	80	after	0.555556	15
m12	12	6	90	before	0.363636	8
m12	12	6	90	after	0.636364	14
m12	12	6	100	before	0.363636	8
m12	12	6	100	after	0.636364	14
m12	12	6	110	before	0.35	7
m12	12	6	110	after	0.65	13
m12	12	6	120	before	0.368421	7
m12	12	6	120	after	0.631579	12
m12	12	6	130	before	0.352941	6
m12	12	6	130	after	0.647059	11
m12	12	6	140	before	0.333333	5
m12	12	6	140	after	0.666667	10
m12	12	6	150	before	0.307692	4
m12	12	6	150	after	0.692308	9
m12	12	6	160	before	0.333333	4
m12	12	6	160	after	0.666667	8
m12	12	6	170	before	0.333333	3
m12	12	6	170	after	0.666667	6
m12	12	6	180	before	0.5	3
m12	12	6	180	after	0.5	3
m12	12	6	190	before	0.5	3
m12	12	6	190	after	0.5	3
m12	14	7	10	before	0.305195	47
m12	14	7	10	after	0.694805	107
m12	14	7	20	before	0.295652	34
m12	14	7	20	after	0.704348	81
m12	14	7	30	before	0.321839	28
m12	14	7	30	after	0.678161	59
m12	14	7	40	before	0.328947	25
m12	14	7	40	after	0.671053	51
m12	14	7	50	before	0.308824	21
m12	14	7	50	after	0.691176	47
m12	14	7	60	before	0.35	21
m12	14	7	60	after	0.65	39
m12	14	7	70	before	0.384615	20
m12	14	7	70	after	0.615385	32
m12	14	7	80	before	0.348837	15
m12	14	7	80	after	0.651163	28
m12	14	7	90	before	0.341463	14
m12	14	7	90	after	0.658537	27
m12	14	7	100	before	0.324324	12
m12	14	7	100	after	0.675676	25
m12	14	7	110	before	0.314286	11
m12	14	7	110	after	0.685714	24
m12	14	7	120	before	0.354839	11
m12	14	7	120	after	0.645161	20
m12	14	7	130	before	0.44	11
m12	14	7	130	after	0.56	14
m12	14	7	140	before	0.458333	11
m12	14	7	140	after	0.541667	13
m12	14	7	150	before	0.52381	11
m12	14	7	150	after	0.47619	10
m12	14	7	160	before	0.588235	10
m12	14	7	160	after	0.411765	7
m12	14	7	170	before	0.6	9
m12	14	7	170	after	0.4	6
m12	14	7	180	before	0.615385	8
m12	14	7	180	after	0.384615	5
m12	14	7	190	before	0.5	5
m12	14	7	190	after	0.5	5
m13	3	1	10	before	0.636364	7
m13	3	1	10	after	0.363636	4
m13	3	1	20	before	0.636364	7
m13	3	1	20	after	0.363636	4
m13	3	1	30	before	0.666667	6
m13	3	1	30	after	0.333333	3
m13	3	1	40	before	0.666667	6
m13	3	1	40	after	0.333333	3
m13	3	1	50	before	0.625	5
m13	3	1	50	after	0.375	3
m13	3	1	60	before	0.625	5
m13	3	1	60	after	0.375	3
m13	3	1	70	before	0.666667	4
m13	3	1	70	after	0.333333	2
m13	3	1	80	before	0.666667	4
m13	3	1	80	after	0.333333	2
m13	3	1	90	before	0.75	3
m13	3	1	90	after	0.25	1
m13	3	1	100	before	0.75	3
m13	3	1	100	after	0.25	1
m13	3	1	110	before	1	3
m13	3	1	110	after	0	0
m13	3	1	120	before	1	3
m13	3	1	120	after	0	0
m13	3	1	130	before	1	3
m13	3	1	130	after	0	0
m13	3	1	140	before	1	3
m13	3	1	140	after	0	0
m13	3	1	150	before	1	3
m13	3	1	150	after	0	0
m13	3	1	160	before	1	3
m13	3	1	160	after	0	0
m13	3	1	170	before	1	1
m13	3	1	170	after	0	0
m13	3	1	180	before	1	1
m13	3	1	180	after	0	0
m13	3	1	190	before	1	1
m13	3	1	190	after	0	0
m13	5	2	10	before	0.428571	9
m13	5	2	10	after	0.571429	12
m13	5	2	20	before	0.45	9
m13	5	2	20	after	0.55	11
m13	5	2	30	before	0.333333	5
m13	5	2	30	after	0.666667	10
m13	5	2	40	before	0.333333	5
m13	5	2	40	after	0.666667	10
m13	5	2	50	before	0.333333	4
m13	5	2	50	after	0.666667	8
m13	5	2	60	before	0.363636	4
m13	5	2	60	after	0.636364	7
m13	5	2	70	before	0.363636	4
m13	5	2	70	after	0.636364	7
m13	5	2	80	before	0.25	2
m13	5	2	80	after	0.75	6
m13	5	2	90	before	0.166667	1
m13	5	2	90	after	0.833333	5
m13	5	2	100	before	0.166667	1
m13	5	2	100	after	0.833333	5
m13	5	2	110	before	0	0
m13	5	2	110	after	1	4
m13	5	2	120	before	0	0
m13	5	2	120	after	1	4
m13	5	2	130	before	0	0
m13	5	2	130	after	1	4
m13	5	2	140	before	0	0
m13	5	2	140	after	1	3
m13	5	2	150	before	0	0
m13	5	2	150	after	1	3
m13	5	2	160	before	0	0
m13	5	2	160	after	1	3
m13	5	2	170	before	0	0
m13	5	2	170	after	1	3
m13	5	2	180	before	0	0
m13	5	2	180	after	1	1
m13	5	2	190	before		0
m13	5	2	190	after		0
m13	7	3	10	before	0.322581	10
m13	7	3	10	after	0.677419	21
m13	7	3	20	before	0.275862	8
m13	7	3	20	after	0.724138	21
m13	7	3	30	before	0.259259	7
m13	7	3	30	after	0.740741	20
m13	7	3	40	before	0.208333	5
m13	7	3	40	after	0.791667	19
m13	7	3	50	before	0.190476	4
m13	7	3	50	after	0.809524	17
m13	7	3	60	before	0.157895	3
m13	7	3	60	after	0.842105	16
m13	7	3	70	before	0.166667	3
m13	7	3	70	after	0.833333	15
m13	7	3	80	before	0.166667	3
m13	7	3	80	after	0.833333	15
m13	7	3	90	before	0.176471	3
m13	7	3	90	after	0.823529	14
m13	7	3	100	before	0.153846	2
m13	7	3	100	after	0.846154	11
m13	7	3	110	before	0.153846	2
m13	7	3	110	after	0.846154	11
m13	7	3	120	before	0.153846	2
m13	7	3	120	after	0.846154	11
m13	7	3	130	before	0.153846	2
m13	7	3	130	after	0.846154	11
m13	7	3	140	before	0.181818	2
m13	7	3	140	after	0.818182	9
m13	7	3	150	before	0.2	2
m13	7	3	150	after	0.8	8
m13	7	3	160	before	0.2	2
m13	7	3	160	after	0.8	8
m13	7	3	170	before	0.285714	2
m13	7	3	170	after	0.714286	5
m13	7	3	180	before	0.4	2
m13	7	3	180	after	0.6	3
m13	7	3	190	before	0.666667	2
m13	7	3	190	after	0.333333	1
m13	8	4	10	before	0.55	22
m13	8	4	10	after	0.45	18
m13	8	4	20	before	0.548387	17
m13	8	4	20	after	0.451613	14
m13	8	4	30	before	0.533333	16
m13	8	4	30	after	0.466667	14
m13	8	4	40	before	0.592593	16
m13	8	4	40	after	0.407407	11
m13	8	4	50	before	0.545455	12
m13	8	4	50	after	0.454545	10
m13	8	4	60	before	0.526316	10
m13	8	4	60	after	0.473684	9
m13	8	4	70	before	0.526316	10
m13	8	4	70	after	0.473684	9
m13	8	4	80	before	0.470588	8
m13	8	4	80	after	0.529412	9
m13	8	4	90	before	0.333333	4
m13	8	4	90	after	0.666667	8
m13	8	4	100	before	0.333333	4
m13	8	4	100	after	0.666667	8
m13	8	4	110	before	0.444444	4
m13	8	4	110	after	0.555556	5
m13	8	4	120	before	0.375	3
m13	8	4	120	after	0.625	5
m13	8	4	130	before	0.375	3
m13	8	4	130	after	0.625	5
m13	8	4	140	before	0.5	3
m13	8	4	140	after	0.5	3
m13	8	4	150	before	0.6	3
m13	8	4	150	after	0.4	2
m13	8	4	160	before	0.6	3
m13	8	4	160	after	0.4	2
m13	8	4	170	before	0.6	3
m13	8	4	170	after	0.4	2
m13	8	4	180	before	0.6	3
m13	8	4	180	after	0.4	2
m13	8	4	190	before	0.5	2
m13	8	4	190	after	0.5	2
m13	10	5	10	before	0.4	8
m13	10	5	10	after	0.6	12
m13	10	5	20	before	0.421053	8
m13	10	5	20	after	0.578947	11
m13	10	5	30	before	0.4375	7
m13	10	5	30	after	0.5625	9
m13	10	5	40	before	0.466667	7
m13	10	5	40	after	0.533333	8
m13	10	5	50	before	0.384615	5
m13	10	5	50	after	0.615385	8
m13	10	5	60	before	0.416667	5
m13	10	5	60	after	0.583333	7
m13	10	5	70	before	0.363636	4
m13	10	5	70	after	0.636364	7
m13	10	5	80	before	0.333333	3
m13	10	5	80	after	0.666667	6
m13	10	5	90	before	0.333333	3
m13	10	5	90	after	0.666667	6
m13	10	5	100	before	0.285714	2
m13	10	5	100	after	0.714286	5
m13	10	5	110	before	0.285714	2
m13	10	5	110	after	0.714286	5
m13	10	5	120	before	0.285714	2
m13	10	5	120	after	0.714286	5
m13	10	5	130	before	0.333333	2
m13	10	5	130	after	0.666667	4
m13	10	5	140	before	0.333333	2
m13	10	5	140	after	0.666667	4
m13	10	5	150	before	0.4	2
m13	10	5	150	after	0.6	3
m13	10	5	160	before	0.4	2
m13	10	5	160	after	0.6	3
m13	10	5	170	before	0.5	2
m13	10	5	170	after	0.5	2
m13	10	5	180	before	0.5	2
m13	10	5	180	after	0.5	2
m13	10	5	190	before	1	2
m13	10	5	190	after	0	0
m13	12	6	10	before	0.576923	15
m13	12	6	10	after	0.423077	11
m13	12	6	20	before	0.583333	14
m13	12	6	20	after	0.416667	10
m13	12	6	30	before	0.545455	12
m13	12	6	30	after	0.454545	10
m13	12	6	40	before	0.631579	12
m13	12	6	40	after	0.368421	7
m13	12	6	50	before	0.666667	12
m13	12	6	50	after	0.333333	6
m13	12	6	60	before	0.75	12
m13	12	6	60	after	0.25	4
m13	12	6	70	before	0.8	12
m13	12	6	70	after	0.2	3
m13	12	6	80	before	0.8	12
m13	12	6	80	after	0.2	3
m13	12	6	90	before	0.8	12
m13	12	6	90	after	0.2	3
m13	12	6	100	before	0.833333	10
m13	12	6	100	after	0.166667	2
m13	12	6	110	before	0.818182	9
m13	12	6	110	after	0.181818	2
m13	12	6	120	before	0.818182	9
m13	12	6	120	after	0.181818	2
m13	12	6	130	before	0.888889	8
m13	12	6	130	after	0.111111	1
m13	12	6	140	before	0.888889	8
m13	12	6	140	after	0.111111	1
m13	12	6	150	before	0.857143	6
m13	12	6	150	after	0.142857	1
m13	12	6	160	before	0.857143	6
m13	12	6	160	after	0.142857	1
m13	12	6	170	before	0.857143	6
m13	12	6	170	after	0.142857	1
m13	12	6	180	before	0.857143	6
m13	12	6	180	after	0.142857	1
m13	12	6	190	before	0.75	3
m13	12	6	190	after	0.25	1
m13	14	7	10	before	0.352941	6
m13	14	7	10	after	0.647059	11
m13	14	7	20	before	0.307692	4
m13	14	7	20	after	0.692308	9
m13	14	7	30	before	0.25	3
m13	14	7	30	after	0.75	9
m13	14	7	40	before	0.272727	3
m13	14	7	40	after	0.727273	8
m13	14	7	50	before	0.375	3
m13	14	7	50	after	0.625	5
m13	14	7	60	before	0.428571	3
m13	14	7	60	after	0.571429	4
m13	14	7	70	before	0.6	3
m13	14	7	70	after	0.4	2
m13	14	7	80	before	0.6	3
m13	14	7	80	after	0.4	2
m13	14	7	90	before	0.75	3
m13	14	7	90	after	0.25	1
m13	14	7	100	before	0.75	3
m13	14	7	100	after	0.25	1
m13	14	7	110	before	0.75	3
m13	14	7	110	after	0.25	1
m13	14	7	120	before	0.666667	2
m13	14	7	120	after	0.333333	1
m13	14	7	130	before	1	2
m13	14	7	130	after	0	0
m13	14	7	140	before	1	2
m13	14	7	140	after	0	0
m13	14	7	150	before	1	2
m13	14	7	150	after	0	0
m13	14	7	160	before	1	2
m13	14	7	160	after	0	0
m13	14	7	170	before	1	2
m13	14	7	170	after	0	0
m13	14	7	180	before	1	2
m13	14	7	180	after	0	0
m13	14	7	190	before	1	1
m13	14	7	190	after	0	0
m14	3	1	10	before	0.576271	34
m14	3	1	10	after	0.423729	25
m14	3	1	20	before	0.591837	29
m14	3	1	20	after	0.408163	20
m14	3	1	30	before	0.608696	28
m14	3	1	30	after	0.391304	18
m14	3	1	40	before	0.595238	25
m14	3	1	40	after	0.404762	17
m14	3	1	50	before	0.6	21
m14	3	1	50	after	0.4	14
m14	3	1	60	before	0.653846	17
m14	3	1	60	after	0.346154	9
m14	3	1	70	before	0.625	15
m14	3	1	70	after	0.375	9
m14	3	1	80	before	0.705882	12
m14	3	1	80	after	0.294118	5
m14	3	1	90	before	0.785714	11
m14	3	1	90	after	0.214286	3
m14	3	1	100	before	0.818182	9
m14	3	1	100	after	0.181818	2
m14	3	1	110	before	0.9	9
m14	3	1	110	after	0.1	1
m14	3	1	120	before	0.9	9
m14	3	1	120	after	0.1	1
m14	3	1	130	before	0.9	9
m14	3	1	130	after	0.1	1
m14	3	1	140	before	0.9	9
m14	3	1	140	after	0.1	1
m14	3	1	150	before	1	9
m14	3	1	150	after	0	0
m14	3	1	160	before	1	8
m14	3	1	160	after	0	0
m14	3	1	170	before	1	8
m14	3	1	170	after	0	0
m14	3	1	180	before	1	7
m14	3	1	180	after	0	0
m14	3	1	190	before	1	5
m14	3	1	190	after	0	0
m14	5	2	10	before	0.319444	23
m14	5	2	10	after	0.680556	49
m14	5	2	20	before	0.327869	20
m14	5	2	20	after	0.672131	41
m14	5	2	30	before	0.288889	13
m14	5	2	30	after	0.711111	32
m14	5	2	40	before	0.243243	9
m14	5	2	40	after	0.756757	28
m14	5	2	50	before	0.264706	9
m14	5	2	50	after	0.735294	25
m14	5	2	60	before	0.275862	8
m14	5	2	60	after	0.724138	21
m14	5	2	70	before	0.4	8
m14	5	2	70	after	0.6	12
m14	5	2	80	before	0.4375	7
m14	5	2	80	after	0.5625	9
m14	5	2	90	before	0.428571	6
m14	5	2	90	after	0.571429	8
m14	5	2	100	before	0.5	5
m14	5	2	100	after	0.5	5
m14	5	2	110	before	0.444444	4
m14	5	2	110	after	0.555556	5
m14	5	2	120	before	0.444444	4
m14	5	2	120	after	0.555556	5
m14	5	2	130	before	0.5	4
m14	5	2	130	after	0.5	4
m14	5	2	140	before	0.6	3
m14	5	2	140	after	0.4	2
m14	5	2	150	before	0.75	3
m14	5	2	150	after	0.25	1
m14	5	2	160	before	0.75	3
m14	5	2	160	after	0.25	1
m14	5	2	170	before	0.75	3
m14	5	2	170	after	0.25	1
m14	5	2	180	before	0.5	1
m14	5	2	180	after	0.5	1
m14	5	2	190	before	1	1
m14	5	2	190	after	0	0
m14	7	3	10	before	0.291139	23
m14	7	3	10	after	0.708861	56
m14	7	3	20	before	0.366667	22
m14	7	3	20	after	0.633333	38
m14	7	3	30	before	0.4375	21
m14	7	3	30	after	0.5625	27
m14	7	3	40	before	0.487179	19
m14	7	3	40	after	0.512821	20
m14	7	3	50	before	0.5	17
m14	7	3	50	after	0.5	17
m14	7	3	60	before	0.533333	16
m14	7	3	60	after	0.466667	14
m14	7	3	70	before	0.592593	16
m14	7	3	70	after	0.407407	11
m14	7	3	80	before	0.55	11
m14	7	3	80	after	0.45	9
m14	7	3	90	before	0.611111	11
m14	7	3	90	after	0.388889	7
m14	7	3	100	before	0.611111	11
m14	7	3	100	after	0.388889	7
m14	7	3	110	before	0.647059	11
m14	7	3	110	after	0.352941	6
m14	7	3	120	before	0.733333	11
m14	7	3	120	after	0.266667	4
m14	7	3	130	before	0.733333	11
m14	7	3	130	after	0.266667	4
m14	7	3	140	before	0.769231	10
m14	7	3	140	after	0.230769	3
m14	7	3	150	before	0.777778	7
m14	7	3	150	after	0.222222	2
m14	7	3	160	before	0.875	7
m14	7	3	160	after	0.125	1
m14	7	3	170	before	1	6
m14	7	3	170	after	0	0
m14	7	3	180	before	1	4
m14	7	3	180	after	0	0
m14	7	3	190	before	1	4
m14	7	3	190	after	0	0
m14	8	4	10	before	0.216	27
m14	8	4	10	after	0.784	98
m14	8	4	20	before	0.22449	22
m14	8	4	20	after	0.77551	76
m14	8	4	30	before	0.276316	21
m14	8	4	30	after	0.723684	55
m14	8	4	40	before	0.316667	19
m14	8	4	40	after	0.683333	41
m14	8	4	50	before	0.320755	17
m14	8	4	50	after	0.679245	36
m14	8	4	60	before	0.272727	12
m14	8	4	60	after	0.727273	32
m14	8	4	70	before	0.282051	11
m14	8	4	70	after	0.717949	28
m14	8	4	80	before	0.233333	7
m14	8	4	80	after	0.766667	23
m14	8	4	90	before	0.214286	6
m14	8	4	90	after	0.785714	22
m14	8	4	100	before	0.222222	6
m14	8	4	100	after	0.777778	21
m14	8	4	110	before	0.25	6
m14	8	4	110	after	0.75	18
m14	8	4	120	before	0.190476	4
m14	8	4	120	after	0.809524	17
m14	8	4	130	before	0.266667	4
m14	8	4	130	after	0.733333	11
m14	8	4	140	before	0.285714	2
m14	8	4	140	after	0.714286	5
m14	8	4	150	before	0.285714	2
m14	8	4	150	after	0.714286	5
m14	8	4	160	before	0.2	1
m14	8	4	160	after	0.8	4
m14	8	4	170	before	0.2	1
m14	8	4	170	after	0.8	4
m14	8	4	180	before	0	0
m14	8	4	180	after	1	3
m14	8	4	190	before	0	0
m14	8	4	190	after	1	2
m14	10	5	10	before	0.209302	18
m14	10	5	10	after	0.790698	68
m14	10	5	20	before	0.189655	11
m14	10	5	20	after	0.810345	47
m14	10	5	30	before	0.192308	10
m14	10	5	30	after	0.807692	42
m14	10	5	40	before	0.205128	8
m14	10	5	40	after	0.794872	31
m14	10	5	50	before	0.225806	7
m14	10	5	50	after	0.774194	24
m14	10	5	60	before	0.16	4
m14	10	5	60	after	0.84	21
m14	10	5	70	before	0.2	4
m14	10	5	70	after	0.8	16
m14	10	5	80	before	0.222222	4
m14	10	5	80	after	0.777778	14
m14	10	5	90	before	0.235294	4
m14	10	5	90	after	0.764706	13
m14	10	5	100	before	0.230769	3
m14	10	5	100	after	0.769231	10
m14	10	5	110	before	0.333333	3
m14	10	5	110	after	0.666667	6
m14	10	5	120	before	0.285714	2
m14	10	5	120	after	0.714286	5
m14	10	5	130	before	0.285714	2
m14	10	5	130	after	0.714286	5
m14	10	5	140	before	0.333333	2
m14	10	5	140	after	0.666667	4
m14	10	5	150	before	0.333333	2
m14	10	5	150	after	0.666667	4
m14	10	5	160	before	0.333333	1
m14	10	5	160	after	0.666667	2
m14	10	5	170	before	0.5	1
m14	10	5	170	after	0.5	1
m14	10	5	180	before	1	1
m14	10	5	180	after	0	0
m14	10	5	190	before	1	1
m14	10	5	190	after	0	0
m14	12	6	10	before	0.107527	10
m14	12	6	10	after	0.892473	83
m14	12	6	20	before	0.119403	8
m14	12	6	20	after	0.880597	59
m14	12	6	30	before	0.0925926	5
m14	12	6	30	after	0.907407	49
m14	12	6	40	before	0.111111	5
m14	12	6	40	after	0.888889	40
m14	12	6	50	before	0.138889	5
m14	12	6	50	after	0.861111	31
m14	12	6	60	before	0.133333	4
m14	12	6	60	after	0.866667	26
m14	12	6	70	before	0.153846	4
m14	12	6	70	after	0.846154	22
m14	12	6	80	before	0.0588235	1
m14	12	6	80	after	0.941176	16
m14	12	6	90	before	0.0666667	1
m14	12	6	90	after	0.933333	14
m14	12	6	100	before	0.0769231	1
m14	12	6	100	after	0.923077	12
m14	12	6	110	before	0.125	1
m14	12	6	110	after	0.875	7
m14	12	6	120	before	0.2	1
m14	12	6	120	after	0.8	4
m14	12	6	130	before	0.2	1
m14	12	6	130	after	0.8	4
m14	12	6	140	before	0.25	1
m14	12	6	140	after	0.75	3
m14	12	6	150	before	0.25	1
m14	12	6	150	after	0.75	3
m14	12	6	160	before	0.25	1
m14	12	6	160	after	0.75	3
m14	12	6	170	before	0.25	1
m14	12	6	170	after	0.75	3
m14	12	6	180	before	0.333333	1
m14	12	6	180	after	0.666667	2
m14	12	6	190	before	0	0
m14	12	6	190	after	1	2
m14	14	7	10	before	0.195122	16
m14	14	7	10	after	0.804878	66
m14	14	7	20	before	0.226415	12
m14	14	7	20	after	0.773585	41
m14	14	7	30	before	0.214286	9
m14	14	7	30	after	0.785714	33
m14	14	7	40	before	0.269231	7
m14	14	7	40	after	0.730769	19
m14	14	7	50	before	0.25	5
m14	14	7	50	after	0.75	15
m14	14	7	60	before	0.176471	3
m14	14	7	60	after	0.823529	14
m14	14	7	70	before	0.142857	2
m14	14	7	70	after	0.857143	12
m14	14	7	80	before	0.0909091	1
m14	14	7	80	after	0.909091	10
m14	14	7	90	before	0.111111	1
m14	14	7	90	after	0.888889	8
m14	14	7	100	before	0.111111	1
m14	14	7	100	after	0.888889	8
m14	14	7	110	before	0.111111	1
m14	14	7	110	after	0.888889	8
m14	14	7	120	before	0.111111	1
m14	14	7	120	after	0.888889	8
m14	14	7	130	before	0.2	1
m14	14	7	130	after	0.8	4
m14	14	7	140	before	1	1
m14	14	7	140	after	0	0
m14	14	7	150	before		0
m14	14	7	150	after		0
m14	14	7	160	before		0
m14	14	7	160	after		0
m14	14	7	170	before		0
m14	14	7	170	after		0
m14	14	7	180	before		0
m14	14	7	180	after		0
m14	14	7	190	before		0
m14	14	7	190	after		0
m15	3	1	10	before	0.330189	35
m15	3	1	10	after	0.669811	71
m15	3	1	20	before	0.352941	30
m15	3	1	20	after	0.647059	55
m15	3	1	30	before	0.428571	30
m15	3	1	30	after	0.571429	40
m15	3	1	40	before	0.413793	24
m15	3	1	40	after	0.586207	34
m15	3	1	50	before	0.4375	21
m15	3	1	50	after	0.5625	27
m15	3	1	60	before	0.463415	19
m15	3	1	60	after	0.536585	22
m15	3	1	70	before	0.454545	15
m15	3	1	70	after	0.545455	18
m15	3	1	80	before	0.517241	15
m15	3	1	80	after	0.482759	14
m15	3	1	90	before	0.535714	15
m15	3	1	90	after	0.464286	13
m15	3	1	100	before	0.538462	14
m15	3	1	100	after	0.461538	12
m15	3	1	110	before	0.56	14
m15	3	1	110	after	0.44	11
m15	3	1	120	before	0.583333	14
m15	3	1	120	after	0.416667	10
m15	3	1	130	before	0.619048	13
m15	3	1	130	after	0.380952	8
m15	3	1	140	before	0.764706	13
m15	3	1	140	after	0.235294	4
m15	3	1	150	before	0.764706	13
m15	3	1	150	after	0.235294	4
m15	3	1	160	before	0.8	8
m15	3	1	160	after	0.2	2
m15	3	1	170	before	0.666667	4
m15	3	1	170	after	0.333333	2
m15	3	1	180	before	0.666667	4
m15	3	1	180	after	0.333333	2
m15	3	1	190	before	0.666667	4
m15	3	1	190	after	0.333333	2
m15	5	2	10	before	0.424242	42
m15	5	2	10	after	0.575758	57
m15	5	2	20	before	0.461538	36
m15	5	2	20	after	0.538462	42
m15	5	2	30	before	0.5	34
m15	5	2	30	after	0.5	34
m15	5	2	40	before	0.555556	30
m15	5	2	40	after	0.444444	24
m15	5	2	50	before	0.565217	26
m15	5	2	50	after	0.434783	20
m15	5	2	60	before	0.594595	22
m15	5	2	60	after	0.405405	15
m15	5	2	70	before	0.617647	21
m15	5	2	70	after	0.382353	13
m15	5	2	80	before	0.65625	21
m15	5	2	80	after	0.34375	11
m15	5	2	90	before	0.666667	16
m15	5	2	90	after	0.333333	8
m15	5	2	100	before	0.611111	11
m15	5	2	100	after	0.388889	7
m15	5	2	110	before	0.6875	11
m15	5	2	110	after	0.3125	5
m15	5	2	120	before	0.666667	10
m15	5	2	120	after	0.333333	5
m15	5	2	130	before	0.666667	8
m15	5	2	130	after	0.333333	4
m15	5	2	140	before	0.6	6
m15	5	2	140	after	0.4	4
m15	5	2	150	before	0.555556	5
m15	5	2	150	after	0.444444	4
m15	5	2	160	before	0.833333	5
m15	5	2	160	after	0.166667	1
m15	5	2	170	before	0.833333	5
m15	5	2	170	after	0.166667	1
m15	5	2	180	before	1	5
m15	5	2	180	after	0	0
m15	5	2	190	before	1	5
m15	5	2	190	after	0	0
m15	7	3	10	before	0.335938	43
m15	7	3	10	after	0.664062	85
m15	7	3	20	before	0.242424	24
m15	7	3	20	after	0.757576	75
m15	7	3	30	before	0.269231	21
m15	7	3	30	after	0.730769	57
m15	7	3	40	before	0.277778	20
m15	7	3	40	after	0.722222	52
m15	7	3	50	before	0.268657	18
m15	7	3	50	after	0.731343	49
m15	7	3	60	before	0.254237	15
m15	7	3	60	after	0.745763	44
m15	7	3	70	before	0.259259	14
m15	7	3	70	after	0.740741	40
m15	7	3	80	before	0.238095	10
m15	7	3	80	after	0.761905	32
m15	7	3	90	before	0.222222	8
m15	7	3	90	after	0.777778	28
m15	7	3	100	before	0.235294	8
m15	7	3	100	after	0.764706	26
m15	7	3	110	before	0.266667	8
m15	7	3	110	after	0.733333	22
m15	7	3	120	before	0.296296	8
m15	7	3	120	after	0.703704	19
m15	7	3	130	before	0.285714	6
m15	7	3	130	after	0.714286	15
m15	7	3	140	before	0.3	6
m15	7	3	140	after	0.7	14
m15	7	3	150	before	0.315789	6
m15	7	3	150	after	0.684211	13
m15	7	3	160	before	0.352941	6
m15	7	3	160	after	0.647059	11
m15	7	3	170	before	0.4	6
m15	7	3	170	after	0.6	9
m15	7	3	180	before	0.5	6
m15	7	3	180	after	0.5	6
m15	7	3	190	before	0.5	6
m15	7	3	190	after	0.5	6
m15	8	4	10	before	0.465116	60
m15	8	4	10	after	0.534884	69
m15	8	4	20	before	0.481818	53
m15	8	4	20	after	0.518182	57
m15	8	4	30	before	0.463158	44
m15	8	4	30	after	0.536842	51
m15	8	4	40	before	0.526316	40
m15	8	4	40	after	0.473684	36
m15	8	4	50	before	0.484848	32
m15	8	4	50	after	0.515152	34
m15	8	4	60	before	0.472727	26
m15	8	4	60	after	0.527273	29
m15	8	4	70	before	0.489362	23
m15	8	4	70	after	0.510638	24
m15	8	4	80	before	0.488372	21
m15	8	4	80	after	0.511628	22
m15	8	4	90	before	0.487805	20
m15	8	4	90	after	0.512195	21
m15	8	4	100	before	0.5	20
m15	8	4	100	after	0.5	20
m15	8	4	110	before	0.512821	20
m15	8	4	110	after	0.487179	19
m15	8	4	120	before	0.542857	19
[truncated: 927 more rows]

## Sheet: Ext Fig. 2n
switch	fraction of remapping cells above shuffle, with relative peaks ≤0.698 radians from each other, after exclusion of cells ≤50 cm from both rewards
1	0.0315315
2	0.0363065
3	0.0241657
4	0.0112867
5	0.0682128
6	0.0594512
7	0.0628931
