# Supplementary material for: A flexible hippocampal population code for experience relative to reward
Source: Nat Neurosci. 2025 Jun 11;28(7):1497–509. doi: 10.1038/s41593-025-01985-4 (PMC12229899; doi:10.1038/s41593-025-01985-4)
Supplement: Supplementary file 12 — Statistical source data. [file 41593_2025_1985_MOESM12_ESM.xlsx]

## Sheet: Ext Fig. 3c
		num_fields_after									num_fields_after									num_fields_after
RR, day 3		1	2	3	4	5			TR, day 3		1	2	3	4	5			nonRR, day 3		1	2	3	4	5
num_fields_before	1	0.390164	0.183607	0.042623	0.00327869	0.00655738			num_fields_before	1	0.448057	0.163362	0.0515464	0.0166534	0.00237906			num_fields_before	1	0.2592	0.184	0.0624	0.0032	0.0016
	2	0.121311	0.101639	0.0262295	0.00327869	0.00327869				2	0.0967486	0.0935765	0.038858	0.0118953	0.000793021				2	0.1408	0.1472	0.056	0.0112	0.0048
	3	0.0229508	0.0327869	0.0327869	0.00983607	0				3	0.0198255	0.0309278	0.0126883	0.00396511	0.00158604				3	0.0416	0.0464	0.0144	0.008	0.0016
	4	0	0.00983607	0.00655738	0.00327869	0				4	0.000793021	0.00237906	0.00317209	0	0				4	0.0064	0.0064	0.0016	0	0.0016
	5	0	0	0	0	0				5	0	0.000793021	0	0	0				5	0	0.0016	0	0	0
RR, day 8		1	2	3	4	5			TR, day 8		1	2	3	4	5			nonRR, day 8		1	2	3	4	5
num_fields_before	1	0.482972	0.157895	0.0464396	0.0154799	0			num_fields_before	1	0.447894	0.16408	0.0443459	0.0221729	0			num_fields_before	1	0.349259	0.220758	0.0691928	0.0181219	0.00164745
	2	0.123839	0.0619195	0.0247678	0.00619195	0				2	0.133038	0.0953437	0.0354767	0.0133038	0.00443459				2	0.130148	0.092257	0.0444811	0.00658979	0.00329489
	3	0.0340557	0.0309598	0.00619195	0.00309598	0				3	0.0133038	0.0177384	0	0	0				3	0.0280066	0.0181219	0.00823723	0.00329489	0
	4	0.00309598	0	0.00309598	0	0				4	0.00665188	0	0	0	0.00221729				4	0.00494234	0	0.00164745	0	0
	5	0	0	0	0	0				5	0	0	0	0	0				5	0	0	0	0	0
RR, day 14		1	2	3	4	5			TR, day 14		1	2	3	4	5			nonRR, day 14		1	2	3	4	5
num_fields_before	1	0.544393	0.156542	0.0373832	0.00700935	0			num_fields_before	1	0.502141	0.167024	0.0438972	0.0192719	0			num_fields_before	1	0.338374	0.173913	0.0302457	0.00756144	0.00189036
	2	0.0981308	0.0794393	0.0186916	0.00934579	0				2	0.0910064	0.0824411	0.0364026	0.00642398	0.00107066				2	0.155009	0.147448	0.0453686	0.0094518	0
	3	0.0257009	0.0116822	0.00934579	0	0				3	0.01606	0.0171306	0.00856531	0.00214133	0.00107066				3	0.026465	0.0340265	0.0151229	0.00189036	0
	4	0.00233645	0	0	0	0				4	0.00321199	0	0	0	0.00107066				4	0.00189036	0.0094518	0.00189036	0	0
	5	0	0	0	0	0				5	0	0.00107066	0	0	0				5	0	0	0	0	0

## Sheet: Ext Fig. 3d
switch	cell_category	frac_cells_w_single_field
1	RR	0.390164
2	RR	0.396166
3	RR	0.47191
4	RR	0.482972
5	RR	0.507614
6	RR	0.516854
7	RR	0.544393
1	TR	0.448057
2	TR	0.427454
3	TR	0.410112
4	TR	0.447894
5	TR	0.462054
6	TR	0.533528
7	TR	0.502141
1	nonRR	0.2592
2	nonRR	0.275797
3	nonRR	0.279661
4	nonRR	0.349259
5	nonRR	0.354402
6	nonRR	0.330709
7	nonRR	0.338374

## Sheet: Ext Fig. 3m
mouse	day	cell	cell_category	formation_lap
m3	3	0	RR	39
m3	3	6	RR	30
m3	3	20	RR	60
m3	3	27	RR	51
m3	3	63	RR	40
m3	3	65	RR	31
m3	3	107	RR	45
m3	3	125	RR	56
m3	3	168	RR	35
m3	3	188	RR	41
m3	3	249	RR	54
m3	3	326	RR	43
m3	3	368	RR	59
m3	3	370	RR	38
m3	3	372	RR	37
m3	3	396	RR	46
m3	3	427	RR	37
m3	3	482	RR	42
m3	3	594	RR	44
m4	3	22	RR	53
m4	3	30	RR	41
m4	3	36	RR	30
m4	3	43	RR	44
m4	3	58	RR	39
m4	3	77	RR	36
m4	3	108	RR	30
m4	3	114	RR	34
m4	3	168	RR	40
m4	3	174	RR	55
m4	3	193	RR	41
m4	3	198	RR	30
m4	3	201	RR	32
m4	3	209	RR	34
m4	3	212	RR	30
m4	3	224	RR	31
m4	3	240	RR	35
m4	3	322	RR	63
m4	3	326	RR	31
m4	3	334	RR	39
m4	3	379	RR	38
m4	3	387	RR	32
m4	3	405	RR	30
m4	3	418	RR	41
m4	3	426	RR	31
m4	3	433	RR	30
m4	3	467	RR	34
m4	3	483	RR	45
m4	3	500	RR	40
m4	3	527	RR	30
m4	3	556	RR	33
m4	3	577	RR	45
m4	3	645	RR	30
m4	3	667	RR	37
m4	3	962	RR	38
m7	3	123	RR	33
m7	3	161	RR	41
m7	3	300	RR	71
m7	3	382	RR	37
m7	3	393	RR	34
m7	3	463	RR	62
m7	3	635	RR	84
m7	3	699	RR	58
m7	3	805	RR	39
m7	3	886	RR	30
m11	3	5	RR	30
m11	3	6	RR	38
m11	3	9	RR	38
m11	3	15	RR	30
m11	3	23	RR	39
m11	3	61	RR	52
m11	3	76	RR	38
m11	3	151	RR	30
m12	3	1	RR	48
m12	3	28	RR	31
m12	3	44	RR	31
m12	3	72	RR	35
m12	3	88	RR	31
m12	3	94	RR	38
m12	3	112	RR	35
m12	3	131	RR	30
m12	3	142	RR	36
m12	3	151	RR	30
m12	3	155	RR	33
m12	3	164	RR	32
m12	3	179	RR	67
m12	3	182	RR	38
m12	3	188	RR	36
m12	3	191	RR	34
m12	3	196	RR	30
m12	3	204	RR	32
m12	3	214	RR	31
m12	3	219	RR	34
m12	3	247	RR	33
m12	3	254	RR	36
m12	3	257	RR	30
m12	3	275	RR	67
m12	3	283	RR	30
m12	3	300	RR	65
m12	3	310	RR	46
m12	3	321	RR	32
m12	3	344	RR	42
m12	3	351	RR	31
m12	3	352	RR	30
m12	3	383	RR	42
m12	3	425	RR	42
m12	3	454	RR	30
m12	3	464	RR	30
m12	3	470	RR	44
m12	3	472	RR	33
m12	3	476	RR	40
m12	3	494	RR	48
m12	3	517	RR	32
m12	3	535	RR	69
m12	3	560	RR	30
m12	3	629	RR	30
m12	3	636	RR	35
m12	3	764	RR	37
m12	3	788	RR	30
m12	3	895	RR	30
m12	3	916	RR	32
m12	3	1039	RR	30
m12	3	1071	RR	32
m14	3	0	RR	50
m14	3	6	RR	32
m14	3	34	RR	31
m14	3	37	RR	53
m14	3	52	RR	45
m14	3	109	RR	77
m14	3	137	RR	44
m14	3	138	RR	37
m14	3	151	RR	37
m14	3	156	RR	32
m14	3	160	RR	45
m14	3	167	RR	30
m14	3	212	RR	36
m14	3	226	RR	32
m14	3	243	RR	41
m14	3	250	RR	66
m14	3	255	RR	34
m14	3	297	RR	34
m14	3	302	RR	45
m14	3	349	RR	32
m14	3	363	RR	36
m14	3	374	RR	30
m14	3	390	RR	45
m14	3	447	RR	37
m14	3	487	RR	31
m14	3	540	RR	32
m14	3	581	RR	67
m14	3	590	RR	32
m14	3	598	RR	38
m14	3	603	RR	30
m14	3	735	RR	49
m14	3	752	RR	31
m15	3	24	RR	30
m15	3	33	RR	30
m15	3	41	RR	63
m15	3	51	RR	50
m15	3	70	RR	49
m15	3	73	RR	37
m15	3	94	RR	50
m15	3	98	RR	36
m15	3	140	RR	32
m15	3	156	RR	40
m15	3	170	RR	35
m15	3	178	RR	34
m15	3	201	RR	34
m15	3	204	RR	57
m15	3	205	RR	30
m15	3	229	RR	73
m15	3	259	RR	39
m15	3	278	RR	36
m15	3	309	RR	45
m15	3	337	RR	62
m15	3	344	RR	33
m15	3	371	RR	36
m15	3	374	RR	36
m15	3	383	RR	38
m15	3	386	RR	40
m15	3	393	RR	64
m15	3	414	RR	42
m15	3	437	RR	30
m15	3	452	RR	40
m15	3	453	RR	39
m15	3	459	RR	41
m15	3	490	RR	31
m15	3	501	RR	31
m15	3	527	RR	31
m15	3	692	RR	39
m15	3	758	RR	34
m15	3	894	RR	38
m15	3	930	RR	45
m15	3	965	RR	33
m15	3	981	RR	30
m15	3	1360	RR	36
m17	3	12	RR	33
m17	3	13	RR	30
m17	3	19	RR	42
m17	3	22	RR	30
m17	3	31	RR	31
m17	3	34	RR	46
m17	3	181	RR	31
m17	3	182	RR	30
m17	3	289	RR	42
m17	3	296	RR	37
m17	3	304	RR	51
m17	3	315	RR	54
m17	3	390	RR	40
m17	3	392	RR	42
m17	3	429	RR	32
m17	3	501	RR	31
m18	3	0	RR	31
m18	3	8	RR	42
m18	3	27	RR	41
m18	3	33	RR	35
m18	3	36	RR	43
m18	3	56	RR	37
m18	3	98	RR	30
m18	3	174	RR	32
m18	3	175	RR	31
m18	3	185	RR	30
m18	3	217	RR	35
m18	3	224	RR	34
m18	3	239	RR	35
m18	3	253	RR	31
m18	3	272	RR	33
m18	3	281	RR	32
m18	3	311	RR	33
m18	3	345	RR	39
m18	3	374	RR	34
m18	3	680	RR	42
m18	3	843	RR	44
m18	3	896	RR	30
m18	3	898	RR	46
m18	3	903	RR	54
m18	3	908	RR	41
m18	3	914	RR	35
m18	3	915	RR	69
m18	3	918	RR	32
m18	3	919	RR	40
m18	3	928	RR	48
m18	3	929	RR	43
m18	3	931	RR	31
m18	3	942	RR	46
m18	3	944	RR	32
m18	3	947	RR	39
m18	3	957	RR	31
m18	3	965	RR	31
m18	3	969	RR	33
m18	3	972	RR	39
m18	3	988	RR	42
m18	3	1003	RR	40
m18	3	1025	RR	39
m18	3	1044	RR	37
m18	3	1050	RR	39
m18	3	1058	RR	30
m18	3	1142	RR	35
m18	3	1148	RR	38
m18	3	1151	RR	37
m18	3	1163	RR	68
m18	3	1188	RR	33
m18	3	1219	RR	42
m18	3	1225	RR	68
m18	3	1236	RR	48
m18	3	1285	RR	30
m18	3	1286	RR	30
m18	3	1319	RR	38
m18	3	1354	RR	37
m18	3	1389	RR	44
m18	3	1515	RR	30
m18	3	1566	RR	44
m18	3	1658	RR	42
m18	3	1668	RR	32
m18	3	1768	RR	33
m18	3	1981	RR	61
m18	3	2019	RR	30
m19	3	18	RR	35
m19	3	46	RR	33
m19	3	51	RR	75
m19	3	53	RR	30
m19	3	58	RR	44
m19	3	71	RR	60
m19	3	85	RR	33
m19	3	142	RR	39
m19	3	159	RR	32
m19	3	166	RR	48
m19	3	202	RR	52
m19	3	242	RR	30
m3	3	7	TR	35
m3	3	8	TR	30
m3	3	10	TR	55
m3	3	21	TR	30
m3	3	32	TR	52
m3	3	34	TR	36
m3	3	39	TR	41
m3	3	57	TR	31
m3	3	58	TR	51
m3	3	62	TR	30
m3	3	67	TR	31
m3	3	77	TR	30
m3	3	78	TR	47
m3	3	79	TR	57
m3	3	90	TR	30
m3	3	94	TR	31
m3	3	99	TR	56
m3	3	108	TR	36
m3	3	120	TR	60
m3	3	139	TR	57
m3	3	143	TR	62
m3	3	148	TR	50
m3	3	151	TR	54
m3	3	152	TR	46
m3	3	169	TR	38
m3	3	171	TR	30
m3	3	178	TR	42
m3	3	191	TR	51
m3	3	199	TR	30
m3	3	213	TR	76
m3	3	216	TR	30
m3	3	217	TR	35
m3	3	219	TR	54
m3	3	221	TR	34
m3	3	225	TR	35
m3	3	229	TR	36
m3	3	233	TR	37
m3	3	239	TR	48
m3	3	260	TR	30
m3	3	270	TR	30
m3	3	273	TR	50
m3	3	278	TR	30
m3	3	282	TR	31
m3	3	288	TR	39
m3	3	293	TR	34
m3	3	295	TR	30
m3	3	296	TR	51
m3	3	318	TR	43
m3	3	335	TR	36
m3	3	345	TR	30
m3	3	356	TR	64
m3	3	366	TR	30
m3	3	387	TR	37
m3	3	393	TR	30
m3	3	418	TR	54
m3	3	431	TR	42
m3	3	440	TR	30
m3	3	451	TR	36
m3	3	481	TR	30
m3	3	491	TR	30
m3	3	521	TR	33
m3	3	548	TR	36
m3	3	558	TR	44
m3	3	565	TR	32
m3	3	629	TR	30
m3	3	630	TR	49
m3	3	631	TR	53
m3	3	699	TR	36
m3	3	780	TR	54
m3	3	801	TR	31
m3	3	856	TR	38
m3	3	1001	TR	30
m4	3	0	TR	35
m4	3	1	TR	30
m4	3	2	TR	31
m4	3	8	TR	31
m4	3	9	TR	31
m4	3	10	TR	49
m4	3	11	TR	51
m4	3	12	TR	36
m4	3	13	TR	30
m4	3	14	TR	35
m4	3	16	TR	33
m4	3	25	TR	31
m4	3	26	TR	41
m4	3	28	TR	30
m4	3	31	TR	30
m4	3	32	TR	31
m4	3	34	TR	30
m4	3	39	TR	32
m4	3	41	TR	42
m4	3	44	TR	55
m4	3	46	TR	30
m4	3	54	TR	42
m4	3	59	TR	30
m4	3	60	TR	30
m4	3	61	TR	30
m4	3	62	TR	31
m4	3	65	TR	30
m4	3	67	TR	30
m4	3	68	TR	30
m4	3	70	TR	30
m4	3	72	TR	31
m4	3	73	TR	31
m4	3	83	TR	31
m4	3	85	TR	37
m4	3	90	TR	30
m4	3	92	TR	30
m4	3	94	TR	31
m4	3	95	TR	31
m4	3	98	TR	30
m4	3	99	TR	31
m4	3	101	TR	38
m4	3	103	TR	51
m4	3	110	TR	32
m4	3	111	TR	30
m4	3	112	TR	30
m4	3	117	TR	35
m4	3	118	TR	31
m4	3	121	TR	31
m4	3	122	TR	30
m4	3	126	TR	30
m4	3	129	TR	30
m4	3	130	TR	38
m4	3	133	TR	35
m4	3	134	TR	30
m4	3	136	TR	31
m4	3	139	TR	30
m4	3	154	TR	39
m4	3	155	TR	30
m4	3	161	TR	30
m4	3	162	TR	31
m4	3	170	TR	30
m4	3	171	TR	31
m4	3	177	TR	31
m4	3	179	TR	31
m4	3	181	TR	30
m4	3	185	TR	30
m4	3	189	TR	30
m4	3	190	TR	31
m4	3	194	TR	32
m4	3	196	TR	31
m4	3	197	TR	30
m4	3	199	TR	30
m4	3	202	TR	30
m4	3	206	TR	31
m4	3	211	TR	31
m4	3	214	TR	31
m4	3	216	TR	30
m4	3	217	TR	30
m4	3	218	TR	30
m4	3	220	TR	30
m4	3	221	TR	30
m4	3	222	TR	30
m4	3	227	TR	32
m4	3	228	TR	38
m4	3	229	TR	37
m4	3	230	TR	36
m4	3	233	TR	60
m4	3	236	TR	31
m4	3	237	TR	49
m4	3	239	TR	32
m4	3	249	TR	33
m4	3	260	TR	31
m4	3	261	TR	45
m4	3	265	TR	31
m4	3	271	TR	30
m4	3	272	TR	61
m4	3	273	TR	30
m4	3	281	TR	31
m4	3	284	TR	31
m4	3	291	TR	30
m4	3	297	TR	30
m4	3	305	TR	30
m4	3	306	TR	31
m4	3	307	TR	33
m4	3	311	TR	31
m4	3	313	TR	30
m4	3	314	TR	32
m4	3	315	TR	30
m4	3	316	TR	31
m4	3	323	TR	31
m4	3	327	TR	63
m4	3	328	TR	30
m4	3	330	TR	30
m4	3	342	TR	34
m4	3	343	TR	30
m4	3	344	TR	38
m4	3	347	TR	33
m4	3	350	TR	39
m4	3	351	TR	30
m4	3	354	TR	30
m4	3	360	TR	40
m4	3	371	TR	31
m4	3	373	TR	30
m4	3	380	TR	34
m4	3	384	TR	31
m4	3	386	TR	45
m4	3	388	TR	32
m4	3	395	TR	31
m4	3	396	TR	31
m4	3	397	TR	44
m4	3	398	TR	30
m4	3	400	TR	30
m4	3	408	TR	30
m4	3	410	TR	30
m4	3	412	TR	30
m4	3	421	TR	39
m4	3	425	TR	33
m4	3	429	TR	31
m4	3	430	TR	31
m4	3	431	TR	30
m4	3	432	TR	32
m4	3	436	TR	30
m4	3	437	TR	31
m4	3	443	TR	30
m4	3	447	TR	31
m4	3	448	TR	31
m4	3	453	TR	32
m4	3	473	TR	46
m4	3	475	TR	31
m4	3	482	TR	30
m4	3	485	TR	30
m4	3	487	TR	45
m4	3	488	TR	30
m4	3	491	TR	31
m4	3	496	TR	31
m4	3	497	TR	30
m4	3	499	TR	51
m4	3	501	TR	38
m4	3	503	TR	30
m4	3	509	TR	31
m4	3	512	TR	39
m4	3	518	TR	30
m4	3	532	TR	38
m4	3	536	TR	35
m4	3	541	TR	60
m4	3	545	TR	30
m4	3	550	TR	30
m4	3	570	TR	38
m4	3	572	TR	31
m4	3	578	TR	31
m4	3	579	TR	30
m4	3	581	TR	36
m4	3	584	TR	35
m4	3	592	TR	30
m4	3	603	TR	31
m4	3	607	TR	30
m4	3	611	TR	30
m4	3	625	TR	30
m4	3	627	TR	31
m4	3	628	TR	58
m4	3	634	TR	30
m4	3	636	TR	30
m4	3	643	TR	36
m4	3	654	TR	30
m4	3	665	TR	31
m4	3	670	TR	31
m4	3	672	TR	36
m4	3	678	TR	39
m4	3	681	TR	30
m4	3	690	TR	30
m4	3	695	TR	54
m4	3	701	TR	38
m4	3	702	TR	31
m4	3	711	TR	31
m4	3	713	TR	30
m4	3	716	TR	30
m4	3	729	TR	31
m4	3	730	TR	31
m4	3	738	TR	31
m4	3	742	TR	30
m4	3	753	TR	31
m4	3	759	TR	30
m4	3	764	TR	30
m4	3	768	TR	30
m4	3	769	TR	31
m4	3	772	TR	30
m4	3	775	TR	31
m4	3	781	TR	31
m4	3	789	TR	31
m4	3	791	TR	53
m4	3	794	TR	38
m4	3	802	TR	30
m4	3	808	TR	31
m4	3	819	TR	30
m4	3	848	TR	30
m4	3	853	TR	30
m4	3	858	TR	31
m4	3	875	TR	31
m4	3	892	TR	31
m4	3	898	TR	31
m4	3	902	TR	31
m4	3	929	TR	31
m4	3	931	TR	31
m4	3	936	TR	31
m4	3	955	TR	30
m4	3	984	TR	30
m4	3	994	TR	30
m4	3	999	TR	31
m4	3	1006	TR	30
m4	3	1008	TR	31
m4	3	1012	TR	30
m7	3	15	TR	46
m7	3	38	TR	30
m7	3	50	TR	80
m7	3	182	TR	69
m7	3	207	TR	41
m7	3	229	TR	48
m7	3	267	TR	52
m7	3	274	TR	31
m7	3	350	TR	76
m7	3	359	TR	38
m7	3	360	TR	44
m7	3	369	TR	47
m7	3	391	TR	44
m7	3	392	TR	39
m7	3	409	TR	42
m7	3	442	TR	42
m7	3	447	TR	30
m7	3	449	TR	30
m7	3	462	TR	86
m7	3	476	TR	38
m7	3	507	TR	77
m7	3	509	TR	42
m7	3	523	TR	73
m7	3	545	TR	62
m7	3	554	TR	30
m7	3	581	TR	32
m7	3	670	TR	32
m7	3	686	TR	37
m7	3	706	TR	30
m7	3	727	TR	30
m7	3	743	TR	73
m7	3	780	TR	36
m7	3	789	TR	30
m7	3	806	TR	39
m7	3	891	TR	32
m11	3	1	TR	41
m11	3	3	TR	30
m11	3	4	TR	34
m11	3	17	TR	38
m11	3	20	TR	37
m11	3	22	TR	31
m11	3	29	TR	40
m11	3	30	TR	30
m11	3	31	TR	30
m11	3	33	TR	32
m11	3	39	TR	30
m11	3	40	TR	30
m11	3	47	TR	30
m11	3	48	TR	30
m11	3	51	TR	30
m11	3	56	TR	40
m11	3	58	TR	30
m11	3	63	TR	32
m11	3	69	TR	30
m11	3	81	TR	30
m11	3	86	TR	30
m11	3	89	TR	30
m11	3	92	TR	30
m11	3	105	TR	55
m11	3	108	TR	30
m11	3	111	TR	30
m11	3	119	TR	35
m11	3	131	TR	30
m11	3	150	TR	30
m12	3	5	TR	31
m12	3	10	TR	62
m12	3	11	TR	32
m12	3	23	TR	30
m12	3	24	TR	51
m12	3	30	TR	31
m12	3	37	TR	30
m12	3	40	TR	30
m12	3	59	TR	37
m12	3	62	TR	47
m12	3	71	TR	37
m12	3	77	TR	30
m12	3	79	TR	30
m12	3	84	TR	31
m12	3	86	TR	34
m12	3	96	TR	30
m12	3	114	TR	31
m12	3	127	TR	34
m12	3	130	TR	59
m12	3	139	TR	46
m12	3	145	TR	55
m12	3	153	TR	39
m12	3	162	TR	30
m12	3	166	TR	33
m12	3	169	TR	38
m12	3	172	TR	34
m12	3	183	TR	30
m12	3	201	TR	30
m12	3	213	TR	33
m12	3	216	TR	35
m12	3	220	TR	41
m12	3	221	TR	32
m12	3	224	TR	71
m12	3	225	TR	35
m12	3	227	TR	32
m12	3	229	TR	35
m12	3	234	TR	30
m12	3	238	TR	30
m12	3	239	TR	30
m12	3	240	TR	30
m12	3	242	TR	32
m12	3	244	TR	67
m12	3	251	TR	30
m12	3	258	TR	67
m12	3	262	TR	30
m12	3	266	TR	30
m12	3	268	TR	30
m12	3	280	TR	30
m12	3	284	TR	30
m12	3	293	TR	30
m12	3	314	TR	36
m12	3	319	TR	33
m12	3	335	TR	57
m12	3	338	TR	46
m12	3	342	TR	30
m12	3	355	TR	32
m12	3	361	TR	30
m12	3	362	TR	30
m12	3	365	TR	39
m12	3	367	TR	30
m12	3	374	TR	51
m12	3	375	TR	33
m12	3	384	TR	30
m12	3	386	TR	30
m12	3	389	TR	30
m12	3	396	TR	61
m12	3	402	TR	32
m12	3	403	TR	30
m12	3	413	TR	30
m12	3	417	TR	30
m12	3	421	TR	30
m12	3	423	TR	31
m12	3	426	TR	31
m12	3	427	TR	30
m12	3	433	TR	30
m12	3	437	TR	31
m12	3	445	TR	30
m12	3	461	TR	32
m12	3	469	TR	32
m12	3	473	TR	30
m12	3	482	TR	31
m12	3	506	TR	32
m12	3	518	TR	30
m12	3	522	TR	36
m12	3	525	TR	30
m12	3	528	TR	36
m12	3	532	TR	30
m12	3	533	TR	32
m12	3	536	TR	30
m12	3	538	TR	32
m12	3	544	TR	31
m12	3	551	TR	30
m12	3	552	TR	31
m12	3	555	TR	30
m12	3	556	TR	30
m12	3	566	TR	36
m12	3	568	TR	33
m12	3	573	TR	44
m12	3	574	TR	31
m12	3	577	TR	39
m12	3	606	TR	30
m12	3	615	TR	32
m12	3	617	TR	32
m12	3	619	TR	30
m12	3	624	TR	32
m12	3	637	TR	30
m12	3	640	TR	42
m12	3	641	TR	36
m12	3	645	TR	32
m12	3	652	TR	32
m12	3	672	TR	55
m12	3	675	TR	36
m12	3	676	TR	30
m12	3	690	TR	31
m12	3	732	TR	32
m12	3	733	TR	32
m12	3	738	TR	40
m12	3	746	TR	30
m12	3	767	TR	30
m12	3	778	TR	30
m12	3	791	TR	30
m12	3	805	TR	41
m12	3	810	TR	30
m12	3	819	TR	33
m12	3	822	TR	32
m12	3	828	TR	30
m12	3	836	TR	30
m12	3	839	TR	30
m12	3	847	TR	34
m12	3	852	TR	30
m12	3	868	TR	30
m12	3	870	TR	35
m12	3	903	TR	31
m12	3	928	TR	30
m12	3	951	TR	32
m12	3	954	TR	30
m12	3	958	TR	30
m12	3	959	TR	30
m12	3	962	TR	31
m12	3	990	TR	30
m12	3	1007	TR	30
m12	3	1046	TR	30
m12	3	1050	TR	32
m12	3	1086	TR	34
m12	3	1102	TR	32
m12	3	1132	TR	30
m13	3	36	TR	30
m13	3	38	TR	72
m13	3	49	TR	69
m13	3	130	TR	48
m13	3	147	TR	71
m13	3	167	TR	69
m13	3	181	TR	54
m13	3	196	TR	30
m13	3	243	TR	36
m13	3	282	TR	55
m13	3	316	TR	56
m13	3	323	TR	43
m14	3	2	TR	50
m14	3	4	TR	30
m14	3	8	TR	34
m14	3	10	TR	49
m14	3	12	TR	30
m14	3	15	TR	60
m14	3	16	TR	61
m14	3	18	TR	30
m14	3	22	TR	31
m14	3	24	TR	49
m14	3	27	TR	30
m14	3	28	TR	45
m14	3	30	TR	59
m14	3	41	TR	30
m14	3	42	TR	30
m14	3	44	TR	31
m14	3	49	TR	30
m14	3	50	TR	49
m14	3	51	TR	30
m14	3	58	TR	35
m14	3	59	TR	30
m14	3	68	TR	59
m14	3	69	TR	58
m14	3	73	TR	49
m14	3	74	TR	49
m14	3	76	TR	30
m14	3	78	TR	30
m14	3	79	TR	56
m14	3	80	TR	49
m14	3	81	TR	44
m14	3	83	TR	42
m14	3	89	TR	30
m14	3	93	TR	30
m14	3	97	TR	30
m14	3	100	TR	49
m14	3	106	TR	31
m14	3	107	TR	35
m14	3	113	TR	35
m14	3	125	TR	49
m14	3	126	TR	39
m14	3	127	TR	31
m14	3	134	TR	57
m14	3	136	TR	30
m14	3	139	TR	51
m14	3	142	TR	30
m14	3	143	TR	30
m14	3	146	TR	33
m14	3	155	TR	59
m14	3	157	TR	49
m14	3	164	TR	48
m14	3	166	TR	49
m14	3	168	TR	58
m14	3	172	TR	30
m14	3	174	TR	59
m14	3	175	TR	37
m14	3	177	TR	30
m14	3	179	TR	34
m14	3	181	TR	30
m14	3	182	TR	59
m14	3	184	TR	40
m14	3	189	TR	62
m14	3	190	TR	34
m14	3	191	TR	39
m14	3	197	TR	30
m14	3	198	TR	35
m14	3	202	TR	32
m14	3	205	TR	58
m14	3	206	TR	30
m14	3	208	TR	30
m14	3	214	TR	30
m14	3	218	TR	58
m14	3	220	TR	49
m14	3	225	TR	30
m14	3	227	TR	47
m14	3	231	TR	32
m14	3	235	TR	30
m14	3	236	TR	36
m14	3	240	TR	30
m14	3	246	TR	31
m14	3	248	TR	31
m14	3	249	TR	30
m14	3	251	TR	42
m14	3	252	TR	39
m14	3	257	TR	30
m14	3	258	TR	36
m14	3	260	TR	37
m14	3	261	TR	58
m14	3	263	TR	37
m14	3	268	TR	30
m14	3	270	TR	30
m14	3	272	TR	71
m14	3	274	TR	32
m14	3	277	TR	32
m14	3	278	TR	59
m14	3	280	TR	35
m14	3	282	TR	49
m14	3	284	TR	31
m14	3	291	TR	49
m14	3	292	TR	30
m14	3	296	TR	30
m14	3	299	TR	59
m14	3	306	TR	41
m14	3	314	TR	49
m14	3	318	TR	62
m14	3	320	TR	59
m14	3	332	TR	30
m14	3	333	TR	30
m14	3	335	TR	36
m14	3	340	TR	30
m14	3	342	TR	30
m14	3	350	TR	30
m14	3	354	TR	30
m14	3	367	TR	30
m14	3	368	TR	58
m14	3	371	TR	49
m14	3	378	TR	30
m14	3	379	TR	49
m14	3	382	TR	30
m14	3	386	TR	49
m14	3	389	TR	45
m14	3	391	TR	30
m14	3	393	TR	49
m14	3	397	TR	35
m14	3	399	TR	33
m14	3	411	TR	55
m14	3	413	TR	49
m14	3	416	TR	30
m14	3	429	TR	35
m14	3	438	TR	38
m14	3	444	TR	48
m14	3	448	TR	30
m14	3	449	TR	31
m14	3	450	TR	30
m14	3	452	TR	45
m14	3	465	TR	31
m14	3	466	TR	57
m14	3	470	TR	30
m14	3	477	TR	47
m14	3	483	TR	56
m14	3	488	TR	30
m14	3	490	TR	30
m14	3	502	TR	49
m14	3	522	TR	40
m14	3	544	TR	30
m14	3	552	TR	47
m14	3	558	TR	31
m14	3	562	TR	30
m14	3	565	TR	30
m14	3	569	TR	30
m14	3	572	TR	30
m14	3	583	TR	30
m14	3	602	TR	49
m14	3	632	TR	49
m14	3	634	TR	31
m14	3	641	TR	49
m14	3	655	TR	52
m14	3	658	TR	32
m14	3	665	TR	30
m14	3	688	TR	30
m14	3	691	TR	37
m14	3	697	TR	45
m14	3	718	TR	30
m14	3	720	TR	58
m14	3	722	TR	49
m14	3	730	TR	31
m14	3	740	TR	30
m14	3	749	TR	30
m15	3	1	TR	30
m15	3	2	TR	34
m15	3	9	TR	32
m15	3	13	TR	33
m15	3	22	TR	32
m15	3	25	TR	51
m15	3	34	TR	30
m15	3	39	TR	30
m15	3	42	TR	50
m15	3	43	TR	36
m15	3	46	TR	36
m15	3	48	TR	31
m15	3	52	TR	54
m15	3	53	TR	34
m15	3	54	TR	33
m15	3	55	TR	33
m15	3	59	TR	31
m15	3	63	TR	33
m15	3	65	TR	30
m15	3	66	TR	30
m15	3	67	TR	30
m15	3	74	TR	30
m15	3	77	TR	31
m15	3	78	TR	30
m15	3	82	TR	31
m15	3	85	TR	62
m15	3	86	TR	47
m15	3	87	TR	30
m15	3	95	TR	31
m15	3	96	TR	34
m15	3	100	TR	43
m15	3	102	TR	30
m15	3	104	TR	35
m15	3	105	TR	50
m15	3	111	TR	37
m15	3	114	TR	48
m15	3	115	TR	38
m15	3	119	TR	32
m15	3	123	TR	42
m15	3	126	TR	33
m15	3	129	TR	32
m15	3	130	TR	38
m15	3	134	TR	35
m15	3	139	TR	30
m15	3	141	TR	37
m15	3	149	TR	30
m15	3	150	TR	30
m15	3	154	TR	30
m15	3	155	TR	34
m15	3	158	TR	30
m15	3	160	TR	54
m15	3	163	TR	31
m15	3	165	TR	30
m15	3	166	TR	31
m15	3	171	TR	39
m15	3	175	TR	30
m15	3	176	TR	31
m15	3	177	TR	30
m15	3	180	TR	33
m15	3	192	TR	40
m15	3	198	TR	30
m15	3	202	TR	38
m15	3	217	TR	30
m15	3	219	TR	33
m15	3	221	TR	35
m15	3	223	TR	36
m15	3	224	TR	30
m15	3	225	TR	31
m15	3	236	TR	35
m15	3	240	TR	30
m15	3	244	TR	30
m15	3	245	TR	35
m15	3	248	TR	30
m15	3	250	TR	32
m15	3	257	TR	30
m15	3	265	TR	36
m15	3	272	TR	34
m15	3	279	TR	63
m15	3	281	TR	31
m15	3	282	TR	33
m15	3	285	TR	34
m15	3	294	TR	62
m15	3	296	TR	30
m15	3	299	TR	49
m15	3	318	TR	39
m15	3	319	TR	56
m15	3	321	TR	30
m15	3	325	TR	30
m15	3	334	TR	34
m15	3	335	TR	39
m15	3	347	TR	30
m15	3	350	TR	32
m15	3	359	TR	30
m15	3	379	TR	39
m15	3	389	TR	34
m15	3	399	TR	47
m15	3	402	TR	30
m15	3	403	TR	47
m15	3	406	TR	30
m15	3	415	TR	39
m15	3	416	TR	50
m15	3	429	TR	38
m15	3	430	TR	36
m15	3	433	TR	30
m15	3	435	TR	30
m15	3	440	TR	33
m15	3	441	TR	37
m15	3	443	TR	30
m15	3	455	TR	30
m15	3	456	TR	34
m15	3	457	TR	35
m15	3	468	TR	44
m15	3	478	TR	65
m15	3	481	TR	30
m15	3	487	TR	31
m15	3	496	TR	33
m15	3	497	TR	31
m15	3	498	TR	35
m15	3	503	TR	34
m15	3	504	TR	64
m15	3	520	TR	35
m15	3	528	TR	52
m15	3	531	TR	30
m15	3	542	TR	62
m15	3	554	TR	32
m15	3	557	TR	30
m15	3	565	TR	33
m15	3	567	TR	32
m15	3	568	TR	52
m15	3	573	TR	33
m15	3	596	TR	30
m15	3	601	TR	31
m15	3	605	TR	31
m15	3	611	TR	38
m15	3	618	TR	30
m15	3	627	TR	35
m15	3	632	TR	32
m15	3	639	TR	60
m15	3	641	TR	30
m15	3	646	TR	30
m15	3	664	TR	31
m15	3	673	TR	30
m15	3	674	TR	30
m15	3	681	TR	30
m15	3	685	TR	32
m15	3	689	TR	30
m15	3	694	TR	30
m15	3	712	TR	38
m15	3	715	TR	30
m15	3	718	TR	55
m15	3	719	TR	35
m15	3	720	TR	40
m15	3	782	TR	30
m15	3	783	TR	30
m15	3	784	TR	31
m15	3	785	TR	38
m15	3	787	TR	31
m15	3	799	TR	30
m15	3	802	TR	38
m15	3	807	TR	30
m15	3	824	TR	38
m15	3	827	TR	31
m15	3	833	TR	31
m15	3	837	TR	31
m15	3	840	TR	30
m15	3	844	TR	31
m15	3	850	TR	70
m15	3	862	TR	30
m15	3	873	TR	30
m15	3	891	TR	30
m15	3	893	TR	30
m15	3	899	TR	55
m15	3	914	TR	30
m15	3	922	TR	30
m15	3	941	TR	30
m15	3	948	TR	52
m15	3	949	TR	34
m15	3	967	TR	30
m15	3	974	TR	32
m15	3	993	TR	30
m15	3	996	TR	30
m15	3	999	TR	30
m15	3	1001	TR	30
m15	3	1005	TR	30
m15	3	1031	TR	50
m15	3	1032	TR	30
m15	3	1038	TR	31
m15	3	1053	TR	32
m15	3	1079	TR	30
m15	3	1095	TR	31
m15	3	1117	TR	34
m15	3	1134	TR	39
m15	3	1158	TR	33
m15	3	1188	TR	30
m15	3	1201	TR	35
m15	3	1203	TR	47
m15	3	1211	TR	30
m15	3	1222	TR	35
m15	3	1238	TR	32
m15	3	1257	TR	30
m15	3	1326	TR	30
m15	3	1351	TR	31
m15	3	1400	TR	30
m15	3	1413	TR	30
m15	3	1423	TR	36
m15	3	1425	TR	30
m17	3	5	TR	30
m17	3	7	TR	30
m17	3	16	TR	30
m17	3	20	TR	30
m17	3	28	TR	30
m17	3	30	TR	36
m17	3	35	TR	35
m17	3	39	TR	30
m17	3	41	TR	30
m17	3	46	TR	38
m17	3	53	TR	42
m17	3	55	TR	30
m17	3	62	TR	30
m17	3	65	TR	30
m17	3	66	TR	30
m17	3	67	TR	45
m17	3	73	TR	43
m17	3	74	TR	30
m17	3	80	TR	30
m17	3	81	TR	59
m17	3	85	TR	31
m17	3	90	TR	30
m17	3	102	TR	49
m17	3	104	TR	30
m17	3	111	TR	30
m17	3	118	TR	30
m17	3	123	TR	31
m17	3	127	TR	30
m17	3	146	TR	49
m17	3	150	TR	30
m17	3	152	TR	31
m17	3	155	TR	30
m17	3	179	TR	30
m17	3	186	TR	30
m17	3	201	TR	30
m17	3	229	TR	30
m17	3	231	TR	30
m17	3	234	TR	31
m17	3	242	TR	53
m17	3	278	TR	30
m17	3	283	TR	60
m17	3	287	TR	30
m17	3	288	TR	30
m17	3	293	TR	30
m17	3	295	TR	30
m17	3	303	TR	46
m17	3	309	TR	30
m17	3	318	TR	30
m17	3	319	TR	31
m17	3	323	TR	30
m17	3	331	TR	30
m17	3	332	TR	30
m17	3	342	TR	30
m17	3	343	TR	30
m17	3	347	TR	30
m17	3	349	TR	30
m17	3	360	TR	31
m17	3	363	TR	30
m17	3	369	TR	30
m17	3	370	TR	33
m17	3	374	TR	30
m17	3	410	TR	30
m17	3	412	TR	44
m17	3	426	TR	30
m17	3	427	TR	30
m17	3	431	TR	30
m17	3	462	TR	46
m17	3	575	TR	30
m17	3	585	TR	30
m18	3	1	TR	62
m18	3	2	TR	30
m18	3	4	TR	38
m18	3	17	TR	34
m18	3	18	TR	39
m18	3	19	TR	32
m18	3	21	TR	38
m18	3	32	TR	30
m18	3	34	TR	41
m18	3	42	TR	30
m18	3	45	TR	30
m18	3	49	TR	30
m18	3	54	TR	45
m18	3	55	TR	31
m18	3	61	TR	30
m18	3	63	TR	38
m18	3	64	TR	36
m18	3	65	TR	32
m18	3	68	TR	63
m18	3	71	TR	57
m18	3	77	TR	30
m18	3	80	TR	30
m18	3	86	TR	30
m18	3	88	TR	31
m18	3	90	TR	66
m18	3	95	TR	47
m18	3	109	TR	34
m18	3	120	TR	40
m18	3	124	TR	30
m18	3	146	TR	31
m18	3	149	TR	38
m18	3	150	TR	33
m18	3	165	TR	30
m18	3	200	TR	44
m18	3	219	TR	43
m18	3	225	TR	57
m18	3	235	TR	30
m18	3	240	TR	30
m18	3	262	TR	32
m18	3	269	TR	46
m18	3	276	TR	37
m18	3	284	TR	30
m18	3	295	TR	30
m18	3	309	TR	30
m18	3	343	TR	38
m18	3	355	TR	40
m18	3	367	TR	40
m18	3	369	TR	43
m18	3	377	TR	34
m18	3	400	TR	38
m18	3	404	TR	30
m18	3	430	TR	30
m18	3	441	TR	30
m18	3	446	TR	34
m18	3	471	TR	34
m18	3	492	TR	35
m18	3	532	TR	30
m18	3	534	TR	38
m18	3	560	TR	30
m18	3	566	TR	30
m18	3	569	TR	34
m18	3	621	TR	38
m18	3	628	TR	38
m18	3	682	TR	34
m18	3	712	TR	30
m18	3	771	TR	43
m18	3	801	TR	39
m18	3	819	TR	30
m18	3	823	TR	30
m18	3	875	TR	30
m18	3	894	TR	33
m18	3	902	TR	30
m18	3	906	TR	32
m18	3	909	TR	46
m18	3	913	TR	38
m18	3	916	TR	35
m18	3	922	TR	31
m18	3	923	TR	30
m18	3	924	TR	54
m18	3	932	TR	30
m18	3	934	TR	43
m18	3	936	TR	30
m18	3	938	TR	38
m18	3	939	TR	76
m18	3	940	TR	41
m18	3	949	TR	30
m18	3	951	TR	32
m18	3	952	TR	37
m18	3	953	TR	30
m18	3	955	TR	43
m18	3	964	TR	32
m18	3	967	TR	61
m18	3	968	TR	32
m18	3	970	TR	30
m18	3	976	TR	30
m18	3	977	TR	46
m18	3	980	TR	30
m18	3	983	TR	43
m18	3	989	TR	36
m18	3	990	TR	37
m18	3	992	TR	41
m18	3	1000	TR	31
m18	3	1009	TR	31
m18	3	1011	TR	39
m18	3	1014	TR	32
m18	3	1016	TR	57
m18	3	1021	TR	30
m18	3	1022	TR	43
m18	3	1026	TR	33
m18	3	1029	TR	30
m18	3	1032	TR	38
m18	3	1038	TR	30
m18	3	1043	TR	38
m18	3	1059	TR	43
m18	3	1065	TR	30
m18	3	1066	TR	40
m18	3	1069	TR	46
m18	3	1075	TR	30
m18	3	1083	TR	30
m18	3	1087	TR	43
m18	3	1096	TR	34
m18	3	1097	TR	34
m18	3	1100	TR	38
m18	3	1109	TR	43
m18	3	1117	TR	46
m18	3	1119	TR	42
m18	3	1124	TR	38
m18	3	1125	TR	38
m18	3	1130	TR	36
m18	3	1136	TR	30
m18	3	1154	TR	31
m18	3	1158	TR	39
m18	3	1161	TR	30
m18	3	1167	TR	30
m18	3	1176	TR	33
m18	3	1189	TR	33
m18	3	1192	TR	30
m18	3	1210	TR	51
m18	3	1212	TR	43
m18	3	1221	TR	54
m18	3	1233	TR	30
m18	3	1244	TR	36
m18	3	1249	TR	30
m18	3	1257	TR	30
m18	3	1262	TR	39
m18	3	1293	TR	30
m18	3	1299	TR	30
m18	3	1305	TR	30
m18	3	1310	TR	36
m18	3	1321	TR	36
m18	3	1322	TR	30
m18	3	1334	TR	37
m18	3	1347	TR	38
m18	3	1353	TR	39
m18	3	1368	TR	30
m18	3	1370	TR	35
m18	3	1376	TR	30
m18	3	1381	TR	30
m18	3	1393	TR	45
m18	3	1394	TR	30
m18	3	1414	TR	30
m18	3	1415	TR	34
m18	3	1420	TR	32
m18	3	1421	TR	38
m18	3	1442	TR	46
m18	3	1448	TR	30
m18	3	1456	TR	36
m18	3	1459	TR	30
m18	3	1464	TR	37
m18	3	1477	TR	39
m18	3	1481	TR	36
m18	3	1487	TR	30
m18	3	1509	TR	33
m18	3	1510	TR	30
m18	3	1516	TR	30
m18	3	1542	TR	40
m18	3	1567	TR	46
m18	3	1591	TR	43
m18	3	1632	TR	38
m18	3	1639	TR	32
m18	3	1688	TR	30
m18	3	1695	TR	30
m18	3	1697	TR	64
m18	3	1794	TR	32
m18	3	1799	TR	30
m18	3	1810	TR	30
m18	3	1835	TR	35
m18	3	1873	TR	42
m18	3	1886	TR	43
m18	3	1894	TR	39
m18	3	1904	TR	30
m18	3	1910	TR	30
m18	3	2023	TR	30
m18	3	2065	TR	30
m18	3	2129	TR	38
m18	3	2143	TR	36
m19	3	0	TR	32
m19	3	1	TR	32
m19	3	2	TR	30
m19	3	7	TR	30
m19	3	8	TR	30
m19	3	13	TR	30
m19	3	16	TR	30
m19	3	17	TR	30
m19	3	19	TR	30
m19	3	22	TR	38
m19	3	23	TR	30
m19	3	27	TR	32
m19	3	28	TR	30
m19	3	29	TR	30
m19	3	30	TR	30
m19	3	37	TR	30
m19	3	40	TR	30
m19	3	41	TR	36
m19	3	42	TR	30
m19	3	43	TR	30
m19	3	44	TR	32
m19	3	62	TR	30
m19	3	63	TR	30
m19	3	69	TR	30
m19	3	70	TR	34
m19	3	80	TR	30
m19	3	82	TR	30
m19	3	94	TR	40
m19	3	110	TR	30
m19	3	111	TR	32
m19	3	112	TR	30
m19	3	114	TR	30
m19	3	115	TR	30
m19	3	129	TR	42
m19	3	132	TR	32
m19	3	133	TR	30
m19	3	134	TR	39
m19	3	139	TR	30
m19	3	146	TR	30
m19	3	151	TR	52
m19	3	155	TR	30
m19	3	158	TR	45
m19	3	161	TR	30
m19	3	164	TR	30
m19	3	171	TR	30
m19	3	183	TR	31
m19	3	185	TR	30
m19	3	187	TR	30
m19	3	194	TR	30
m19	3	195	TR	30
m19	3	200	TR	30
m19	3	203	TR	30
m19	3	212	TR	30
m19	3	231	TR	30
m19	3	236	TR	30
m19	3	247	TR	32
m19	3	248	TR	30
m19	3	252	TR	30
m19	3	258	TR	32
m19	3	281	TR	31
m19	3	294	TR	30
m19	3	299	TR	30
m19	3	311	TR	31
m19	3	333	TR	30
m19	3	364	TR	30
m19	3	382	TR	30
m19	3	392	TR	30
m19	3	400	TR	30
m19	3	416	TR	30
m19	3	417	TR	30
m3	3	16	nonRR	32
m3	3	17	nonRR	73
m3	3	19	nonRR	30
m3	3	22	nonRR	32
m3	3	35	nonRR	50
m3	3	44	nonRR	31
m3	3	46	nonRR	75
m3	3	49	nonRR	65
m3	3	61	nonRR	56
m3	3	81	nonRR	37
m3	3	89	nonRR	63
m3	3	113	nonRR	59
m3	3	119	nonRR	63
m3	3	122	nonRR	30
m3	3	132	nonRR	36
m3	3	140	nonRR	33
m3	3	141	nonRR	37
m3	3	153	nonRR	43
m3	3	167	nonRR	65
m3	3	179	nonRR	44
m3	3	180	nonRR	40
m3	3	182	nonRR	30
m3	3	189	nonRR	38
m3	3	193	nonRR	46
m3	3	195	nonRR	43
m3	3	198	nonRR	72
m3	3	207	nonRR	48
m3	3	208	nonRR	39
m3	3	209	nonRR	30
m3	3	211	nonRR	57
m3	3	237	nonRR	34
m3	3	247	nonRR	32
m3	3	264	nonRR	50
m3	3	275	nonRR	58
m3	3	298	nonRR	39
m3	3	323	nonRR	34
m3	3	338	nonRR	38
m3	3	350	nonRR	45
m3	3	355	nonRR	48
m3	3	375	nonRR	30
m3	3	376	nonRR	71
m3	3	384	nonRR	42
m3	3	390	nonRR	30
m3	3	409	nonRR	42
m3	3	465	nonRR	30
m3	3	510	nonRR	39
m3	3	512	nonRR	30
m3	3	598	nonRR	30
m3	3	650	nonRR	41
m3	3	660	nonRR	36
m3	3	685	nonRR	67
m3	3	696	nonRR	37
m4	3	5	nonRR	36
m4	3	17	nonRR	31
m4	3	20	nonRR	42
m4	3	24	nonRR	43
m4	3	47	nonRR	35
m4	3	55	nonRR	32
m4	3	57	nonRR	43
m4	3	69	nonRR	30
m4	3	71	nonRR	30
m4	3	74	nonRR	41
m4	3	78	nonRR	30
m4	3	81	nonRR	30
m4	3	82	nonRR	33
m4	3	86	nonRR	51
m4	3	91	nonRR	33
m4	3	104	nonRR	30
m4	3	115	nonRR	38
m4	3	124	nonRR	30
m4	3	128	nonRR	30
m4	3	131	nonRR	52
m4	3	141	nonRR	41
m4	3	142	nonRR	41
m4	3	153	nonRR	34
m4	3	167	nonRR	30
m4	3	172	nonRR	30
m4	3	178	nonRR	47
m4	3	180	nonRR	55
m4	3	182	nonRR	60
m4	3	184	nonRR	31
m4	3	192	nonRR	60
m4	3	205	nonRR	32
m4	3	258	nonRR	31
m4	3	264	nonRR	30
m4	3	274	nonRR	33
m4	3	279	nonRR	70
m4	3	283	nonRR	33
m4	3	293	nonRR	36
m4	3	298	nonRR	70
m4	3	300	nonRR	30
m4	3	310	nonRR	30
m4	3	317	nonRR	51
m4	3	325	nonRR	30
m4	3	337	nonRR	51
m4	3	338	nonRR	54
m4	3	341	nonRR	30
m4	3	366	nonRR	44
m4	3	382	nonRR	30
m4	3	383	nonRR	31
m4	3	390	nonRR	39
m4	3	413	nonRR	31
m4	3	414	nonRR	30
m4	3	456	nonRR	33
m4	3	461	nonRR	38
m4	3	465	nonRR	30
m4	3	472	nonRR	43
m4	3	495	nonRR	34
m4	3	515	nonRR	30
m4	3	519	nonRR	42
m4	3	523	nonRR	31
m4	3	567	nonRR	30
m4	3	599	nonRR	70
m4	3	633	nonRR	30
m4	3	642	nonRR	35
m4	3	671	nonRR	41
m4	3	674	nonRR	57
m4	3	675	nonRR	35
m4	3	679	nonRR	32
m4	3	712	nonRR	40
m4	3	847	nonRR	31
m4	3	871	nonRR	56
m4	3	903	nonRR	30
m4	3	926	nonRR	31
m7	3	4	nonRR	31
m7	3	32	nonRR	51
m7	3	73	nonRR	38
m7	3	97	nonRR	41
m7	3	237	nonRR	39
m7	3	238	nonRR	49
m7	3	259	nonRR	32
m7	3	305	nonRR	45
m7	3	338	nonRR	54
m7	3	353	nonRR	92
m7	3	397	nonRR	45
m7	3	407	nonRR	30
m7	3	524	nonRR	30
m7	3	568	nonRR	34
m7	3	605	nonRR	62
m7	3	606	nonRR	80
m7	3	690	nonRR	36
m7	3	749	nonRR	51
m7	3	776	nonRR	52
m7	3	795	nonRR	35
m7	3	852	nonRR	45
m7	3	952	nonRR	42
m7	3	1048	nonRR	46
m11	3	0	nonRR	36
m11	3	8	nonRR	40
m11	3	10	nonRR	33
m11	3	11	nonRR	61
m11	3	26	nonRR	72
m11	3	45	nonRR	56
m11	3	52	nonRR	32
m11	3	57	nonRR	36
m11	3	68	nonRR	39
m11	3	153	nonRR	31
m12	3	22	nonRR	47
m12	3	39	nonRR	30
m12	3	55	nonRR	30
m12	3	56	nonRR	30
m12	3	74	nonRR	32
m12	3	76	nonRR	31
m12	3	83	nonRR	34
m12	3	95	nonRR	35
m12	3	101	nonRR	36
m12	3	106	nonRR	31
m12	3	125	nonRR	48
m12	3	133	nonRR	33
m12	3	141	nonRR	40
m12	3	181	nonRR	41
m12	3	184	nonRR	57
m12	3	198	nonRR	38
m12	3	203	nonRR	33
m12	3	215	nonRR	41
m12	3	217	nonRR	30
m12	3	218	nonRR	50
m12	3	237	nonRR	54
m12	3	248	nonRR	31
m12	3	250	nonRR	35
m12	3	274	nonRR	40
m12	3	277	nonRR	64
m12	3	279	nonRR	30
m12	3	286	nonRR	30
m12	3	308	nonRR	35
m12	3	309	nonRR	30
m12	3	325	nonRR	34
m12	3	349	nonRR	35
m12	3	363	nonRR	30
m12	3	366	nonRR	36
m12	3	388	nonRR	76
m12	3	390	nonRR	35
m12	3	391	nonRR	35
m12	3	434	nonRR	44
m12	3	456	nonRR	30
m12	3	477	nonRR	30
m12	3	479	nonRR	35
m12	3	509	nonRR	49
m12	3	514	nonRR	46
m12	3	576	nonRR	30
m12	3	601	nonRR	39
m12	3	678	nonRR	32
m12	3	679	nonRR	32
m12	3	687	nonRR	30
m12	3	714	nonRR	33
m12	3	717	nonRR	32
m12	3	727	nonRR	36
m12	3	742	nonRR	34
m12	3	793	nonRR	52
m12	3	837	nonRR	30
m12	3	875	nonRR	36
m12	3	876	nonRR	32
m12	3	1104	nonRR	33
m12	3	1126	nonRR	30
m13	3	152	nonRR	54
m13	3	174	nonRR	64
m13	3	226	nonRR	32
m14	3	1	nonRR	39
m14	3	19	nonRR	30
m14	3	20	nonRR	44
m14	3	23	nonRR	32
m14	3	25	nonRR	59
m14	3	32	nonRR	41
m14	3	35	nonRR	40
m14	3	36	nonRR	33
m14	3	45	nonRR	30
m14	3	46	nonRR	46
m14	3	47	nonRR	30
m14	3	56	nonRR	33
m14	3	57	nonRR	31
m14	3	61	nonRR	38
m14	3	62	nonRR	35
m14	3	63	nonRR	36
m14	3	65	nonRR	36
m14	3	66	nonRR	38
m14	3	67	nonRR	31
m14	3	70	nonRR	31
m14	3	72	nonRR	31
m14	3	75	nonRR	30
m14	3	85	nonRR	33
m14	3	87	nonRR	37
m14	3	88	nonRR	30
m14	3	95	nonRR	42
m14	3	99	nonRR	30
m14	3	101	nonRR	31
m14	3	102	nonRR	30
m14	3	117	nonRR	59
m14	3	128	nonRR	34
m14	3	145	nonRR	36
m14	3	148	nonRR	56
m14	3	153	nonRR	30
m14	3	161	nonRR	38
m14	3	165	nonRR	30
m14	3	176	nonRR	30
m14	3	193	nonRR	30
m14	3	195	nonRR	32
m14	3	201	nonRR	30
m14	3	203	nonRR	53
m14	3	207	nonRR	56
m14	3	213	nonRR	32
m14	3	217	nonRR	39
m14	3	224	nonRR	30
m14	3	233	nonRR	30
m14	3	247	nonRR	30
m14	3	264	nonRR	37
m14	3	266	nonRR	36
m14	3	273	nonRR	44
m14	3	275	nonRR	31
m14	3	283	nonRR	46
m14	3	293	nonRR	38
m14	3	294	nonRR	52
m14	3	300	nonRR	30
m14	3	305	nonRR	31
m14	3	315	nonRR	62
m14	3	327	nonRR	30
m14	3	334	nonRR	67
m14	3	356	nonRR	31
m14	3	357	nonRR	37
m14	3	369	nonRR	30
m14	3	372	nonRR	30
m14	3	375	nonRR	49
m14	3	383	nonRR	30
m14	3	387	nonRR	30
m14	3	398	nonRR	30
m14	3	400	nonRR	31
m14	3	408	nonRR	30
m14	3	410	nonRR	64
m14	3	412	nonRR	31
m14	3	415	nonRR	30
m14	3	421	nonRR	30
m14	3	464	nonRR	63
m14	3	474	nonRR	37
m14	3	491	nonRR	32
m14	3	500	nonRR	46
m14	3	510	nonRR	72
m14	3	511	nonRR	33
m14	3	520	nonRR	30
m14	3	523	nonRR	34
m14	3	533	nonRR	34
m14	3	535	nonRR	53
m14	3	541	nonRR	31
m14	3	546	nonRR	31
m14	3	557	nonRR	59
m14	3	559	nonRR	35
m14	3	570	nonRR	34
m14	3	597	nonRR	30
m14	3	599	nonRR	38
m14	3	610	nonRR	41
m14	3	631	nonRR	37
m14	3	643	nonRR	32
m14	3	650	nonRR	65
m14	3	664	nonRR	30
m14	3	690	nonRR	53
m14	3	707	nonRR	44
m14	3	716	nonRR	30
m14	3	726	nonRR	48
m14	3	732	nonRR	31
m15	3	4	nonRR	57
m15	3	10	nonRR	56
m15	3	12	nonRR	53
m15	3	18	nonRR	45
m15	3	19	nonRR	30
m15	3	20	nonRR	71
m15	3	30	nonRR	39
m15	3	31	nonRR	31
m15	3	38	nonRR	45
m15	3	45	nonRR	40
m15	3	47	nonRR	35
m15	3	50	nonRR	40
m15	3	58	nonRR	32
m15	3	60	nonRR	44
m15	3	61	nonRR	30
m15	3	62	nonRR	49
m15	3	68	nonRR	62
m15	3	72	nonRR	59
m15	3	75	nonRR	30
m15	3	81	nonRR	51
m15	3	91	nonRR	53
m15	3	97	nonRR	34
m15	3	103	nonRR	30
m15	3	112	nonRR	36
m15	3	113	nonRR	69
m15	3	117	nonRR	42
m15	3	128	nonRR	36
m15	3	138	nonRR	50
m15	3	148	nonRR	55
m15	3	153	nonRR	41
m15	3	169	nonRR	32
m15	3	188	nonRR	36
m15	3	194	nonRR	40
m15	3	197	nonRR	44
m15	3	234	nonRR	53
m15	3	237	nonRR	47
m15	3	241	nonRR	36
m15	3	251	nonRR	30
m15	3	254	nonRR	41
m15	3	255	nonRR	50
m15	3	256	nonRR	31
m15	3	260	nonRR	51
m15	3	269	nonRR	36
m15	3	273	nonRR	61
m15	3	274	nonRR	72
m15	3	276	nonRR	36
m15	3	277	nonRR	59
m15	3	283	nonRR	52
m15	3	286	nonRR	63
m15	3	291	nonRR	37
m15	3	292	nonRR	31
m15	3	300	nonRR	39
m15	3	305	nonRR	33
m15	3	306	nonRR	35
m15	3	315	nonRR	35
m15	3	330	nonRR	43
m15	3	339	nonRR	31
m15	3	342	nonRR	38
m15	3	366	nonRR	30
m15	3	367	nonRR	30
m15	3	368	nonRR	39
m15	3	369	nonRR	36
m15	3	370	nonRR	39
m15	3	385	nonRR	52
m15	3	387	nonRR	41
m15	3	407	nonRR	30
m15	3	420	nonRR	63
m15	3	421	nonRR	42
m15	3	422	nonRR	36
m15	3	425	nonRR	53
m15	3	434	nonRR	31
m15	3	436	nonRR	30
m15	3	438	nonRR	41
m15	3	439	nonRR	55
m15	3	444	nonRR	64
m15	3	445	nonRR	36
m15	3	464	nonRR	41
m15	3	472	nonRR	33
m15	3	482	nonRR	57
m15	3	493	nonRR	48
m15	3	521	nonRR	33
m15	3	524	nonRR	45
m15	3	545	nonRR	30
m15	3	549	nonRR	30
m15	3	577	nonRR	34
m15	3	578	nonRR	30
m15	3	580	nonRR	33
m15	3	603	nonRR	35
m15	3	607	nonRR	41
m15	3	612	nonRR	39
m15	3	621	nonRR	30
m15	3	635	nonRR	30
m15	3	642	nonRR	31
m15	3	645	nonRR	36
m15	3	662	nonRR	54
m15	3	667	nonRR	50
m15	3	744	nonRR	51
m15	3	767	nonRR	40
m15	3	776	nonRR	37
m15	3	789	nonRR	40
m15	3	805	nonRR	41
m15	3	819	nonRR	30
m15	3	860	nonRR	30
m15	3	889	nonRR	54
m15	3	953	nonRR	33
m15	3	956	nonRR	35
m15	3	978	nonRR	37
m15	3	1015	nonRR	30
m15	3	1033	nonRR	30
m15	3	1074	nonRR	30
m15	3	1136	nonRR	30
m15	3	1185	nonRR	35
m15	3	1217	nonRR	32
m15	3	1221	nonRR	30
m15	3	1287	nonRR	42
m15	3	1357	nonRR	32
m15	3	1383	nonRR	30
m15	3	1384	nonRR	30
m15	3	1410	nonRR	30
m17	3	10	nonRR	57
m17	3	17	nonRR	31
m17	3	18	nonRR	30
m17	3	21	nonRR	60
m17	3	43	nonRR	51
m17	3	45	nonRR	34
m17	3	47	nonRR	46
m17	3	58	nonRR	55
m17	3	63	nonRR	53
m17	3	68	nonRR	40
m17	3	71	nonRR	37
m17	3	79	nonRR	43
m17	3	84	nonRR	30
m17	3	108	nonRR	71
m17	3	140	nonRR	30
m17	3	171	nonRR	56
m17	3	282	nonRR	43
m17	3	284	nonRR	30
m17	3	294	nonRR	50
m17	3	312	nonRR	31
m17	3	335	nonRR	38
m17	3	344	nonRR	30
m17	3	345	nonRR	50
m17	3	385	nonRR	46
m17	3	592	nonRR	40
m18	3	5	nonRR	30
m18	3	13	nonRR	61
m18	3	14	nonRR	31
m18	3	15	nonRR	30
m18	3	16	nonRR	44
m18	3	20	nonRR	38
m18	3	28	nonRR	49
m18	3	30	nonRR	30
m18	3	40	nonRR	30
m18	3	44	nonRR	35
m18	3	53	nonRR	53
m18	3	62	nonRR	32
m18	3	70	nonRR	30
m18	3	79	nonRR	37
m18	3	89	nonRR	42
m18	3	108	nonRR	44
m18	3	114	nonRR	30
[truncated: 12,455 more rows]

## Sheet: Ext Fig. 3n
mouse	day	cell	cell_category	field_id	is_primary_field	shift
m3	3	0	RR	0	TRUE	-24.1459
m3	3	6	RR	0	TRUE	-17.5763
m3	3	20	RR	0	TRUE	-11.8398
m3	3	27	RR	0	TRUE	-2.79429
m3	3	27	RR	1	FALSE	0.91669
m3	3	63	RR	0	TRUE	6.96269
m3	3	65	RR	0	TRUE	16.2681
m3	3	107	RR	0	TRUE	0.177304
m3	3	125	RR	0	TRUE	5.4401
m3	3	168	RR	0	TRUE	-9.16808
m3	3	188	RR	0	TRUE	32.7119
m3	3	249	RR	0	TRUE	-42.0394
m3	3	326	RR	0	TRUE	2.85305
m3	3	368	RR	0	TRUE	46.649
m3	3	370	RR	0	TRUE	28.552
m3	3	372	RR	0	TRUE	-0.375169
m3	3	396	RR	0	FALSE	8.05778
m3	3	396	RR	1	TRUE	9.59114
m3	3	427	RR	0	TRUE	28.2856
m3	3	427	RR	1	FALSE	28.7896
m3	3	482	RR	0	TRUE	-21.2421
m3	3	594	RR	0	TRUE	-29.9464
m4	3	22	RR	0	TRUE	-10.9475
m4	3	30	RR	0	TRUE	5.09359
m4	3	36	RR	0	TRUE	11.375
m4	3	36	RR	1	FALSE	-1.39578
m4	3	43	RR	0	TRUE	-1.88988
m4	3	58	RR	0	TRUE	33.7179
m4	3	77	RR	0	TRUE	-34.3258
m4	3	77	RR	1	FALSE	-9.38385
m4	3	108	RR	0	TRUE	21.0465
m4	3	114	RR	0	TRUE	-23.3684
m4	3	168	RR	0	TRUE	-1.26458
m4	3	174	RR	0	TRUE	-3.85333
m4	3	193	RR	0	TRUE	17.1693
m4	3	198	RR	0	FALSE	21.9176
m4	3	198	RR	1	TRUE	-19.9814
m4	3	201	RR	0	TRUE	-20.3011
m4	3	209	RR	0	TRUE	2.78562
m4	3	209	RR	1	FALSE	-27.9169
m4	3	209	RR	2	FALSE	-10.2804
m4	3	212	RR	0	TRUE	-50.2366
m4	3	224	RR	0	TRUE	20.5478
m4	3	224	RR	1	FALSE	-21.5689
m4	3	240	RR	0	TRUE	15.7006
m4	3	240	RR	2	FALSE	0.377032
m4	3	240	RR	3	FALSE	-4.83659
m4	3	322	RR	0	TRUE	-0.29796
m4	3	326	RR	0	TRUE	-4.80255
m4	3	334	RR	0	TRUE	49.7256
m4	3	334	RR	1	FALSE	-9.57353
m4	3	379	RR	0	TRUE	-1.02268
m4	3	387	RR	0	TRUE	14.4778
m4	3	387	RR	1	FALSE	-5.14637
m4	3	387	RR	2	FALSE	-0.144095
m4	3	405	RR	0	TRUE	-36.8299
m4	3	418	RR	0	TRUE	-26.326
m4	3	418	RR	1	FALSE	-4.81768
m4	3	426	RR	0	TRUE	-2.76094
m4	3	433	RR	0	FALSE	7.24863
m4	3	433	RR	1	TRUE	-5.97235
m4	3	467	RR	0	TRUE	-8.7341
m4	3	467	RR	1	FALSE	-25.6817
m4	3	483	RR	0	TRUE	1.81428
m4	3	500	RR	0	FALSE	-5.83342
m4	3	500	RR	1	TRUE	0.326382
m4	3	500	RR	2	FALSE	0.726542
m4	3	527	RR	1	TRUE	-22.383
m4	3	527	RR	2	FALSE	-1.87597
m4	3	556	RR	1	FALSE	-6.1603
m4	3	556	RR	2	FALSE	5.93465
m4	3	556	RR	4	TRUE	-2.56514
m4	3	577	RR	0	TRUE	-26.7853
m4	3	645	RR	0	TRUE	18.1725
m4	3	645	RR	1	FALSE	-3.49974
m4	3	667	RR	0	TRUE	-11.6393
m4	3	962	RR	0	TRUE	11.7225
m4	3	962	RR	1	FALSE	-7.94263
m4	3	962	RR	2	FALSE	-8.87091
m7	3	123	RR	0	TRUE	14.6211
m7	3	161	RR	1	TRUE	7.51715
m7	3	300	RR	0	TRUE	3.66623
m7	3	300	RR	1	FALSE	-14.5649
m7	3	332	RR	1	FALSE	0.0826737
m7	3	364	RR	0	FALSE	8.26836
m7	3	382	RR	0	TRUE	22.2358
m7	3	393	RR	0	TRUE	-24.0869
m7	3	463	RR	0	TRUE	-6.79385
m7	3	635	RR	0	TRUE	22.0163
m7	3	699	RR	0	FALSE	-8.77545
m7	3	699	RR	2	TRUE	18.3046
m7	3	805	RR	0	TRUE	1.01468
m7	3	886	RR	1	TRUE	-24.1244
m11	3	5	RR	0	TRUE	-51.316
m11	3	6	RR	0	TRUE	-4.02418
m11	3	9	RR	0	TRUE	2.01655
m11	3	15	RR	0	TRUE	-34.2166
m11	3	23	RR	0	TRUE	-14.6579
m11	3	23	RR	1	FALSE	-16.1997
m11	3	61	RR	0	TRUE	0.736612
m11	3	61	RR	1	FALSE	-4.86461
m11	3	76	RR	0	TRUE	23.9065
m11	3	76	RR	1	FALSE	7.54903
m11	3	151	RR	1	TRUE	-17.8188
m11	3	151	RR	2	FALSE	2.82552
m12	3	1	RR	0	TRUE	20.9758
m12	3	28	RR	0	TRUE	33.4266
m12	3	44	RR	0	TRUE	1.02035
m12	3	72	RR	0	TRUE	19.2613
m12	3	88	RR	0	TRUE	42.8969
m12	3	94	RR	0	TRUE	11.8944
m12	3	112	RR	0	TRUE	11.0168
m12	3	131	RR	0	TRUE	74.8581
m12	3	142	RR	0	TRUE	9.7322
m12	3	151	RR	0	TRUE	75.9745
m12	3	155	RR	0	TRUE	49.1742
m12	3	164	RR	0	TRUE	35.4199
m12	3	179	RR	0	TRUE	7.62312
m12	3	182	RR	0	TRUE	15.5069
m12	3	188	RR	0	TRUE	-5.71988
m12	3	191	RR	0	TRUE	83.7306
m12	3	196	RR	0	TRUE	-35.5783
m12	3	204	RR	0	TRUE	28.0252
m12	3	214	RR	0	TRUE	-4.37569
m12	3	219	RR	0	TRUE	19.3292
m12	3	247	RR	0	TRUE	29.3879
m12	3	254	RR	0	TRUE	2.77028
m12	3	257	RR	0	TRUE	40.4089
m12	3	275	RR	0	TRUE	0.631119
m12	3	283	RR	1	FALSE	-7.09825
m12	3	283	RR	2	TRUE	9.61918
m12	3	300	RR	0	TRUE	-9.8657
m12	3	310	RR	0	TRUE	-14.0572
m12	3	321	RR	0	TRUE	39.306
m12	3	344	RR	0	TRUE	6.9237
m12	3	351	RR	0	TRUE	-5.82765
m12	3	352	RR	0	TRUE	50.8473
m12	3	383	RR	0	TRUE	23.4811
m12	3	425	RR	0	TRUE	14.1064
m12	3	454	RR	0	TRUE	60.4074
m12	3	464	RR	0	TRUE	15.9111
m12	3	470	RR	0	TRUE	-2.03576
m12	3	472	RR	0	TRUE	16.9318
m12	3	476	RR	0	TRUE	-2.10078
m12	3	494	RR	0	TRUE	14.9719
m12	3	517	RR	1	TRUE	10.8471
m12	3	535	RR	0	TRUE	4.14951
m12	3	560	RR	0	TRUE	5.03461
m12	3	621	RR	1	FALSE	-0.984127
m12	3	629	RR	0	TRUE	66.9849
m12	3	636	RR	0	FALSE	-16.1664
m12	3	636	RR	1	TRUE	-4.92428
m12	3	764	RR	0	FALSE	6.55086
m12	3	764	RR	1	TRUE	4.28561
m12	3	788	RR	0	TRUE	-1.27242
m12	3	788	RR	1	FALSE	0.121348
m12	3	895	RR	0	TRUE	-16.7638
m12	3	916	RR	0	TRUE	-14.4783
m12	3	1039	RR	0	TRUE	-22.6434
m12	3	1071	RR	0	FALSE	-22.9958
m12	3	1071	RR	1	TRUE	22.6315
m14	3	0	RR	0	TRUE	-4.76902
m14	3	6	RR	0	TRUE	81.1538
m14	3	34	RR	0	TRUE	69.1833
m14	3	37	RR	0	FALSE	-5.02175
m14	3	37	RR	1	TRUE	-20.7668
m14	3	52	RR	0	TRUE	-4.35143
m14	3	109	RR	0	TRUE	3.35118
m14	3	109	RR	1	FALSE	-17.6909
m14	3	137	RR	0	FALSE	2.80695
m14	3	137	RR	1	TRUE	-4.78002
m14	3	138	RR	0	TRUE	-10.0746
m14	3	151	RR	0	TRUE	-27.0873
m14	3	156	RR	0	TRUE	1.95059
m14	3	160	RR	0	TRUE	-8.93905
m14	3	167	RR	0	TRUE	47.2907
m14	3	167	RR	1	FALSE	-0.817521
m14	3	212	RR	0	TRUE	-59.1743
m14	3	226	RR	0	FALSE	-2.39061
m14	3	226	RR	1	TRUE	10.6753
m14	3	243	RR	0	FALSE	-16.2102
m14	3	243	RR	1	TRUE	-9.87692
m14	3	250	RR	0	FALSE	-65.3004
m14	3	250	RR	1	TRUE	-27.4204
m14	3	255	RR	0	TRUE	-17.3004
m14	3	297	RR	0	TRUE	-24.0429
m14	3	302	RR	0	TRUE	-60.7408
m14	3	349	RR	0	TRUE	-19.6321
m14	3	363	RR	0	TRUE	-5.83034
m14	3	374	RR	0	TRUE	65.2006
m14	3	374	RR	1	FALSE	3.80981
m14	3	390	RR	0	TRUE	-21.7685
m14	3	447	RR	0	TRUE	42.9336
m14	3	487	RR	0	TRUE	4.57191
m14	3	487	RR	1	FALSE	10.2496
m14	3	540	RR	0	TRUE	8.12072
m14	3	540	RR	1	FALSE	-3.05811
m14	3	581	RR	0	TRUE	-8.26031
m14	3	590	RR	0	TRUE	-13.4767
m14	3	598	RR	0	TRUE	7.44844
m14	3	603	RR	0	FALSE	6.47318
m14	3	603	RR	1	TRUE	-27.7865
m14	3	735	RR	0	FALSE	-10.4437
m14	3	735	RR	1	TRUE	-6.83722
m14	3	735	RR	2	FALSE	-2.18638
m14	3	752	RR	0	TRUE	7.47057
m14	3	752	RR	1	FALSE	30.6929
m15	3	24	RR	0	TRUE	7.26582
m15	3	33	RR	0	TRUE	-5.37049
m15	3	33	RR	1	FALSE	-5.52844
m15	3	41	RR	0	TRUE	12.1209
m15	3	51	RR	0	TRUE	-9.83693
m15	3	70	RR	0	TRUE	41.2774
m15	3	73	RR	0	TRUE	-2.38472
m15	3	94	RR	0	TRUE	-10.3875
m15	3	98	RR	0	TRUE	2.65555
m15	3	98	RR	1	FALSE	-1.30891
m15	3	140	RR	0	TRUE	1.63268
m15	3	156	RR	1	TRUE	17.5307
m15	3	170	RR	0	TRUE	-0.199486
m15	3	178	RR	0	TRUE	-20.1246
m15	3	201	RR	0	TRUE	-28.2372
m15	3	201	RR	1	FALSE	-2.36658
m15	3	204	RR	0	TRUE	-3.59412
m15	3	204	RR	1	FALSE	-6.53513
m15	3	205	RR	0	TRUE	-13.7189
m15	3	229	RR	1	TRUE	-0.821471
m15	3	229	RR	2	FALSE	-12.6688
m15	3	259	RR	0	TRUE	-44.0244
m15	3	259	RR	1	FALSE	-9.94953
m15	3	278	RR	0	FALSE	8.27871
m15	3	278	RR	1	TRUE	15.932
m15	3	309	RR	1	TRUE	19.5048
m15	3	309	RR	2	FALSE	5.0811
m15	3	337	RR	0	TRUE	0.475863
m15	3	337	RR	1	FALSE	0.967808
m15	3	344	RR	0	TRUE	-30.7453
m15	3	371	RR	1	FALSE	-21.793
m15	3	371	RR	2	TRUE	-7.54055
m15	3	374	RR	0	TRUE	22.9268
m15	3	383	RR	0	TRUE	-14.5075
m15	3	386	RR	0	FALSE	-27.1122
m15	3	386	RR	1	FALSE	4.49656
m15	3	386	RR	2	TRUE	-28.701
m15	3	393	RR	0	TRUE	17.2352
m15	3	414	RR	1	TRUE	49.5643
m15	3	437	RR	0	FALSE	8.37687
m15	3	437	RR	1	TRUE	-31.7497
m15	3	437	RR	2	FALSE	-5.02925
m15	3	452	RR	0	TRUE	18.3401
m15	3	452	RR	1	FALSE	-11.6738
m15	3	453	RR	0	TRUE	7.16346
m15	3	453	RR	1	FALSE	-9.36618
m15	3	453	RR	2	FALSE	0.513983
m15	3	459	RR	0	FALSE	5.55199
m15	3	459	RR	1	TRUE	-2.1189
m15	3	459	RR	2	FALSE	14.9021
m15	3	490	RR	0	FALSE	-7.68699
m15	3	490	RR	1	TRUE	-3.91021
m15	3	490	RR	2	FALSE	-11.1426
m15	3	501	RR	1	TRUE	-20.3762
m15	3	527	RR	0	TRUE	3.40154
m15	3	527	RR	1	FALSE	25.4813
m15	3	692	RR	0	TRUE	3.58403
m15	3	758	RR	0	TRUE	-11.1791
m15	3	894	RR	0	FALSE	33.1695
m15	3	894	RR	1	TRUE	-4.27996
m15	3	930	RR	0	TRUE	-56.9884
m15	3	965	RR	1	TRUE	4.47676
m15	3	965	RR	2	FALSE	9.98009
m15	3	981	RR	0	FALSE	-12.8871
m15	3	981	RR	1	TRUE	-39.9028
m15	3	981	RR	2	FALSE	11.1019
m15	3	981	RR	3	FALSE	0.341969
m15	3	1360	RR	0	FALSE	-1.60758
m15	3	1360	RR	2	TRUE	11.7367
m15	3	1360	RR	3	FALSE	-0.200179
m17	3	12	RR	0	TRUE	-0.00760387
m17	3	13	RR	1	TRUE	2.80363
m17	3	19	RR	0	TRUE	-50.195
m17	3	22	RR	0	TRUE	-11.4697
m17	3	31	RR	0	TRUE	7.07972
m17	3	34	RR	0	TRUE	-12.3798
m17	3	181	RR	0	FALSE	-8.66338
m17	3	181	RR	1	FALSE	17.648
m17	3	181	RR	2	TRUE	11.2873
m17	3	182	RR	0	TRUE	-9.42125
m17	3	182	RR	2	FALSE	-7.1426
m17	3	289	RR	0	TRUE	44.725
m17	3	296	RR	0	TRUE	-24.3959
m17	3	296	RR	1	FALSE	-4.36696
m17	3	304	RR	0	TRUE	1.56959
m17	3	315	RR	0	TRUE	10.8239
m17	3	387	RR	1	FALSE	23.7351
m17	3	390	RR	1	TRUE	-2.93922
m17	3	392	RR	0	FALSE	-0.198251
m17	3	392	RR	1	TRUE	-30.7123
m17	3	429	RR	0	TRUE	33.8973
m17	3	501	RR	0	FALSE	1.39133
m17	3	501	RR	1	FALSE	-11.6922
m17	3	501	RR	2	TRUE	11.5326
m18	3	0	RR	0	TRUE	-35.4667
m18	3	8	RR	1	TRUE	-0.0600451
m18	3	27	RR	0	FALSE	23.3814
m18	3	27	RR	1	TRUE	5.78265
m18	3	33	RR	0	TRUE	49.9633
m18	3	36	RR	0	TRUE	-1.69041
m18	3	56	RR	0	TRUE	20.4218
m18	3	98	RR	0	TRUE	86.1147
m18	3	174	RR	0	TRUE	-0.520813
m18	3	175	RR	0	FALSE	18.6401
m18	3	175	RR	1	TRUE	-35.0261
m18	3	185	RR	0	FALSE	12.7064
m18	3	185	RR	1	TRUE	-4.35348
m18	3	185	RR	2	FALSE	-1.60845
m18	3	217	RR	1	TRUE	13.6254
m18	3	224	RR	0	TRUE	4.78987
m18	3	239	RR	0	TRUE	-24.5361
m18	3	253	RR	0	TRUE	-4.22701
m18	3	272	RR	0	FALSE	14.2726
m18	3	272	RR	1	TRUE	-6.91016
m18	3	281	RR	0	TRUE	18.4826
m18	3	311	RR	0	TRUE	1.07089
m18	3	345	RR	0	FALSE	-3.91203
m18	3	345	RR	1	TRUE	0.69727
m18	3	345	RR	2	FALSE	26.5236
m18	3	374	RR	1	TRUE	-58.6862
m18	3	680	RR	0	FALSE	8.45301
m18	3	680	RR	1	TRUE	0.772696
m18	3	843	RR	0	TRUE	-19.2192
m18	3	843	RR	1	FALSE	2.46256
m18	3	896	RR	0	TRUE	43.8278
m18	3	898	RR	0	FALSE	-2.80834
m18	3	898	RR	1	TRUE	17.755
m18	3	903	RR	0	TRUE	-60.3368
m18	3	908	RR	0	TRUE	59.6048
m18	3	914	RR	0	TRUE	-2.9535
m18	3	914	RR	1	FALSE	-29.7113
m18	3	915	RR	0	TRUE	-39.3002
m18	3	918	RR	0	TRUE	55.4556
m18	3	919	RR	1	TRUE	6.63754
m18	3	928	RR	0	TRUE	23.5143
m18	3	929	RR	0	TRUE	8.57803
m18	3	931	RR	0	TRUE	-46.0439
m18	3	942	RR	0	TRUE	35.2767
m18	3	944	RR	0	TRUE	47.4729
m18	3	944	RR	1	FALSE	-33.5673
m18	3	947	RR	0	TRUE	13.456
m18	3	947	RR	1	FALSE	-7.28221
m18	3	957	RR	0	TRUE	-8.26067
m18	3	965	RR	0	FALSE	2.15518
m18	3	965	RR	1	TRUE	1.05588
m18	3	969	RR	0	TRUE	-39.4671
m18	3	969	RR	1	FALSE	-1.88714
m18	3	972	RR	0	TRUE	-37.8722
m18	3	988	RR	0	TRUE	25.2181
m18	3	1003	RR	0	TRUE	28.625
m18	3	1025	RR	0	TRUE	-19.0944
m18	3	1044	RR	1	TRUE	86.0374
m18	3	1050	RR	0	TRUE	14.2372
m18	3	1058	RR	0	FALSE	8.97942
m18	3	1058	RR	1	TRUE	35.5829
m18	3	1058	RR	2	FALSE	-32.1985
m18	3	1142	RR	0	TRUE	30.6183
m18	3	1148	RR	1	TRUE	40.2113
m18	3	1151	RR	1	TRUE	16.9035
m18	3	1151	RR	2	FALSE	-0.341707
m18	3	1163	RR	0	TRUE	0.822314
m18	3	1163	RR	1	FALSE	6.23459
m18	3	1169	RR	1	FALSE	-2.89408
m18	3	1188	RR	0	TRUE	36.7937
m18	3	1219	RR	0	TRUE	10.0179
m18	3	1219	RR	1	FALSE	34.9109
m18	3	1225	RR	0	TRUE	19.2823
m18	3	1236	RR	0	FALSE	-4.79478
m18	3	1236	RR	1	TRUE	10.9096
m18	3	1285	RR	1	TRUE	44.4218
m18	3	1286	RR	0	TRUE	59.2158
m18	3	1319	RR	0	TRUE	-45.9454
m18	3	1354	RR	0	TRUE	18.0688
m18	3	1354	RR	1	FALSE	17.612
m18	3	1389	RR	0	TRUE	14.847
m18	3	1515	RR	0	TRUE	2.10342
m18	3	1515	RR	1	FALSE	-9.84367
m18	3	1566	RR	0	TRUE	-19.2981
m18	3	1566	RR	1	FALSE	-5.20885
m18	3	1658	RR	0	TRUE	6.15375
m18	3	1668	RR	0	TRUE	7.49743
m18	3	1668	RR	1	FALSE	8.86979
m18	3	1768	RR	0	FALSE	-8.69156
m18	3	1768	RR	1	TRUE	-5.68906
m18	3	1981	RR	0	TRUE	0.111777
m18	3	2019	RR	0	TRUE	37.9306
m19	3	18	RR	0	TRUE	-9.62201
m19	3	18	RR	1	FALSE	-1.33741
m19	3	46	RR	0	TRUE	-46.9426
m19	3	51	RR	1	TRUE	5.85835
m19	3	51	RR	2	FALSE	23.1196
m19	3	53	RR	0	TRUE	-11.8081
m19	3	58	RR	0	TRUE	18.1293
m19	3	58	RR	1	FALSE	5.45309
m19	3	71	RR	0	TRUE	-3.65077
m19	3	85	RR	0	TRUE	-34.5057
m19	3	142	RR	0	TRUE	4.17004
m19	3	159	RR	0	TRUE	-1.82685
m19	3	166	RR	0	FALSE	-7.74194
m19	3	166	RR	2	TRUE	-4.80318
m19	3	166	RR	3	FALSE	-0.965786
m19	3	202	RR	0	TRUE	-10.7727
m19	3	242	RR	0	TRUE	-15.9766
m19	3	242	RR	1	FALSE	-7.13812
m3	3	7	TR	0	TRUE	-2.03588
m3	3	8	TR	0	TRUE	33.2898
m3	3	10	TR	0	TRUE	6.1186
m3	3	21	TR	0	TRUE	-0.403715
m3	3	32	TR	0	TRUE	-2.56065
m3	3	34	TR	0	TRUE	13.5639
m3	3	39	TR	0	TRUE	0.670605
m3	3	57	TR	0	TRUE	46.2497
m3	3	58	TR	0	TRUE	-1.71355
m3	3	62	TR	0	TRUE	-5.53318
m3	3	67	TR	0	FALSE	-31.0075
m3	3	67	TR	1	FALSE	-4.30385
m3	3	67	TR	2	TRUE	-7.03129
m3	3	77	TR	0	TRUE	-0.16894
m3	3	78	TR	0	TRUE	-15.6064
m3	3	79	TR	0	TRUE	-6.03104
m3	3	90	TR	0	TRUE	-28.2109
m3	3	94	TR	0	TRUE	-81.5586
m3	3	99	TR	0	FALSE	16.0646
m3	3	99	TR	1	TRUE	-1.46854
m3	3	108	TR	0	TRUE	-1.16886
m3	3	120	TR	0	FALSE	-8.87313
m3	3	120	TR	1	TRUE	1.5817
m3	3	139	TR	0	TRUE	0.569195
m3	3	143	TR	0	TRUE	21.6871
m3	3	143	TR	1	FALSE	-15.1021
m3	3	148	TR	0	TRUE	-11.2804
m3	3	151	TR	0	TRUE	7.21117
m3	3	152	TR	0	TRUE	-9.22061
m3	3	169	TR	0	FALSE	-6.06354
m3	3	169	TR	1	TRUE	-1.00252
m3	3	171	TR	0	TRUE	-14.4455
m3	3	178	TR	1	TRUE	-17.2605
m3	3	191	TR	0	TRUE	-1.53511
m3	3	199	TR	0	FALSE	-9.27684
m3	3	199	TR	1	FALSE	44.2255
m3	3	199	TR	2	TRUE	-1.77981
m3	3	213	TR	0	FALSE	17.561
m3	3	213	TR	1	TRUE	11.8351
m3	3	216	TR	0	FALSE	17.6737
m3	3	216	TR	1	TRUE	-2.01869
m3	3	217	TR	0	TRUE	27.9979
m3	3	219	TR	0	TRUE	-13.742
m3	3	221	TR	0	TRUE	3.02438
m3	3	225	TR	0	FALSE	2.24319
m3	3	225	TR	1	TRUE	10.0061
m3	3	229	TR	0	TRUE	-5.95523
m3	3	233	TR	0	TRUE	16.0369
m3	3	239	TR	0	TRUE	-8.15555
m3	3	260	TR	0	TRUE	1.36245
m3	3	270	TR	0	FALSE	-10.4608
m3	3	270	TR	1	TRUE	-13.2638
m3	3	273	TR	0	TRUE	-12.5387
m3	3	278	TR	0	FALSE	-17.1552
m3	3	278	TR	1	TRUE	-2.49811
m3	3	282	TR	0	TRUE	1.24341
m3	3	288	TR	0	TRUE	-6.76798
m3	3	293	TR	1	TRUE	10.4398
m3	3	295	TR	0	TRUE	5.88591
m3	3	296	TR	2	TRUE	-2.82009
m3	3	318	TR	0	TRUE	-19.5265
m3	3	318	TR	1	FALSE	3.7429
m3	3	335	TR	0	TRUE	26.06
m3	3	345	TR	0	TRUE	-7.49494
m3	3	356	TR	0	TRUE	-4.26775
m3	3	366	TR	0	TRUE	12.2602
m3	3	387	TR	0	TRUE	-4.58452
m3	3	387	TR	1	FALSE	-32.3065
m3	3	393	TR	0	TRUE	17.8578
m3	3	418	TR	0	TRUE	-2.88976
m3	3	418	TR	1	FALSE	-21.3583
m3	3	431	TR	0	TRUE	13.3316
m3	3	440	TR	0	TRUE	2.978
m3	3	451	TR	0	TRUE	-5.72003
m3	3	481	TR	0	TRUE	3.57522
m3	3	491	TR	0	TRUE	-19.7675
m3	3	521	TR	0	FALSE	-19.4028
m3	3	521	TR	1	TRUE	8.78063
m3	3	548	TR	0	TRUE	1.55273
m3	3	558	TR	0	FALSE	21.2692
m3	3	558	TR	1	TRUE	-7.32205
m3	3	565	TR	0	FALSE	-10.1494
m3	3	565	TR	1	TRUE	34.212
m3	3	629	TR	0	TRUE	-3.74093
m3	3	630	TR	0	TRUE	7.28656
m3	3	631	TR	0	FALSE	-7.0113
m3	3	631	TR	1	TRUE	-5.43515
m3	3	699	TR	0	TRUE	-3.636
m3	3	780	TR	0	TRUE	-10.4593
m3	3	801	TR	0	TRUE	0.989281
m3	3	856	TR	0	TRUE	-11.2704
m3	3	1001	TR	1	TRUE	-1.84098
m4	3	0	TR	0	TRUE	-27.6067
m4	3	1	TR	0	FALSE	-9.27319
m4	3	1	TR	1	TRUE	-17.2362
m4	3	2	TR	0	TRUE	6.17571
m4	3	8	TR	0	TRUE	8.97709
m4	3	9	TR	0	TRUE	-4.90647
m4	3	10	TR	0	TRUE	-5.04572
m4	3	11	TR	0	TRUE	-2.3709
m4	3	12	TR	0	TRUE	15.7606
m4	3	13	TR	0	FALSE	16.9765
m4	3	13	TR	1	TRUE	-68.0405
m4	3	14	TR	0	FALSE	-8.35918
m4	3	14	TR	1	TRUE	5.42617
m4	3	16	TR	0	TRUE	-4.7221
m4	3	25	TR	0	TRUE	13.2925
m4	3	26	TR	0	TRUE	-10.4517
m4	3	28	TR	0	TRUE	12.7099
m4	3	28	TR	1	FALSE	-26.5519
m4	3	31	TR	0	TRUE	-2.39615
m4	3	31	TR	1	FALSE	-0.701991
m4	3	32	TR	0	TRUE	-37.0938
m4	3	34	TR	0	TRUE	3.6191
m4	3	39	TR	0	TRUE	14.323
m4	3	41	TR	1	TRUE	-15.0883
m4	3	44	TR	0	TRUE	5.30513
m4	3	46	TR	0	TRUE	-7.38254
m4	3	54	TR	0	FALSE	21.7668
m4	3	54	TR	1	TRUE	-5.84985
m4	3	59	TR	0	TRUE	13.4624
m4	3	60	TR	0	TRUE	2.82364
m4	3	61	TR	1	TRUE	-7.12204
m4	3	62	TR	0	FALSE	16.9385
m4	3	62	TR	1	TRUE	2.0164
m4	3	65	TR	0	TRUE	-2.65523
m4	3	67	TR	0	TRUE	-23.95
m4	3	67	TR	1	FALSE	-15.6079
m4	3	68	TR	0	TRUE	21.5953
m4	3	70	TR	0	TRUE	8.66131
m4	3	72	TR	0	TRUE	4.37398
m4	3	73	TR	2	TRUE	34.632
m4	3	73	TR	3	FALSE	-17.4398
m4	3	83	TR	0	FALSE	-4.94913
m4	3	83	TR	2	TRUE	-8.21668
m4	3	85	TR	0	FALSE	-22.3471
m4	3	85	TR	1	TRUE	-7.94318
m4	3	90	TR	0	TRUE	-2.98386
m4	3	90	TR	1	FALSE	-1.48792
m4	3	90	TR	2	FALSE	-4.17728
m4	3	90	TR	3	FALSE	3.64585
m4	3	92	TR	0	TRUE	-24.2704
m4	3	92	TR	1	FALSE	-2.9218
m4	3	94	TR	0	TRUE	3.52096
m4	3	95	TR	0	TRUE	6.00995
m4	3	98	TR	0	TRUE	6.03181
m4	3	99	TR	0	TRUE	-0.676359
m4	3	101	TR	0	TRUE	3.25435
m4	3	103	TR	0	TRUE	1.09835
m4	3	103	TR	1	FALSE	-11.8622
m4	3	110	TR	0	TRUE	-67.1842
m4	3	111	TR	0	TRUE	15.4388
m4	3	112	TR	0	FALSE	-14.5082
m4	3	112	TR	1	TRUE	1.36558
m4	3	117	TR	0	FALSE	4.98732
m4	3	117	TR	1	TRUE	-17.2956
m4	3	118	TR	1	TRUE	-1.70976
m4	3	121	TR	0	TRUE	-3.86094
m4	3	122	TR	0	TRUE	27.9687
m4	3	126	TR	0	TRUE	3.28115
m4	3	126	TR	1	FALSE	-0.694411
m4	3	129	TR	0	TRUE	9.91121
m4	3	130	TR	0	TRUE	-2.79423
m4	3	133	TR	0	TRUE	-12.6142
m4	3	134	TR	0	TRUE	9.9857
m4	3	136	TR	0	FALSE	-0.530166
m4	3	136	TR	1	TRUE	-0.0603671
m4	3	139	TR	0	TRUE	2.231
m4	3	154	TR	2	TRUE	14.5868
m4	3	155	TR	0	TRUE	2.80511
m4	3	161	TR	1	TRUE	5.96699
m4	3	162	TR	0	TRUE	-0.452609
m4	3	170	TR	0	TRUE	-0.884808
m4	3	171	TR	0	TRUE	3.12087
m4	3	177	TR	0	TRUE	1.11747
m4	3	177	TR	1	FALSE	-10.3229
m4	3	179	TR	0	FALSE	3.30848
m4	3	179	TR	1	TRUE	4.3454
m4	3	181	TR	0	TRUE	9.91324
m4	3	185	TR	1	TRUE	13.6515
m4	3	189	TR	0	TRUE	7.45087
m4	3	190	TR	0	TRUE	-5.58234
m4	3	194	TR	0	TRUE	2.2536
m4	3	196	TR	0	TRUE	-2.31143
m4	3	197	TR	0	FALSE	12.3674
m4	3	197	TR	1	TRUE	-8.08239
m4	3	199	TR	0	TRUE	2.24159
m4	3	202	TR	0	TRUE	-0.850032
m4	3	206	TR	0	TRUE	10.0271
m4	3	211	TR	0	FALSE	-25.438
m4	3	211	TR	1	TRUE	-3.03467
m4	3	214	TR	3	TRUE	-5.16958
m4	3	216	TR	0	TRUE	-6.98935
m4	3	217	TR	0	TRUE	0.5698
m4	3	218	TR	0	TRUE	-0.0817099
m4	3	220	TR	0	TRUE	-16.5443
m4	3	220	TR	1	FALSE	-2.83557
m4	3	221	TR	0	FALSE	-2.57724
m4	3	221	TR	2	TRUE	-19.0355
m4	3	222	TR	0	TRUE	5.87016
m4	3	227	TR	1	TRUE	-5.97824
m4	3	228	TR	0	TRUE	-6.67031
m4	3	229	TR	0	FALSE	-15.151
m4	3	229	TR	1	TRUE	26.407
m4	3	230	TR	0	TRUE	-9.09877
m4	3	233	TR	0	FALSE	-10.6867
m4	3	233	TR	1	TRUE	4.51849
m4	3	236	TR	0	TRUE	-0.416226
m4	3	236	TR	1	FALSE	-4.7069
m4	3	236	TR	2	FALSE	1.21014
m4	3	237	TR	0	FALSE	-3.00837
m4	3	237	TR	1	TRUE	-11.2594
m4	3	239	TR	0	TRUE	-31.2103
m4	3	249	TR	0	TRUE	3.04597
m4	3	260	TR	0	TRUE	-6.04611
m4	3	261	TR	0	TRUE	1.39737
m4	3	265	TR	0	TRUE	-0.808167
m4	3	271	TR	0	TRUE	-2.18908
m4	3	272	TR	0	TRUE	-0.140887
m4	3	273	TR	0	FALSE	42.4304
m4	3	273	TR	1	TRUE	1.51832
m4	3	277	TR	0	FALSE	-35.9439
m4	3	281	TR	0	TRUE	1.46271
m4	3	284	TR	0	FALSE	3.02805
m4	3	284	TR	1	TRUE	-3.56227
m4	3	291	TR	1	TRUE	12.0851
m4	3	291	TR	2	FALSE	4.23575
m4	3	297	TR	1	TRUE	6.50489
m4	3	305	TR	1	TRUE	-4.83102
m4	3	306	TR	0	TRUE	-8.60607
m4	3	307	TR	0	FALSE	-3.27099
m4	3	307	TR	1	FALSE	-0.693923
m4	3	307	TR	2	TRUE	-7.53931
m4	3	311	TR	0	FALSE	3.65624
m4	3	311	TR	1	TRUE	1.44928
m4	3	313	TR	0	TRUE	-3.92197
m4	3	313	TR	1	FALSE	-0.464458
m4	3	314	TR	0	FALSE	-1.57321
m4	3	314	TR	1	TRUE	2.4906
m4	3	315	TR	0	TRUE	0.674045
m4	3	316	TR	0	FALSE	2.54063
m4	3	316	TR	1	TRUE	-3.58532
m4	3	323	TR	0	TRUE	-1.39699
m4	3	327	TR	1	FALSE	-12.3417
m4	3	327	TR	2	TRUE	8.42971
m4	3	327	TR	3	FALSE	22.6632
m4	3	328	TR	0	TRUE	-14.1383
m4	3	330	TR	0	TRUE	-1.06405
m4	3	330	TR	2	FALSE	18.0887
m4	3	342	TR	0	FALSE	4.3576
m4	3	342	TR	1	FALSE	-6.6269
m4	3	342	TR	2	TRUE	-8.13427
m4	3	343	TR	0	TRUE	-4.22963
m4	3	344	TR	0	TRUE	-6.88924
m4	3	347	TR	1	FALSE	-5.90776
m4	3	347	TR	2	TRUE	8.43514
m4	3	350	TR	1	FALSE	-11.2013
m4	3	350	TR	2	TRUE	6.60342
m4	3	351	TR	0	TRUE	20.3044
m4	3	354	TR	0	FALSE	3.10094
m4	3	354	TR	1	FALSE	-34.2518
m4	3	354	TR	2	TRUE	-5.97926
m4	3	360	TR	1	FALSE	-14.998
m4	3	360	TR	2	TRUE	-8.87384
m4	3	371	TR	0	TRUE	7.41892
m4	3	373	TR	0	FALSE	-31.059
m4	3	373	TR	1	TRUE	-3.53487
m4	3	380	TR	0	FALSE	-4.72778
m4	3	380	TR	1	TRUE	-16.3562
m4	3	384	TR	0	FALSE	-1.65654
m4	3	384	TR	1	FALSE	-8.62894
m4	3	384	TR	2	TRUE	-1.94151
m4	3	386	TR	0	TRUE	3.2627
m4	3	388	TR	0	TRUE	-8.34996
m4	3	395	TR	0	FALSE	1.3395
m4	3	395	TR	1	TRUE	-0.357114
m4	3	396	TR	0	TRUE	2.74213
m4	3	397	TR	1	TRUE	37.6533
m4	3	398	TR	0	TRUE	19.8643
m4	3	398	TR	1	FALSE	-30.2711
m4	3	400	TR	0	TRUE	3.78705
m4	3	400	TR	1	FALSE	-0.25477
m4	3	408	TR	1	TRUE	4.83086
m4	3	410	TR	0	TRUE	-7.13307
m4	3	412	TR	0	TRUE	-4.32118
m4	3	421	TR	1	FALSE	-6.14941
m4	3	421	TR	2	TRUE	5.28156
m4	3	425	TR	0	TRUE	-27.6057
m4	3	425	TR	2	FALSE	2.85133
m4	3	429	TR	0	FALSE	6.13038
m4	3	429	TR	1	FALSE	-10.6364
m4	3	429	TR	2	TRUE	1.46668
m4	3	430	TR	1	TRUE	-5.0364
m4	3	431	TR	0	TRUE	-10.9234
m4	3	431	TR	3	FALSE	14.9739
m4	3	432	TR	1	TRUE	16.2212
m4	3	436	TR	0	TRUE	-9.40156
m4	3	437	TR	0	FALSE	3.26432
m4	3	437	TR	1	TRUE	19.6235
m4	3	443	TR	0	TRUE	2.6916
m4	3	447	TR	0	TRUE	8.38442
m4	3	448	TR	0	TRUE	-3.14616
m4	3	453	TR	0	TRUE	-2.99556
m4	3	473	TR	0	TRUE	3.30112
m4	3	475	TR	0	FALSE	18.9562
m4	3	475	TR	1	TRUE	7.21651
m4	3	482	TR	0	TRUE	1.1246
m4	3	485	TR	0	TRUE	-15.1288
m4	3	487	TR	0	TRUE	-11.5309
m4	3	488	TR	0	TRUE	62.3209
m4	3	488	TR	1	FALSE	-0.12103
m4	3	491	TR	0	TRUE	-0.777679
m4	3	496	TR	0	TRUE	-6.64753
m4	3	496	TR	1	FALSE	-2.45155
m4	3	497	TR	0	TRUE	-5.55462
m4	3	499	TR	0	TRUE	-6.94418
m4	3	501	TR	1	TRUE	-4.7098
m4	3	503	TR	0	TRUE	2.87055
m4	3	503	TR	1	FALSE	11.7119
m4	3	503	TR	2	FALSE	-4.68503
m4	3	509	TR	0	TRUE	-20.9277
m4	3	512	TR	0	FALSE	10.3176
m4	3	512	TR	1	TRUE	-21.9735
m4	3	512	TR	2	FALSE	2.18674
m4	3	518	TR	0	TRUE	5.86606
m4	3	532	TR	0	TRUE	0.56523
m4	3	536	TR	0	TRUE	-41.6339
m4	3	541	TR	0	TRUE	14.7634
m4	3	545	TR	1	FALSE	2.79862
m4	3	545	TR	2	TRUE	-31.1331
m4	3	550	TR	0	TRUE	0.917411
m4	3	570	TR	0	TRUE	-0.703148
m4	3	572	TR	0	FALSE	-1.21752
m4	3	572	TR	1	TRUE	-8.50994
m4	3	578	TR	0	TRUE	3.39042
m4	3	579	TR	0	TRUE	2.1432
m4	3	581	TR	0	TRUE	-22.8186
m4	3	584	TR	1	TRUE	-12.5258
m4	3	592	TR	0	TRUE	3.99553
m4	3	603	TR	0	FALSE	0.281367
m4	3	603	TR	1	TRUE	-2.27946
m4	3	607	TR	0	TRUE	1.43051
m4	3	611	TR	0	TRUE	1.4672
m4	3	625	TR	0	TRUE	4.85838
m4	3	627	TR	0	TRUE	-3.5348
m4	3	628	TR	0	FALSE	0.63758
m4	3	628	TR	1	TRUE	-0.0611887
m4	3	634	TR	1	TRUE	11.749
m4	3	636	TR	0	TRUE	-36.3888
m4	3	643	TR	0	TRUE	-9.43492
m4	3	654	TR	0	TRUE	15.6287
m4	3	654	TR	1	FALSE	-3.8518
m4	3	654	TR	2	FALSE	-4.70852
m4	3	665	TR	0	FALSE	3.66873
m4	3	665	TR	1	TRUE	6.07623
m4	3	670	TR	0	FALSE	14.8009
m4	3	670	TR	1	TRUE	-1.18402
m4	3	672	TR	0	TRUE	-14.5728
m4	3	678	TR	0	TRUE	-1.71506
m4	3	681	TR	0	TRUE	-14.2532
m4	3	690	TR	0	TRUE	1.89138
m4	3	690	TR	2	FALSE	-3.63937
m4	3	695	TR	0	TRUE	-8.18679
m4	3	701	TR	1	TRUE	-22.5722
m4	3	702	TR	0	FALSE	-4.10514
m4	3	702	TR	1	TRUE	-4.15456
m4	3	711	TR	0	TRUE	-4.65857
m4	3	713	TR	0	FALSE	6.97652
m4	3	713	TR	1	TRUE	0.495647
m4	3	716	TR	0	TRUE	-18.1006
m4	3	729	TR	0	TRUE	1.44803
m4	3	729	TR	1	FALSE	3.32975
m4	3	729	TR	2	FALSE	-7.60764
m4	3	730	TR	0	TRUE	11.9487
m4	3	738	TR	0	TRUE	-29.0857
m4	3	742	TR	1	TRUE	7.01938
m4	3	753	TR	1	TRUE	0.332835
m4	3	759	TR	0	TRUE	6.39861
m4	3	759	TR	1	FALSE	-2.75677
m4	3	764	TR	1	FALSE	-31.674
m4	3	764	TR	2	TRUE	-20.9763
m4	3	768	TR	0	FALSE	0.787802
m4	3	768	TR	2	TRUE	-5.23121
m4	3	769	TR	0	FALSE	3.83292
m4	3	769	TR	1	FALSE	-18.1081
m4	3	769	TR	3	TRUE	1.7438
m4	3	772	TR	0	TRUE	-0.322923
m4	3	775	TR	0	TRUE	6.98551
m4	3	781	TR	0	TRUE	0.061959
m4	3	789	TR	0	TRUE	-1.42977
m4	3	791	TR	0	TRUE	-36.6871
m4	3	791	TR	1	FALSE	4.20734
m4	3	794	TR	0	TRUE	-19.8102
m4	3	802	TR	0	TRUE	2.48448
m4	3	802	TR	1	FALSE	-38.1044
m4	3	808	TR	0	FALSE	3.22433
m4	3	808	TR	1	TRUE	3.55895
m4	3	819	TR	0	TRUE	-14.8878
m4	3	848	TR	0	TRUE	6.95054
m4	3	853	TR	0	TRUE	-1.73524
m4	3	853	TR	1	FALSE	-15.6504
m4	3	858	TR	1	TRUE	1.85471
m4	3	875	TR	0	TRUE	-2.35456
m4	3	892	TR	0	TRUE	0.722691
m4	3	898	TR	0	TRUE	1.01269
m4	3	902	TR	0	FALSE	-15.5106
m4	3	902	TR	1	TRUE	1.44704
m4	3	929	TR	0	TRUE	-2.05424
m4	3	931	TR	1	TRUE	0.755484
m4	3	936	TR	0	FALSE	-11.0096
m4	3	936	TR	1	FALSE	-8.48864
m4	3	936	TR	2	FALSE	1.98245
m4	3	936	TR	3	TRUE	3.6477
m4	3	955	TR	0	TRUE	-8.38752
m4	3	984	TR	0	TRUE	8.61118
m4	3	994	TR	0	TRUE	5.45525
m4	3	994	TR	1	FALSE	-2.70462
m4	3	994	TR	2	FALSE	-11.1063
m4	3	999	TR	0	FALSE	-17.5583
m4	3	999	TR	1	TRUE	-8.02834
m4	3	1006	TR	0	TRUE	10.4741
m4	3	1006	TR	1	FALSE	-27.9337
m4	3	1008	TR	0	TRUE	-15.1987
m4	3	1012	TR	0	TRUE	2.07344
m7	3	15	TR	0	TRUE	-34.8502
m7	3	15	TR	1	FALSE	1.20588
m7	3	38	TR	0	TRUE	94.2518
m7	3	50	TR	0	TRUE	7.04088
m7	3	182	TR	0	TRUE	-33.7994
m7	3	207	TR	0	TRUE	-3.63472
m7	3	229	TR	0	TRUE	-9.07889
m7	3	267	TR	0	TRUE	-17.876
m7	3	267	TR	1	FALSE	13.8784
m7	3	274	TR	0	TRUE	61.9564
m7	3	350	TR	0	TRUE	27.3702
m7	3	359	TR	0	TRUE	7.81357
m7	3	359	TR	1	FALSE	33.5575
m7	3	360	TR	0	TRUE	41.1719
m7	3	369	TR	0	TRUE	-26.4636
m7	3	391	TR	0	TRUE	22.8214
m7	3	392	TR	0	TRUE	-17.3942
m7	3	409	TR	0	TRUE	-11.205
m7	3	409	TR	1	FALSE	-2.8779
m7	3	409	TR	2	FALSE	13.4378
m7	3	442	TR	2	TRUE	7.10012
m7	3	447	TR	1	TRUE	-29.8076
m7	3	449	TR	0	FALSE	-25.2351
m7	3	449	TR	1	TRUE	-40.1835
m7	3	462	TR	0	TRUE	18.8603
m7	3	476	TR	1	TRUE	-46.5389
m7	3	476	TR	2	FALSE	-20.6533
m7	3	507	TR	0	TRUE	1.15958
m7	3	509	TR	0	TRUE	30.1532
m7	3	523	TR	0	FALSE	-40.9598
m7	3	523	TR	1	TRUE	-9.06418
m7	3	545	TR	0	TRUE	6.90641
m7	3	554	TR	0	TRUE	-2.16168
m7	3	581	TR	0	TRUE	26.6877
m7	3	670	TR	1	TRUE	16.3428
m7	3	686	TR	1	TRUE	5.3513
m7	3	706	TR	0	TRUE	-18.8925
m7	3	721	TR	2	FALSE	37.4537
m7	3	727	TR	3	TRUE	-0.192752
m7	3	743	TR	1	TRUE	-0.238117
m7	3	780	TR	2	TRUE	-24.2816
m7	3	789	TR	0	TRUE	-11.8154
m7	3	806	TR	0	TRUE	-0.790502
m7	3	806	TR	1	FALSE	0.674328
m7	3	891	TR	2	TRUE	-10.4257
m11	3	1	TR	0	TRUE	9.36946
m11	3	3	TR	0	TRUE	-1.13029
m11	3	4	TR	0	TRUE	7.42428
m11	3	17	TR	0	TRUE	3.58638
m11	3	20	TR	0	TRUE	-6.55228
m11	3	22	TR	0	TRUE	21.9447
m11	3	29	TR	0	TRUE	-3.70273
m11	3	30	TR	0	TRUE	-42.5553
m11	3	31	TR	0	TRUE	25.397
m11	3	31	TR	1	FALSE	9.88074
m11	3	33	TR	0	FALSE	4.40601
m11	3	33	TR	1	FALSE	47.3889
m11	3	33	TR	2	TRUE	10.2181
m11	3	39	TR	0	TRUE	-0.425959
m11	3	40	TR	0	TRUE	-1.23912
m11	3	47	TR	1	TRUE	-41.3168
m11	3	48	TR	0	TRUE	-0.495361
m11	3	51	TR	0	FALSE	-0.98409
m11	3	51	TR	1	TRUE	-8.93872
m11	3	56	TR	0	TRUE	0.435699
m11	3	58	TR	0	TRUE	-34.4139
m11	3	58	TR	1	FALSE	-4.38684
m11	3	63	TR	0	TRUE	4.67645
m11	3	63	TR	1	FALSE	7.63391
m11	3	69	TR	0	TRUE	4.45569
m11	3	81	TR	0	TRUE	7.741
m11	3	81	TR	1	FALSE	-3.11063
m11	3	86	TR	0	FALSE	3.83732
m11	3	86	TR	1	TRUE	9.89945
m11	3	89	TR	0	TRUE	-63.1421
m11	3	92	TR	0	TRUE	-7.9508
m11	3	105	TR	0	FALSE	25.1218
m11	3	105	TR	1	TRUE	1.22108
m11	3	108	TR	0	TRUE	17.8209
m11	3	108	TR	1	FALSE	0.993179
m11	3	111	TR	0	FALSE	-15.4861
m11	3	111	TR	1	TRUE	1.05264
m11	3	119	TR	1	FALSE	-7.85265
m11	3	119	TR	2	TRUE	-14.4292
m11	3	131	TR	0	TRUE	30.3818
m11	3	131	TR	1	FALSE	-6.19417
m11	3	131	TR	2	FALSE	25.991
m11	3	150	TR	1	TRUE	14.3727
m12	3	5	TR	0	TRUE	49.7254
m12	3	10	TR	0	TRUE	-88.7015
m12	3	11	TR	0	TRUE	23.7247
m12	3	23	TR	0	TRUE	-1.76131
m12	3	24	TR	0	TRUE	-44.076
m12	3	30	TR	0	TRUE	8.25971
m12	3	37	TR	0	TRUE	-1.41039
m12	3	40	TR	0	TRUE	37.9834
m12	3	59	TR	0	TRUE	11.5826
m12	3	62	TR	0	TRUE	-4.41034
m12	3	62	TR	1	FALSE	-2.46062
m12	3	71	TR	0	TRUE	-16.0069
m12	3	77	TR	0	TRUE	40.3493
m12	3	79	TR	0	TRUE	20.1067
m12	3	84	TR	0	TRUE	-1.75595
m12	3	86	TR	0	TRUE	5.59569
m12	3	96	TR	0	TRUE	9.69602
m12	3	114	TR	0	FALSE	-1.55841
m12	3	114	TR	1	TRUE	0.197166
m12	3	127	TR	0	TRUE	6.85235
m12	3	130	TR	0	TRUE	-19.0527
m12	3	139	TR	0	TRUE	4.69279
m12	3	145	TR	0	TRUE	-1.65818
m12	3	153	TR	0	TRUE	-68.5429
m12	3	162	TR	0	TRUE	64.4223
m12	3	166	TR	0	TRUE	-50.966
m12	3	169	TR	0	TRUE	-1.76226
m12	3	172	TR	0	TRUE	-20.194
m12	3	183	TR	0	TRUE	17.0205
m12	3	201	TR	0	TRUE	1.87899
m12	3	213	TR	0	TRUE	-10.4347
m12	3	216	TR	0	TRUE	7.91939
m12	3	220	TR	0	TRUE	2.55186
m12	3	220	TR	2	FALSE	3.79109
m12	3	221	TR	0	TRUE	-40.7012
m12	3	224	TR	0	TRUE	-2.28667
m12	3	225	TR	0	TRUE	11.2793
m12	3	227	TR	1	TRUE	-12.5247
m12	3	229	TR	0	TRUE	-8.98586
m12	3	234	TR	0	TRUE	3.55277
m12	3	238	TR	0	TRUE	3.60794
m12	3	239	TR	0	TRUE	-3.62333
m12	3	239	TR	1	FALSE	-8.55175
m12	3	240	TR	0	TRUE	-2.382
m12	3	242	TR	0	TRUE	-2.91618
m12	3	244	TR	0	TRUE	11.5175
m12	3	251	TR	0	TRUE	8.62185
m12	3	258	TR	0	TRUE	2.16352
m12	3	262	TR	0	TRUE	16.4951
m12	3	266	TR	0	TRUE	54.2832
m12	3	268	TR	0	TRUE	12.5067
m12	3	280	TR	0	TRUE	-3.78369
m12	3	284	TR	0	FALSE	-6.21427
m12	3	284	TR	1	TRUE	45.1585
m12	3	293	TR	0	TRUE	6.60589
m12	3	314	TR	0	TRUE	3.85369
m12	3	319	TR	0	TRUE	-12.8549
m12	3	319	TR	1	FALSE	-33.7742
m12	3	335	TR	0	TRUE	-23.0991
m12	3	338	TR	0	TRUE	19.4592
m12	3	342	TR	0	TRUE	-3.92491
m12	3	355	TR	0	TRUE	-9.88399
m12	3	361	TR	0	FALSE	-2.35652
m12	3	361	TR	2	TRUE	9.19573
m12	3	362	TR	0	TRUE	15.5927
m12	3	365	TR	0	TRUE	-41.8575
m12	3	367	TR	0	TRUE	-12.058
m12	3	374	TR	0	TRUE	-13.2084
m12	3	375	TR	0	TRUE	42.8721
m12	3	384	TR	0	FALSE	-38.047
m12	3	384	TR	1	TRUE	14.394
m12	3	386	TR	0	TRUE	21.4615
m12	3	389	TR	0	TRUE	13.2461
m12	3	396	TR	0	TRUE	9.15889
m12	3	402	TR	0	TRUE	37.6468
m12	3	402	TR	1	FALSE	0.834287
m12	3	403	TR	0	TRUE	14.4525
m12	3	413	TR	0	TRUE	-15.6703
m12	3	417	TR	0	TRUE	24.4321
m12	3	421	TR	0	FALSE	-64.0914
m12	3	421	TR	1	TRUE	11.3755
m12	3	423	TR	0	TRUE	-0.777716
m12	3	426	TR	0	TRUE	9.11193
m12	3	427	TR	0	TRUE	-3.67775
m12	3	427	TR	1	FALSE	-12.7771
m12	3	433	TR	0	TRUE	-7.03894
m12	3	437	TR	0	TRUE	56.8529
m12	3	445	TR	0	TRUE	-13.6536
m12	3	461	TR	0	TRUE	0.0755155
m12	3	461	TR	2	FALSE	2.5244
m12	3	469	TR	0	TRUE	9.77161
m12	3	473	TR	0	FALSE	-5.32613
m12	3	473	TR	1	TRUE	4.62706
m12	3	482	TR	0	TRUE	6.56264
m12	3	506	TR	0	TRUE	-2.64284
m12	3	518	TR	0	TRUE	5.25252
m12	3	522	TR	0	TRUE	-11.738
m12	3	525	TR	0	TRUE	0.461516
m12	3	528	TR	0	TRUE	4.70962
m12	3	532	TR	0	TRUE	17.8998
m12	3	533	TR	0	FALSE	-20.0308
m12	3	533	TR	1	TRUE	-2.13776
m12	3	536	TR	0	TRUE	5.85599
m12	3	538	TR	0	TRUE	-5.99684
m12	3	544	TR	0	TRUE	-3.13458
m12	3	544	TR	1	FALSE	16.644
m12	3	551	TR	0	TRUE	27.255
m12	3	552	TR	0	FALSE	14.3144
m12	3	552	TR	1	TRUE	34.396
m12	3	555	TR	0	TRUE	32.3202
m12	3	556	TR	0	TRUE	14.1321
m12	3	566	TR	0	FALSE	20.4313
m12	3	566	TR	1	TRUE	-6.94634
m12	3	568	TR	0	TRUE	42.5723
m12	3	573	TR	0	TRUE	-22.1275
m12	3	574	TR	0	TRUE	16.9458
m12	3	577	TR	0	TRUE	41.3596
m12	3	606	TR	0	TRUE	-6.26693
m12	3	615	TR	0	TRUE	-7.4825
m12	3	617	TR	0	FALSE	-20.3386
m12	3	617	TR	1	TRUE	3.59634
m12	3	619	TR	0	TRUE	-20.7241
m12	3	624	TR	0	TRUE	-4.08424
m12	3	637	TR	0	TRUE	4.6642
m12	3	640	TR	1	TRUE	-11.1426
m12	3	641	TR	0	TRUE	19.823
m12	3	645	TR	0	TRUE	3.60808
m12	3	652	TR	0	TRUE	1.68731
m12	3	672	TR	0	TRUE	-16.3091
m12	3	675	TR	0	TRUE	-8.08617
m12	3	676	TR	0	TRUE	7.0858
m12	3	690	TR	0	TRUE	-7.91764
m12	3	732	TR	0	TRUE	-22.6876
m12	3	733	TR	1	TRUE	-8.59304
m12	3	738	TR	0	TRUE	-57.6999
m12	3	746	TR	0	TRUE	10.7186
m12	3	767	TR	0	FALSE	5.94888
m12	3	767	TR	1	TRUE	-17.0294
m12	3	778	TR	1	TRUE	8.26673
m12	3	791	TR	0	FALSE	-8.59054
m12	3	791	TR	1	TRUE	19.8802
m12	3	805	TR	0	TRUE	40.12
m12	3	810	TR	0	TRUE	-8.6189
m12	3	819	TR	0	FALSE	10.1981
m12	3	819	TR	1	FALSE	25.8417
m12	3	819	TR	2	TRUE	14.6885
m12	3	822	TR	0	TRUE	5.32052
m12	3	828	TR	0	TRUE	-2.02176
m12	3	828	TR	1	FALSE	-0.691383
m12	3	836	TR	0	TRUE	-2.77872
m12	3	839	TR	0	TRUE	2.57592
m12	3	847	TR	0	TRUE	9.13364
m12	3	852	TR	1	FALSE	30.7089
m12	3	852	TR	2	TRUE	3.67565
m12	3	868	TR	1	TRUE	7.3807
m12	3	870	TR	0	TRUE	11.9091
m12	3	903	TR	0	TRUE	2.44885
m12	3	903	TR	2	FALSE	9.21626
m12	3	928	TR	0	TRUE	16.3531
m12	3	951	TR	0	TRUE	-2.359
m12	3	954	TR	0	FALSE	-9.52303
m12	3	954	TR	2	TRUE	51.5506
m12	3	958	TR	0	FALSE	8.28568
m12	3	958	TR	1	TRUE	5.45773
m12	3	959	TR	0	TRUE	13.7252
m12	3	962	TR	0	FALSE	11.9605
m12	3	962	TR	1	TRUE	-11.1619
m12	3	990	TR	0	TRUE	27.7674
m12	3	1007	TR	0	TRUE	8.61317
m12	3	1046	TR	0	TRUE	23.3443
m12	3	1046	TR	1	FALSE	8.59558
m12	3	1050	TR	0	TRUE	-9.49887
m12	3	1086	TR	0	FALSE	1.45508
m12	3	1086	TR	2	TRUE	-0.568248
m12	3	1102	TR	0	TRUE	-3.55979
m12	3	1132	TR	0	TRUE	-2.13614
m13	3	36	TR	0	TRUE	26.8005
m13	3	38	TR	0	TRUE	-31.7162
m13	3	49	TR	0	TRUE	-6.3983
m13	3	130	TR	0	TRUE	2.32164
m13	3	147	TR	0	TRUE	-5.41482
m13	3	167	TR	0	TRUE	18.7159
m13	3	181	TR	0	TRUE	-9.34984
m13	3	196	TR	0	TRUE	52.2683
m13	3	243	TR	1	TRUE	-0.371701
m13	3	282	TR	0	TRUE	11.0354
m13	3	316	TR	0	TRUE	-1.16778
m13	3	323	TR	0	TRUE	-41.1788
m14	3	2	TR	0	TRUE	-1.61164
m14	3	4	TR	0	TRUE	38.2513
m14	3	8	TR	0	TRUE	-2.21133
m14	3	10	TR	0	TRUE	14.4107
m14	3	12	TR	0	TRUE	-4.80436
m14	3	15	TR	0	TRUE	-3.69497
m14	3	16	TR	0	TRUE	-3.24948
m14	3	18	TR	0	TRUE	91.583
m14	3	22	TR	0	TRUE	11.0319
m14	3	22	TR	1	FALSE	-0.231859
m14	3	24	TR	0	TRUE	-7.10279
m14	3	27	TR	0	TRUE	-0.587683
m14	3	28	TR	0	TRUE	-44.5326
m14	3	30	TR	0	TRUE	1.37655
m14	3	41	TR	0	TRUE	0.645192
m14	3	42	TR	0	TRUE	27.0909
m14	3	44	TR	0	TRUE	-16.6369
m14	3	49	TR	0	TRUE	66.5483
m14	3	50	TR	0	TRUE	3.0922
m14	3	51	TR	0	TRUE	-27.7913
m14	3	58	TR	0	TRUE	-23.2773
m14	3	58	TR	1	FALSE	19.217
m14	3	59	TR	0	TRUE	-5.20004
m14	3	68	TR	0	TRUE	-19.6791
m14	3	69	TR	0	TRUE	-8.81249
m14	3	73	TR	0	TRUE	-35.5739
m14	3	74	TR	0	TRUE	22.8504
m14	3	76	TR	0	FALSE	-4.47301
m14	3	76	TR	1	TRUE	-15.0684
m14	3	78	TR	0	TRUE	-6.69375
m14	3	79	TR	0	TRUE	-33.569
m14	3	80	TR	0	TRUE	-7.2504
m14	3	81	TR	0	TRUE	-19.3523
m14	3	83	TR	0	TRUE	7.22565
m14	3	89	TR	0	TRUE	8.77536
m14	3	93	TR	0	TRUE	-5.39297
m14	3	97	TR	0	TRUE	-6.82433
m14	3	100	TR	0	TRUE	-16.0151
m14	3	106	TR	0	TRUE	-29.4987
m14	3	107	TR	0	TRUE	-8.60775
m14	3	107	TR	1	FALSE	-20.201
m14	3	107	TR	2	FALSE	-22.0613
m14	3	113	TR	0	TRUE	0.082183
m14	3	125	TR	0	TRUE	-5.69349
m14	3	126	TR	0	TRUE	-18.9168
m14	3	127	TR	0	TRUE	-6.92901
m14	3	134	TR	0	TRUE	17.0742
m14	3	136	TR	0	TRUE	3.03561
m14	3	136	TR	1	FALSE	-4.75622
m14	3	139	TR	0	TRUE	-2.79052
m14	3	139	TR	1	FALSE	-7.72101
m14	3	142	TR	0	TRUE	11.8372
m14	3	142	TR	1	FALSE	1.96463
m14	3	143	TR	0	TRUE	-3.99178
m14	3	146	TR	0	TRUE	-0.526396
m14	3	155	TR	0	TRUE	3.1759
m14	3	157	TR	0	TRUE	-36.8975
m14	3	164	TR	0	TRUE	-3.979
m14	3	166	TR	0	TRUE	-7.93989
m14	3	168	TR	0	TRUE	-18.2768
m14	3	172	TR	0	TRUE	-15.2308
m14	3	174	TR	0	TRUE	4.83771
m14	3	175	TR	0	FALSE	-11.2791
m14	3	175	TR	1	TRUE	-22.5752
m14	3	177	TR	0	FALSE	-16.2768
m14	3	177	TR	1	TRUE	-11.4276
m14	3	179	TR	0	TRUE	-10.817
m14	3	181	TR	0	FALSE	-21.0313
m14	3	181	TR	1	TRUE	-3.81457
m14	3	182	TR	0	TRUE	0.455267
m14	3	184	TR	0	FALSE	-41.464
m14	3	184	TR	1	TRUE	36.9756
m14	3	189	TR	0	TRUE	47.6974
m14	3	190	TR	0	TRUE	5.81159
m14	3	191	TR	0	TRUE	18.1121
m14	3	197	TR	0	TRUE	1.94774
m14	3	198	TR	0	TRUE	15.2425
m14	3	202	TR	0	TRUE	-21.0073
m14	3	205	TR	0	TRUE	-0.854536
m14	3	206	TR	0	TRUE	5.64173
m14	3	208	TR	0	TRUE	22.3463
m14	3	214	TR	0	TRUE	18.8068
m14	3	218	TR	0	TRUE	-28.5558
m14	3	220	TR	0	TRUE	-19.8917
m14	3	220	TR	1	FALSE	13.8451
m14	3	220	TR	2	FALSE	-7.4768
m14	3	225	TR	0	TRUE	8.72194
m14	3	227	TR	0	TRUE	1.94159
m14	3	227	TR	1	FALSE	0.155773
m14	3	231	TR	0	TRUE	-2.90459
m14	3	235	TR	0	FALSE	-5.26762
m14	3	235	TR	1	TRUE	37.8782
m14	3	236	TR	0	TRUE	-2.98165
m14	3	236	TR	1	FALSE	-15.5742
m14	3	240	TR	0	TRUE	27.5122
m14	3	246	TR	0	TRUE	-8.13425
m14	3	248	TR	0	TRUE	0.101422
m14	3	249	TR	0	TRUE	26.1463
m14	3	251	TR	0	TRUE	-19.8078
m14	3	252	TR	0	TRUE	-6.99945
m14	3	257	TR	0	TRUE	-7.87943
m14	3	258	TR	0	TRUE	-6.43831
m14	3	260	TR	0	FALSE	1.90587
m14	3	260	TR	1	TRUE	-19.0799
m14	3	261	TR	0	FALSE	-10.3561
m14	3	261	TR	1	TRUE	-1.409
m14	3	263	TR	0	TRUE	-14.452
m14	3	268	TR	0	TRUE	15.8109
m14	3	270	TR	0	TRUE	7.09091
m14	3	272	TR	0	TRUE	0.219032
m14	3	272	TR	1	FALSE	-5.35607
m14	3	274	TR	0	TRUE	-24.8062
m14	3	277	TR	0	TRUE	-2.92698
m14	3	278	TR	0	TRUE	5.17956
m14	3	278	TR	1	FALSE	-1.15134
m14	3	280	TR	0	TRUE	47.5327
m14	3	282	TR	0	TRUE	-0.118449
m14	3	282	TR	1	FALSE	-2.97365
m14	3	284	TR	0	TRUE	-47.6495
m14	3	291	TR	0	TRUE	-17.4356
m14	3	292	TR	0	TRUE	4.6218
m14	3	296	TR	0	TRUE	-2.59533
m14	3	299	TR	0	TRUE	3.13942
m14	3	306	TR	0	TRUE	10.0439
m14	3	311	TR	0	FALSE	-5.45809
m14	3	311	TR	2	FALSE	-37.5694
m14	3	314	TR	0	TRUE	-5.25028
m14	3	314	TR	1	FALSE	31.3021
m14	3	318	TR	0	TRUE	24.6227
m14	3	320	TR	0	TRUE	-4.10388
m14	3	332	TR	0	TRUE	-6.72026
m14	3	333	TR	0	TRUE	-10.0215
m14	3	335	TR	0	TRUE	-3.6399
m14	3	335	TR	1	FALSE	8.0883
m14	3	340	TR	0	TRUE	-32.4028
m14	3	342	TR	0	TRUE	-21.7693
m14	3	350	TR	1	TRUE	1.1261
m14	3	354	TR	0	TRUE	5.10611
m14	3	367	TR	0	TRUE	-56.5903
m14	3	368	TR	0	TRUE	-0.902566
m14	3	371	TR	0	TRUE	7.62613
m14	3	371	TR	1	FALSE	-3.1654
m14	3	378	TR	0	TRUE	6.32548
m14	3	379	TR	0	TRUE	-2.76849
m14	3	379	TR	1	FALSE	-13.2922
m14	3	382	TR	0	FALSE	-6.33861
m14	3	382	TR	1	TRUE	-19.2275
m14	3	386	TR	0	TRUE	-2.61473
m14	3	386	TR	1	FALSE	-1.61925
m14	3	389	TR	0	TRUE	7.83781
m14	3	391	TR	0	FALSE	-25.4196
m14	3	391	TR	1	TRUE	33.1399
m14	3	393	TR	0	TRUE	-18.8334
m14	3	397	TR	0	TRUE	-8.98529
m14	3	397	TR	1	FALSE	-7.91806
m14	3	397	TR	2	FALSE	-5.33824
m14	3	399	TR	0	TRUE	3.56591
m14	3	411	TR	0	TRUE	-12.8216
m14	3	413	TR	0	TRUE	-3.64307
m14	3	416	TR	0	TRUE	-6.03242
m14	3	429	TR	0	TRUE	7.50835
m14	3	438	TR	0	TRUE	-1.08181
m14	3	444	TR	0	TRUE	-3.77754
m14	3	448	TR	0	TRUE	5.3364
m14	3	448	TR	2	FALSE	16.7468
m14	3	449	TR	0	TRUE	-6.11548
m14	3	450	TR	0	FALSE	-2.83898
m14	3	450	TR	1	FALSE	-29.3544
m14	3	450	TR	2	TRUE	-4.38284
m14	3	452	TR	0	TRUE	-14.9263
m14	3	452	TR	1	FALSE	5.06864
m14	3	465	TR	0	FALSE	1.60181
m14	3	465	TR	1	TRUE	10.22
m14	3	466	TR	0	TRUE	4.30611
m14	3	470	TR	0	TRUE	19.6042
m14	3	470	TR	1	FALSE	13.3648
m14	3	477	TR	0	TRUE	-24.6878
m14	3	477	TR	2	FALSE	-5.23377
m14	3	483	TR	0	TRUE	-0.0964703
m14	3	488	TR	0	TRUE	0.245914
m14	3	490	TR	1	TRUE	1.59813
m14	3	502	TR	0	FALSE	-25.8073
m14	3	502	TR	1	TRUE	0.659574
m14	3	522	TR	0	TRUE	-15.2773
m14	3	544	TR	1	TRUE	-36.8716
m14	3	552	TR	0	TRUE	3.56323
m14	3	558	TR	0	TRUE	1.64221
m14	3	558	TR	2	FALSE	-0.877933
m14	3	562	TR	0	TRUE	14.3894
m14	3	565	TR	0	TRUE	3.60515
m14	3	569	TR	0	TRUE	-24.7741
m14	3	569	TR	1	FALSE	4.14059
m14	3	572	TR	0	TRUE	-9.68005
m14	3	583	TR	0	FALSE	-2.98922
m14	3	583	TR	1	FALSE	2.34623
m14	3	583	TR	2	TRUE	-2.98099
m14	3	602	TR	0	TRUE	-9.1844
m14	3	632	TR	0	TRUE	-1.25514
m14	3	632	TR	1	FALSE	13.1393
m14	3	634	TR	0	TRUE	61.5109
m14	3	641	TR	0	TRUE	0.174654
m14	3	655	TR	0	TRUE	1.70965
m14	3	658	TR	0	TRUE	5.06892
m14	3	665	TR	0	TRUE	0.819364
m14	3	688	TR	0	TRUE	-3.60327
m14	3	691	TR	0	TRUE	26.1336
m14	3	697	TR	0	TRUE	12.5428
m14	3	718	TR	0	TRUE	-3.68887
m14	3	720	TR	0	TRUE	-13.2523
m14	3	722	TR	0	TRUE	24.3321
m14	3	730	TR	0	TRUE	-4.13802
m14	3	740	TR	0	FALSE	18.4559
m14	3	740	TR	1	TRUE	34.2157
m14	3	749	TR	0	TRUE	31.2929
m15	3	1	TR	0	TRUE	9.49469
m15	3	2	TR	0	TRUE	1.44312
m15	3	9	TR	0	TRUE	42.078
m15	3	13	TR	0	TRUE	-9.51949
m15	3	22	TR	0	TRUE	4.33256
m15	3	25	TR	0	TRUE	0.591473
m15	3	34	TR	0	TRUE	12.2085
m15	3	39	TR	0	TRUE	-2.57017
m15	3	42	TR	0	TRUE	3.78179
m15	3	42	TR	1	FALSE	10.2339
m15	3	43	TR	0	TRUE	-1.23119
m15	3	46	TR	0	TRUE	-1.13233
m15	3	48	TR	0	TRUE	12.2808
m15	3	48	TR	1	FALSE	4.46163
m15	3	52	TR	0	TRUE	-59.9915
m15	3	53	TR	0	TRUE	11.4159
m15	3	54	TR	0	TRUE	-2.77612
m15	3	55	TR	0	TRUE	-16.6719
m15	3	59	TR	0	TRUE	4.4947
m15	3	63	TR	0	FALSE	8.12248
m15	3	63	TR	1	TRUE	-3.59153
m15	3	63	TR	2	FALSE	-1.67036
m15	3	65	TR	0	TRUE	25.8393
m15	3	65	TR	1	FALSE	2.29489
m15	3	66	TR	0	TRUE	17.9035
m15	3	66	TR	1	FALSE	-17.7736
m15	3	67	TR	0	TRUE	58.2585
m15	3	74	TR	0	TRUE	1.42912
m15	3	74	TR	1	FALSE	5.48838
m15	3	77	TR	0	TRUE	-6.50776
m15	3	78	TR	0	TRUE	-22.2463
m15	3	82	TR	0	TRUE	17.9082
m15	3	82	TR	1	FALSE	18.8934
m15	3	85	TR	0	FALSE	-27.3584
m15	3	85	TR	1	TRUE	-10.9239
m15	3	85	TR	2	FALSE	-7.53616
m15	3	86	TR	0	FALSE	-29.6493
m15	3	86	TR	2	TRUE	7.75919
m15	3	87	TR	0	TRUE	-1.972
m15	3	95	TR	0	TRUE	10.5721
m15	3	96	TR	0	TRUE	-40.968
m15	3	100	TR	0	TRUE	-9.16192
m15	3	100	TR	1	FALSE	21.4938
m15	3	102	TR	0	TRUE	70.4783
m15	3	102	TR	1	FALSE	-12.195
m15	3	104	TR	0	TRUE	52.1311
m15	3	105	TR	2	TRUE	-3.25058
m15	3	111	TR	0	TRUE	61.1268
m15	3	114	TR	0	FALSE	-13.4375
m15	3	114	TR	1	TRUE	2.09337
m15	3	115	TR	0	TRUE	48.2052
m15	3	116	TR	2	FALSE	0.699522
m15	3	119	TR	0	TRUE	-0.366437
m15	3	119	TR	1	FALSE	-1.78123
m15	3	123	TR	0	TRUE	-32.8079
m15	3	126	TR	0	TRUE	-63.6866
m15	3	129	TR	0	TRUE	-0.230385
m15	3	130	TR	0	TRUE	51.3528
m15	3	134	TR	1	TRUE	-0.385688
m15	3	139	TR	0	TRUE	76.6603
m15	3	141	TR	0	TRUE	-8.28587
m15	3	149	TR	0	TRUE	6.20123
m15	3	150	TR	0	TRUE	-3.36942
m15	3	150	TR	1	FALSE	58.3548
m15	3	154	TR	0	TRUE	0.630717
m15	3	154	TR	1	FALSE	-4.10368
m15	3	154	TR	2	FALSE	-1.38914
m15	3	155	TR	0	TRUE	-4.90106
m15	3	158	TR	0	TRUE	4.54342
m15	3	160	TR	0	TRUE	17.6337
m15	3	163	TR	0	TRUE	-74.9119
m15	3	165	TR	0	TRUE	1.9273
m15	3	165	TR	1	FALSE	-37.6005
m15	3	166	TR	1	TRUE	5.85551
m15	3	171	TR	0	FALSE	-13.7764
m15	3	171	TR	1	TRUE	16.8331
m15	3	175	TR	0	TRUE	5.67935
m15	3	176	TR	0	TRUE	-0.561571
m15	3	177	TR	0	TRUE	16.2377
m15	3	180	TR	0	TRUE	-11.7038
m15	3	180	TR	1	FALSE	4.02169
m15	3	184	TR	1	FALSE	-9.73381
m15	3	192	TR	0	TRUE	-9.5555
m15	3	192	TR	1	FALSE	0.276367
m15	3	193	TR	1	FALSE	-17.4006
m15	3	198	TR	0	TRUE	23.3329
m15	3	202	TR	0	FALSE	-4.81194
m15	3	202	TR	1	FALSE	2.31722
m15	3	202	TR	3	TRUE	-24.4766
m15	3	206	TR	0	FALSE	-49.6849
m15	3	212	TR	0	FALSE	10.6791
m15	3	212	TR	1	FALSE	20.2185
m15	3	217	TR	0	TRUE	1.47473
m15	3	219	TR	0	TRUE	-11.9124
m15	3	219	TR	1	FALSE	-3.08722
m15	3	221	TR	0	TRUE	-5.11054
m15	3	221	TR	1	FALSE	13.402
m15	3	223	TR	0	TRUE	8.77436
m15	3	224	TR	0	TRUE	-5.65824
m15	3	225	TR	0	TRUE	0.34649
m15	3	225	TR	1	FALSE	3.77807
m15	3	225	TR	2	FALSE	25.355
m15	3	236	TR	0	FALSE	4.91526
m15	3	236	TR	1	TRUE	-12.2306
m15	3	236	TR	2	FALSE	-6.90056
m15	3	240	TR	0	TRUE	4.24187
m15	3	244	TR	0	TRUE	-0.651713
m15	3	244	TR	1	FALSE	16.4843
m15	3	245	TR	0	TRUE	9.45203
m15	3	248	TR	0	TRUE	25.4951
m15	3	250	TR	1	TRUE	7.85132
m15	3	250	TR	2	FALSE	1.28134
m15	3	257	TR	0	TRUE	58.0149
m15	3	265	TR	0	TRUE	-3.25068
m15	3	272	TR	0	TRUE	3.70969
m15	3	279	TR	0	TRUE	-4.50843
m15	3	281	TR	0	TRUE	42.2342
m15	3	282	TR	0	TRUE	15.9081
m15	3	285	TR	0	TRUE	-57.5034
m15	3	285	TR	1	FALSE	-7.85836
m15	3	294	TR	0	TRUE	12.9456
m15	3	296	TR	1	TRUE	4.25267
m15	3	299	TR	1	TRUE	-7.23372
m15	3	299	TR	2	FALSE	-12.5065
m15	3	317	TR	0	FALSE	-36.9961
m15	3	317	TR	2	FALSE	17.3842
m15	3	318	TR	0	FALSE	9.76139
m15	3	318	TR	1	TRUE	-0.25788
m15	3	319	TR	0	TRUE	4.44009
m15	3	321	TR	0	FALSE	-12.8923
m15	3	321	TR	1	FALSE	-13.4906
m15	3	321	TR	2	TRUE	-42.4228
m15	3	325	TR	0	TRUE	35.5078
m15	3	334	TR	0	TRUE	9.66579
m15	3	334	TR	3	FALSE	5.99461
m15	3	335	TR	0	TRUE	-35.1524
m15	3	335	TR	1	FALSE	-18.7372
m15	3	347	TR	0	TRUE	14.185
m15	3	347	TR	1	FALSE	-0.653184
m15	3	350	TR	0	TRUE	-3.73248
m15	3	350	TR	1	FALSE	0.572982
m15	3	359	TR	0	TRUE	-2.73294
m15	3	379	TR	0	TRUE	-22.1438
m15	3	379	TR	1	FALSE	6.64761
m15	3	389	TR	0	TRUE	6.94391
m15	3	389	TR	1	FALSE	-28.0047
m15	3	391	TR	1	FALSE	2.74554
m15	3	399	TR	1	TRUE	-4.34831
m15	3	399	TR	2	FALSE	-19.8329
m15	3	402	TR	0	TRUE	5.71541
m15	3	403	TR	0	TRUE	2.61901
m15	3	406	TR	0	TRUE	34.2902
m15	3	415	TR	0	TRUE	-4.75356
m15	3	416	TR	0	TRUE	-5.91893
m15	3	416	TR	1	FALSE	-8.08017
m15	3	429	TR	0	FALSE	5.76398
m15	3	429	TR	1	TRUE	-2.11135
m15	3	430	TR	1	TRUE	-20.0936
m15	3	430	TR	2	FALSE	6.487
m15	3	433	TR	0	TRUE	-2.47043
m15	3	435	TR	0	TRUE	-7.08227
m15	3	435	TR	2	FALSE	1.2842
m15	3	440	TR	1	TRUE	1.50352
m15	3	441	TR	0	TRUE	2.89896
m15	3	443	TR	0	TRUE	1.77828
m15	3	455	TR	0	TRUE	0.643105
m15	3	456	TR	1	TRUE	17.9415
m15	3	457	TR	0	TRUE	1.54949
m15	3	468	TR	0	TRUE	-5.84721
m15	3	468	TR	2	FALSE	45.7596
m15	3	478	TR	0	TRUE	15.1433
m15	3	481	TR	0	TRUE	-5.44932
m15	3	481	TR	1	FALSE	-19.0443
m15	3	487	TR	0	TRUE	-21.5127
m15	3	496	TR	0	TRUE	-3.57516
m15	3	496	TR	2	FALSE	-12.1027
m15	3	497	TR	0	TRUE	31.5524
m15	3	498	TR	0	TRUE	4.12567
m15	3	503	TR	0	TRUE	-6.79124
m15	3	504	TR	0	TRUE	-2.66969
m15	3	520	TR	0	FALSE	-18.3329
m15	3	520	TR	1	TRUE	5.97658
m15	3	528	TR	0	TRUE	1.35818
m15	3	531	TR	0	TRUE	4.8578
m15	3	542	TR	0	TRUE	1.98851
m15	3	542	TR	3	FALSE	4.5091
m15	3	554	TR	0	TRUE	-6.95362
m15	3	554	TR	1	FALSE	-8.76285
m15	3	557	TR	0	TRUE	7.39222
m15	3	557	TR	3	FALSE	3.41742
m15	3	565	TR	0	TRUE	-6.83864
m15	3	567	TR	1	TRUE	-5.36133
m15	3	568	TR	0	TRUE	-6.00292
m15	3	573	TR	0	TRUE	-36.3236
m15	3	596	TR	0	TRUE	37.7094
m15	3	596	TR	1	FALSE	-30.957
m15	3	601	TR	0	FALSE	3.52839
m15	3	601	TR	1	TRUE	-4.42768
m15	3	605	TR	1	TRUE	48.8726
m15	3	611	TR	0	TRUE	-12.5026
m15	3	611	TR	1	FALSE	13.7803
m15	3	611	TR	2	FALSE	-18.4552
m15	3	618	TR	0	TRUE	20.8038
m15	3	627	TR	0	FALSE	-13.9214
m15	3	627	TR	1	TRUE	15.273
m15	3	632	TR	0	FALSE	-2.66371
m15	3	632	TR	1	TRUE	0.310418
m15	3	632	TR	2	FALSE	29.8367
m15	3	639	TR	0	TRUE	0.976411
m15	3	641	TR	0	FALSE	-16.4365
m15	3	641	TR	2	TRUE	16.8526
m15	3	646	TR	0	TRUE	-1.81469
m15	3	664	TR	0	TRUE	5.29489
m15	3	672	TR	0	FALSE	-0.519296
m15	3	672	TR	3	FALSE	-2.1072
m15	3	673	TR	0	TRUE	1.49297
m15	3	674	TR	0	FALSE	-1.73176
m15	3	674	TR	1	TRUE	5.37927
m15	3	681	TR	0	TRUE	-3.4219
m15	3	681	TR	1	FALSE	-1.11
m15	3	685	TR	0	TRUE	30.9335
m15	3	689	TR	0	TRUE	0.927121
m15	3	694	TR	0	TRUE	15.3881
m15	3	712	TR	0	TRUE	11.0091
m15	3	715	TR	0	FALSE	7.46281
m15	3	715	TR	1	TRUE	8.27258
m15	3	718	TR	0	TRUE	0.438421
m15	3	719	TR	0	TRUE	12.0849
m15	3	720	TR	0	TRUE	8.6136
m15	3	782	TR	1	TRUE	2.26638
m15	3	783	TR	2	TRUE	13.0691
m15	3	784	TR	0	TRUE	5.81157
m15	3	785	TR	0	TRUE	-6.97631
m15	3	787	TR	0	FALSE	-16.7274
m15	3	787	TR	1	FALSE	-11.3097
m15	3	787	TR	2	TRUE	-1.92723
m15	3	799	TR	0	TRUE	54.1045
m15	3	802	TR	0	TRUE	4.25769
m15	3	802	TR	1	FALSE	-3.16701
m15	3	802	TR	3	FALSE	17.7996
m15	3	807	TR	1	TRUE	13.2881
m15	3	824	TR	0	TRUE	18.1465
m15	3	824	TR	1	FALSE	-18.6469
m15	3	824	TR	3	FALSE	0.356502
m15	3	827	TR	0	TRUE	1.21312
m15	3	833	TR	1	TRUE	-21.9936
m15	3	837	TR	0	FALSE	16.8878
m15	3	837	TR	2	TRUE	10.6051
m15	3	840	TR	0	FALSE	-20.4167
m15	3	840	TR	1	TRUE	8.39941
m15	3	840	TR	2	FALSE	4.16016
m15	3	844	TR	0	TRUE	-8.83783
m15	3	850	TR	1	TRUE	-3.86515
m15	3	862	TR	1	TRUE	-0.787729
m15	3	862	TR	2	FALSE	14.408
m15	3	873	TR	0	TRUE	11.1054
m15	3	891	TR	0	TRUE	3.63923
m15	3	891	TR	1	FALSE	13.2944
m15	3	891	TR	2	FALSE	13.732
m15	3	893	TR	1	TRUE	-17.7798
m15	3	899	TR	0	TRUE	-10.1861
m15	3	914	TR	0	TRUE	17.6047
m15	3	922	TR	0	TRUE	0.506974
m15	3	922	TR	1	FALSE	69.4114
m15	3	941	TR	2	TRUE	1.08632
m15	3	948	TR	0	TRUE	-10.625
m15	3	949	TR	0	FALSE	7.41258
m15	3	949	TR	1	FALSE	-12.8696
m15	3	949	TR	2	TRUE	36.0309
m15	3	967	TR	0	TRUE	-1.29819
m15	3	967	TR	1	FALSE	-9.46263
m15	3	974	TR	0	TRUE	-0.140651
m15	3	974	TR	1	FALSE	-9.05176
m15	3	993	TR	0	TRUE	3.12744
m15	3	996	TR	0	TRUE	1.0813
m15	3	996	TR	1	FALSE	-2.6825
m15	3	996	TR	2	FALSE	1.65657
m15	3	999	TR	0	FALSE	-4.87868
m15	3	999	TR	1	TRUE	3.36411
m15	3	1001	TR	0	TRUE	4.89758
m15	3	1001	TR	2	FALSE	18.7059
m15	3	1001	TR	4	FALSE	-6.84505
m15	3	1005	TR	0	TRUE	32.7392
m15	3	1005	TR	1	FALSE	-5.39846
m15	3	1005	TR	2	FALSE	-16.0563
m15	3	1031	TR	0	TRUE	-3.4017
m15	3	1032	TR	0	TRUE	-0.559942
m15	3	1032	TR	1	FALSE	-7.05531
m15	3	1038	TR	0	TRUE	45.2526
m15	3	1038	TR	1	FALSE	-9.83244
m15	3	1053	TR	0	TRUE	-3.05017
m15	3	1079	TR	0	TRUE	56.9443
m15	3	1095	TR	0	TRUE	-0.8498
m15	3	1117	TR	0	TRUE	0.408491
m15	3	1134	TR	0	TRUE	5.16482
m15	3	1158	TR	0	TRUE	-0.40863
m15	3	1188	TR	0	TRUE	32.2814
m15	3	1188	TR	1	FALSE	-8.19508
m15	3	1201	TR	0	TRUE	6.03053
m15	3	1203	TR	0	FALSE	1.16429
m15	3	1203	TR	1	TRUE	20.6043
m15	3	1203	TR	2	FALSE	-16.0036
m15	3	1211	TR	1	TRUE	-2.90648
m15	3	1222	TR	0	TRUE	5.38276
m15	3	1222	TR	1	FALSE	31.3731
m15	3	1238	TR	1	TRUE	-14.0925
m15	3	1238	TR	2	FALSE	7.93271
m15	3	1257	TR	0	TRUE	7.4625
m15	3	1257	TR	1	FALSE	1.67697
m15	3	1326	TR	0	TRUE	6.74217
m15	3	1326	TR	2	FALSE	75.771
m15	3	1351	TR	0	TRUE	15.1878
m15	3	1400	TR	0	TRUE	3.48278
m15	3	1413	TR	0	TRUE	3.67582
m15	3	1413	TR	1	FALSE	13.0774
m15	3	1423	TR	0	TRUE	29.6376
m15	3	1425	TR	0	TRUE	9.41131
m15	3	1425	TR	1	FALSE	1.03651
m17	3	5	TR	0	TRUE	3.78709
m17	3	7	TR	0	TRUE	-5.81122
m17	3	15	TR	0	FALSE	17.9792
m17	3	16	TR	0	TRUE	4.61506
m17	3	20	TR	0	TRUE	-14.1079
m17	3	28	TR	0	TRUE	4.91451
m17	3	28	TR	1	FALSE	-3.73686
m17	3	30	TR	1	TRUE	23.7217
m17	3	35	TR	1	TRUE	6.79255
m17	3	35	TR	2	FALSE	15.6633
m17	3	39	TR	0	TRUE	-21.4094
m17	3	41	TR	0	FALSE	-22.5517
m17	3	41	TR	1	TRUE	38.167
m17	3	46	TR	3	TRUE	0.442728
m17	3	53	TR	0	TRUE	13.9512
m17	3	55	TR	0	TRUE	6.55338
m17	3	62	TR	0	TRUE	3.47547
m17	3	65	TR	0	TRUE	1.3461
m17	3	66	TR	0	FALSE	27.4329
m17	3	66	TR	1	TRUE	0.0213218
m17	3	67	TR	1	TRUE	-10.7476
m17	3	73	TR	0	TRUE	0.0570924
m17	3	73	TR	1	FALSE	-10.934
m17	3	74	TR	0	TRUE	32.23
m17	3	74	TR	1	FALSE	2.83813
m17	3	80	TR	0	TRUE	52.4007
m17	3	81	TR	0	FALSE	24.873
m17	3	81	TR	2	TRUE	-31.5705
m17	3	85	TR	1	TRUE	19.774
m17	3	90	TR	0	TRUE	-3.50681
m17	3	102	TR	1	TRUE	-23.8659
m17	3	102	TR	3	FALSE	-9.30289
m17	3	104	TR	0	TRUE	-8.14344
m17	3	104	TR	1	FALSE	-31.4878
m17	3	111	TR	3	TRUE	-0.823964
m17	3	118	TR	0	TRUE	9.48236
m17	3	118	TR	1	FALSE	1.69788
m17	3	123	TR	0	FALSE	-4.98405
m17	3	123	TR	1	TRUE	5.40905
m17	3	127	TR	0	TRUE	31.2857
m17	3	127	TR	1	FALSE	5.16489
m17	3	127	TR	3	FALSE	14.6067
m17	3	146	TR	0	TRUE	7.3848
m17	3	146	TR	1	FALSE	-1.62363
m17	3	150	TR	0	TRUE	-23.4776
m17	3	150	TR	1	FALSE	-8.45196
m17	3	150	TR	2	FALSE	13.3818
m17	3	152	TR	0	TRUE	-2.98792
m17	3	155	TR	0	TRUE	26.8146
m17	3	179	TR	0	TRUE	9.47971
m17	3	179	TR	2	FALSE	-17.4347
m17	3	186	TR	0	TRUE	1.89466
m17	3	201	TR	0	TRUE	-27.7994
m17	3	229	TR	0	TRUE	0.0283682
m17	3	231	TR	0	TRUE	40.5267
m17	3	234	TR	1	FALSE	-5.81241
m17	3	234	TR	2	TRUE	43.4794
m17	3	242	TR	0	TRUE	8.21139
m17	3	278	TR	0	TRUE	50.7405
m17	3	283	TR	0	TRUE	-20.2947
m17	3	287	TR	0	TRUE	12.3584
m17	3	287	TR	1	FALSE	-21.9614
m17	3	288	TR	0	TRUE	61.9578
m17	3	293	TR	0	TRUE	-2.46642
m17	3	295	TR	0	TRUE	7.74436
m17	3	295	TR	1	FALSE	-34.9623
m17	3	303	TR	0	TRUE	-6.51483
m17	3	309	TR	0	TRUE	46.6332
m17	3	318	TR	0	TRUE	2.52115
m17	3	318	TR	3	FALSE	-9.48014
m17	3	319	TR	0	TRUE	12.6257
m17	3	319	TR	3	FALSE	9.84117
m17	3	323	TR	0	FALSE	-0.603027
m17	3	323	TR	1	TRUE	29.3277
m17	3	331	TR	0	TRUE	36.9691
m17	3	332	TR	0	TRUE	22.9884
m17	3	332	TR	1	FALSE	4.45208
m17	3	342	TR	0	TRUE	8.14831
m17	3	343	TR	0	TRUE	7.97979
m17	3	347	TR	0	FALSE	-12.1743
m17	3	347	TR	1	TRUE	1.60108
m17	3	349	TR	0	TRUE	25.6413
m17	3	349	TR	1	FALSE	-6.64178
m17	3	360	TR	0	TRUE	0.349083
m17	3	363	TR	0	TRUE	-15.159
m17	3	363	TR	1	FALSE	-4.59009
m17	3	369	TR	0	TRUE	3.94588
m17	3	370	TR	1	FALSE	-22.3102
m17	3	370	TR	2	TRUE	-19.4535
m17	3	374	TR	0	TRUE	-6.86514
m17	3	374	TR	1	FALSE	-10.9742
m17	3	410	TR	0	TRUE	11.0514
m17	3	410	TR	1	FALSE	-16.2051
m17	3	412	TR	0	TRUE	-2.43544
m17	3	426	TR	0	TRUE	-26.8289
m17	3	427	TR	0	TRUE	33.5019
m17	3	431	TR	0	TRUE	4.10265
m17	3	462	TR	0	TRUE	-2.29301
m17	3	462	TR	1	FALSE	12.9508
m17	3	575	TR	2	TRUE	-1.25814
m17	3	575	TR	3	FALSE	-23.7173
m17	3	585	TR	0	TRUE	3.41622
m18	3	1	TR	0	TRUE	-26.2051
m18	3	2	TR	0	TRUE	39.2427
m18	3	4	TR	0	TRUE	-12.1823
m18	3	4	TR	1	FALSE	-2.01885
m18	3	4	TR	2	FALSE	2.98092
m18	3	17	TR	0	TRUE	-15.4795
m18	3	18	TR	0	TRUE	5.95888
m18	3	18	TR	1	FALSE	-28.7891
m18	3	18	TR	2	FALSE	10.2811
m18	3	19	TR	0	TRUE	80.1824
m18	3	21	TR	0	TRUE	-7.84264
m18	3	32	TR	0	TRUE	5.99969
m18	3	32	TR	1	FALSE	0.619184
m18	3	34	TR	1	TRUE	31.1886
m18	3	42	TR	0	TRUE	-10.1744
m18	3	45	TR	0	TRUE	3.17042
m18	3	49	TR	0	FALSE	-14.0065
m18	3	49	TR	1	TRUE	-11.578
m18	3	54	TR	0	TRUE	-38.2
m18	3	55	TR	0	TRUE	2.74049
m18	3	61	TR	0	TRUE	31.2057
m18	3	63	TR	0	TRUE	-14.4552
m18	3	63	TR	1	FALSE	-34.9437
m18	3	64	TR	0	TRUE	-16.0891
m18	3	64	TR	1	FALSE	-21.4283
m18	3	65	TR	0	TRUE	-43.6359
m18	3	68	TR	0	TRUE	11.5082
m18	3	71	TR	0	TRUE	-7.58071
m18	3	77	TR	0	TRUE	4.22738
m18	3	80	TR	0	FALSE	11.5312
m18	3	80	TR	1	TRUE	1.34392
m18	3	80	TR	2	FALSE	4.5885
m18	3	86	TR	0	TRUE	-6.72197
m18	3	88	TR	0	FALSE	-34.579
m18	3	88	TR	1	TRUE	-7.22433
m18	3	90	TR	0	TRUE	-9.09093
m18	3	95	TR	2	TRUE	23.9679
m18	3	109	TR	1	TRUE	9.92553
m18	3	120	TR	0	TRUE	-47.5151
m18	3	124	TR	0	TRUE	-3.95769
m18	3	146	TR	0	TRUE	-5.24717
m18	3	149	TR	0	FALSE	-12.6605
m18	3	149	TR	2	TRUE	-26.9994
m18	3	150	TR	1	TRUE	-43.6235
m18	3	165	TR	0	TRUE	9.31321
m18	3	165	TR	1	FALSE	-2.91823
m18	3	200	TR	0	TRUE	5.04247
m18	3	219	TR	0	TRUE	-9.15468
m18	3	225	TR	0	TRUE	-6.64019
m18	3	225	TR	1	FALSE	18.8226
m18	3	235	TR	0	TRUE	-23.1204
m18	3	240	TR	0	FALSE	-15.2165
m18	3	240	TR	1	TRUE	4.42115
m18	3	262	TR	0	FALSE	7.27288
m18	3	262	TR	1	TRUE	0.0885549
m18	3	269	TR	0	TRUE	-3.0417
m18	3	276	TR	0	TRUE	10.813
m18	3	284	TR	0	TRUE	-7.38141
m18	3	284	TR	1	FALSE	3.45672
m18	3	295	TR	0	FALSE	-16.7661
m18	3	295	TR	1	TRUE	45.6502
m18	3	309	TR	0	TRUE	14.1939
m18	3	343	TR	0	TRUE	12.8183
m18	3	355	TR	0	TRUE	8.62866
m18	3	367	TR	0	TRUE	-7.00003
m18	3	367	TR	1	FALSE	-0.860449
m18	3	369	TR	1	TRUE	-10.6245
m18	3	377	TR	0	FALSE	2.92265
m18	3	377	TR	1	TRUE	-19.3229
m18	3	400	TR	0	TRUE	5.1298
m18	3	400	TR	1	FALSE	8.20983
m18	3	404	TR	0	TRUE	27.4706
m18	3	404	TR	1	FALSE	-24.5956
m18	3	430	TR	0	TRUE	1.05339
m18	3	441	TR	0	TRUE	2.02954
m18	3	446	TR	0	TRUE	27.62
m18	3	471	TR	1	TRUE	-0.783235
m18	3	492	TR	0	TRUE	1.97297
m18	3	492	TR	3	FALSE	-2.49571
m18	3	532	TR	0	TRUE	-0.972758
m18	3	532	TR	1	FALSE	7.62717
m18	3	534	TR	0	FALSE	-0.481512
m18	3	534	TR	1	TRUE	-18.746
m18	3	560	TR	1	TRUE	19.9179
m18	3	566	TR	0	TRUE	-11.3315
m18	3	569	TR	0	TRUE	17.6029
m18	3	621	TR	0	TRUE	-17.8916
m18	3	621	TR	3	FALSE	5.41247
m18	3	628	TR	0	TRUE	5.15856
m18	3	628	TR	1	FALSE	4.39501
m18	3	682	TR	0	TRUE	28.008
m18	3	712	TR	0	TRUE	-3.80606
m18	3	771	TR	0	TRUE	7.43934
m18	3	801	TR	0	FALSE	-15.2315
m18	3	801	TR	1	TRUE	10.8059
m18	3	819	TR	0	TRUE	-0.499836
m18	3	823	TR	0	TRUE	6.86753
m18	3	875	TR	0	TRUE	10.4081
m18	3	894	TR	0	TRUE	-13.0325
m18	3	902	TR	0	TRUE	35.5435
m18	3	906	TR	0	TRUE	84.0888
m18	3	909	TR	0	TRUE	2.78311
m18	3	913	TR	0	TRUE	-10.7671
m18	3	913	TR	1	FALSE	-0.272269
m18	3	913	TR	2	FALSE	8.66108
m18	3	916	TR	0	TRUE	36.0221
m18	3	922	TR	0	TRUE	5.38217
m18	3	923	TR	0	TRUE	25.2967
m18	3	924	TR	0	TRUE	-18.8695
m18	3	932	TR	0	TRUE	-10.1684
m18	3	934	TR	0	TRUE	48.3008
m18	3	936	TR	0	TRUE	57.2924
m18	3	938	TR	0	TRUE	-6.74418
m18	3	939	TR	0	TRUE	-6.14781
m18	3	940	TR	0	TRUE	26.9541
m18	3	949	TR	0	TRUE	42.4047
m18	3	951	TR	0	FALSE	11.0007
m18	3	951	TR	1	FALSE	9.16482
m18	3	951	TR	2	TRUE	-8.83199
m18	3	952	TR	0	TRUE	-10.7853
m18	3	953	TR	0	TRUE	-6.60651
m18	3	955	TR	0	TRUE	4.05997
m18	3	964	TR	0	TRUE	-6.94519
m18	3	967	TR	0	TRUE	-8.1302
m18	3	968	TR	0	TRUE	-2.43685
m18	3	970	TR	0	TRUE	13.8728
m18	3	976	TR	0	TRUE	76.4618
m18	3	977	TR	0	TRUE	2.82299
m18	3	980	TR	0	FALSE	-28.1373
m18	3	980	TR	1	TRUE	22.6657
m18	3	983	TR	0	TRUE	24.3455
m18	3	989	TR	1	TRUE	-19.2652
m18	3	990	TR	0	TRUE	46.4388
m18	3	992	TR	0	TRUE	14.1756
m18	3	992	TR	1	FALSE	0.726755
m18	3	1000	TR	0	TRUE	0.628427
m18	3	1000	TR	1	FALSE	-25.38
m18	3	1009	TR	0	TRUE	11.3743
m18	3	1011	TR	0	TRUE	-3.21276
m18	3	1014	TR	0	TRUE	2.17411
m18	3	1016	TR	0	FALSE	-3.70713
m18	3	1016	TR	1	TRUE	-11.6278
m18	3	1021	TR	0	TRUE	42.2438
m18	3	1021	TR	1	FALSE	9.78614
m18	3	1022	TR	0	TRUE	-1.67591
m18	3	1026	TR	0	TRUE	52.1681
m18	3	1029	TR	0	TRUE	58.7466
m18	3	1032	TR	0	TRUE	-29.0316
m18	3	1038	TR	0	TRUE	0.724347
m18	3	1043	TR	0	TRUE	6.24685
m18	3	1059	TR	0	FALSE	-10.0975
m18	3	1059	TR	1	TRUE	14.7514
m18	3	1065	TR	0	TRUE	13.6697
m18	3	1066	TR	0	TRUE	-23.6863
m18	3	1069	TR	1	TRUE	-23.8917
m18	3	1075	TR	0	TRUE	14.1112
m18	3	1083	TR	0	TRUE	1.9614
m18	3	1087	TR	0	TRUE	10.3859
m18	3	1096	TR	0	TRUE	2.16231
m18	3	1097	TR	0	FALSE	-8.39153
m18	3	1097	TR	2	TRUE	-1.17094
m18	3	1100	TR	0	TRUE	-31.669
m18	3	1109	TR	0	TRUE	17.5872
m18	3	1117	TR	0	TRUE	-23.9913
m18	3	1119	TR	0	TRUE	-35.0624
m18	3	1124	TR	2	TRUE	30.0528
m18	3	1125	TR	0	FALSE	-4.57265
m18	3	1125	TR	1	TRUE	-5.69312
m18	3	1130	TR	0	TRUE	7.27925
m18	3	1136	TR	1	TRUE	28.9245
m18	3	1154	TR	0	TRUE	-13.0395
m18	3	1158	TR	0	TRUE	-11.2403
m18	3	1161	TR	0	TRUE	-4.49812
m18	3	1167	TR	2	TRUE	6.92678
m18	3	1176	TR	0	TRUE	4.79252
m18	3	1189	TR	0	TRUE	-4.93627
m18	3	1192	TR	0	TRUE	12.8196
m18	3	1210	TR	0	TRUE	-20.3092
m18	3	1212	TR	0	TRUE	4.53052
m18	3	1221	TR	0	TRUE	-27.3618
m18	3	1233	TR	0	TRUE	-2.93776
m18	3	1244	TR	0	TRUE	-3.19757
m18	3	1249	TR	0	TRUE	25.1207
m18	3	1249	TR	1	FALSE	-1.11926
m18	3	1257	TR	0	TRUE	3.66456
m18	3	1262	TR	0	TRUE	25.6332
m18	3	1293	TR	0	TRUE	-2.15326
m18	3	1299	TR	0	TRUE	8.98067
m18	3	1305	TR	0	TRUE	5.98346
m18	3	1310	TR	0	TRUE	11.9233
m18	3	1316	TR	0	FALSE	-10.1996
m18	3	1321	TR	0	TRUE	0.629322
m18	3	1322	TR	0	TRUE	39.4048
m18	3	1334	TR	0	TRUE	-5.41293
m18	3	1347	TR	0	FALSE	-7.27635
m18	3	1347	TR	2	FALSE	-18.108
m18	3	1347	TR	3	TRUE	6.6573
m18	3	1353	TR	0	TRUE	-24.1322
m18	3	1368	TR	0	TRUE	-2.82834
m18	3	1370	TR	0	TRUE	26.9092
m18	3	1376	TR	0	TRUE	3.04486
m18	3	1381	TR	0	TRUE	18.5199
m18	3	1381	TR	1	FALSE	9.92362
m18	3	1381	TR	2	FALSE	-13.2966
m18	3	1381	TR	3	FALSE	16.3874
m18	3	1393	TR	0	TRUE	-6.03376
m18	3	1394	TR	0	TRUE	3.71082
m18	3	1414	TR	0	TRUE	-2.83662
m18	3	1415	TR	2	TRUE	-11.2565
m18	3	1420	TR	0	TRUE	-7.10888
m18	3	1421	TR	0	FALSE	4.84186
m18	3	1421	TR	1	TRUE	-11.0257
m18	3	1442	TR	0	TRUE	-1.23246
m18	3	1448	TR	0	TRUE	-15.0694
m18	3	1456	TR	0	TRUE	6.71765
m18	3	1459	TR	0	TRUE	28.8329
m18	3	1464	TR	0	TRUE	-4.78032
m18	3	1464	TR	2	FALSE	0.973286
m18	3	1477	TR	0	TRUE	-6.01261
m18	3	1481	TR	0	TRUE	-8.93959
m18	3	1481	TR	3	FALSE	-2.85061
m18	3	1487	TR	0	TRUE	15.2477
m18	3	1509	TR	0	TRUE	49.9059
m18	3	1510	TR	0	TRUE	8.04557
m18	3	1516	TR	0	TRUE	-0.321271
m18	3	1542	TR	1	TRUE	-3.75411
m18	3	1567	TR	0	TRUE	-3.35686
m18	3	1591	TR	0	TRUE	-20.9457
m18	3	1632	TR	0	TRUE	18.9292
m18	3	1639	TR	0	TRUE	18.5103
m18	3	1688	TR	0	TRUE	-0.00617522
m18	3	1688	TR	1	FALSE	-18.0968
m18	3	1695	TR	0	TRUE	5.34433
m18	3	1697	TR	0	FALSE	-16.3552
m18	3	1697	TR	1	TRUE	12.6486
m18	3	1794	TR	0	TRUE	2.22122
m18	3	1799	TR	0	TRUE	-3.36599
m18	3	1810	TR	0	TRUE	23.2593
m18	3	1835	TR	1	TRUE	-0.38526
m18	3	1873	TR	0	TRUE	-0.0421818
m18	3	1886	TR	0	TRUE	-4.93558
m18	3	1894	TR	0	TRUE	3.68364
m18	3	1904	TR	0	TRUE	33.0521
m18	3	1910	TR	0	TRUE	7.51349
m18	3	1910	TR	1	FALSE	1.48161
m18	3	2023	TR	0	TRUE	7.33813
m18	3	2065	TR	0	TRUE	-0.952492
m18	3	2129	TR	0	TRUE	-1.43933
m18	3	2143	TR	0	TRUE	2.85878
m19	3	0	TR	0	TRUE	12.6654
m19	3	1	TR	0	TRUE	6.25872
m19	3	2	TR	0	TRUE	-1.10395
m19	3	7	TR	0	TRUE	-16.6607
m19	3	8	TR	0	TRUE	38.6004
[truncated: 17,983 more rows]

## Sheet: Ext Fig. 3o-p
mouse	day	switch	switch_dir	cell	cell_category	shift
m3	3	1	backward	0	RR	-24.1459
m3	3	1	backward	6	RR	-17.5763
m3	3	1	backward	20	RR	-11.8398
m3	3	1	backward	27	RR	-2.79429
m3	3	1	backward	63	RR	6.96269
m3	3	1	backward	65	RR	16.2681
m3	3	1	backward	107	RR	0.177304
m3	3	1	backward	125	RR	5.4401
m3	3	1	backward	168	RR	-9.16808
m3	3	1	backward	188	RR	32.7119
m3	3	1	backward	249	RR	-42.0394
m3	3	1	backward	326	RR	2.85305
m3	3	1	backward	368	RR	46.649
m3	3	1	backward	370	RR	28.552
m3	3	1	backward	372	RR	-0.375169
m3	3	1	backward	396	RR	9.59114
m3	3	1	backward	427	RR	28.2856
m3	3	1	backward	482	RR	-21.2421
m3	3	1	backward	594	RR	-29.9464
m4	3	1	backward	22	RR	-10.9475
m4	3	1	backward	30	RR	5.09359
m4	3	1	backward	36	RR	11.375
m4	3	1	backward	43	RR	-1.88988
m4	3	1	backward	58	RR	33.7179
m4	3	1	backward	77	RR	-34.3258
m4	3	1	backward	108	RR	21.0465
m4	3	1	backward	114	RR	-23.3684
m4	3	1	backward	168	RR	-1.26458
m4	3	1	backward	174	RR	-3.85333
m4	3	1	backward	193	RR	17.1693
m4	3	1	backward	198	RR	-19.9814
m4	3	1	backward	201	RR	-20.3011
m4	3	1	backward	209	RR	2.78562
m4	3	1	backward	212	RR	-50.2366
m4	3	1	backward	224	RR	20.5478
m4	3	1	backward	240	RR	15.7006
m4	3	1	backward	322	RR	-0.29796
m4	3	1	backward	326	RR	-4.80255
m4	3	1	backward	334	RR	49.7256
m4	3	1	backward	379	RR	-1.02268
m4	3	1	backward	387	RR	14.4778
m4	3	1	backward	405	RR	-36.8299
m4	3	1	backward	418	RR	-26.326
m4	3	1	backward	426	RR	-2.76094
m4	3	1	backward	433	RR	-5.97235
m4	3	1	backward	467	RR	-8.7341
m4	3	1	backward	483	RR	1.81428
m4	3	1	backward	500	RR	0.326382
m4	3	1	backward	527	RR	-22.383
m4	3	1	backward	556	RR	-2.56514
m4	3	1	backward	577	RR	-26.7853
m4	3	1	backward	645	RR	18.1725
m4	3	1	backward	667	RR	-11.6393
m4	3	1	backward	962	RR	11.7225
m7	3	1	forward	123	RR	14.6211
m7	3	1	forward	161	RR	7.51715
m7	3	1	forward	300	RR	3.66623
m7	3	1	forward	382	RR	22.2358
m7	3	1	forward	393	RR	-24.0869
m7	3	1	forward	463	RR	-6.79385
m7	3	1	forward	635	RR	22.0163
m7	3	1	forward	699	RR	18.3046
m7	3	1	forward	805	RR	1.01468
m7	3	1	forward	886	RR	-24.1244
m11	3	1	backward	5	RR	-51.316
m11	3	1	backward	6	RR	-4.02418
m11	3	1	backward	9	RR	2.01655
m11	3	1	backward	15	RR	-34.2166
m11	3	1	backward	23	RR	-14.6579
m11	3	1	backward	61	RR	0.736612
m11	3	1	backward	76	RR	23.9065
m11	3	1	backward	151	RR	-17.8188
m12	3	1	forward	1	RR	20.9758
m12	3	1	forward	28	RR	33.4266
m12	3	1	forward	44	RR	1.02035
m12	3	1	forward	72	RR	19.2613
m12	3	1	forward	88	RR	42.8969
m12	3	1	forward	94	RR	11.8944
m12	3	1	forward	112	RR	11.0168
m12	3	1	forward	131	RR	74.8581
m12	3	1	forward	142	RR	9.7322
m12	3	1	forward	151	RR	75.9745
m12	3	1	forward	155	RR	49.1742
m12	3	1	forward	164	RR	35.4199
m12	3	1	forward	179	RR	7.62312
m12	3	1	forward	182	RR	15.5069
m12	3	1	forward	188	RR	-5.71988
m12	3	1	forward	191	RR	83.7306
m12	3	1	forward	196	RR	-35.5783
m12	3	1	forward	204	RR	28.0252
m12	3	1	forward	214	RR	-4.37569
m12	3	1	forward	219	RR	19.3292
m12	3	1	forward	247	RR	29.3879
m12	3	1	forward	254	RR	2.77028
m12	3	1	forward	257	RR	40.4089
m12	3	1	forward	275	RR	0.631119
m12	3	1	forward	283	RR	9.61918
m12	3	1	forward	300	RR	-9.8657
m12	3	1	forward	310	RR	-14.0572
m12	3	1	forward	321	RR	39.306
m12	3	1	forward	344	RR	6.9237
m12	3	1	forward	351	RR	-5.82765
m12	3	1	forward	352	RR	50.8473
m12	3	1	forward	383	RR	23.4811
m12	3	1	forward	425	RR	14.1064
m12	3	1	forward	454	RR	60.4074
m12	3	1	forward	464	RR	15.9111
m12	3	1	forward	470	RR	-2.03576
m12	3	1	forward	472	RR	16.9318
m12	3	1	forward	476	RR	-2.10078
m12	3	1	forward	494	RR	14.9719
m12	3	1	forward	517	RR	10.8471
m12	3	1	forward	535	RR	4.14951
m12	3	1	forward	560	RR	5.03461
m12	3	1	forward	629	RR	66.9849
m12	3	1	forward	636	RR	-4.92428
m12	3	1	forward	764	RR	4.28561
m12	3	1	forward	788	RR	-1.27242
m12	3	1	forward	895	RR	-16.7638
m12	3	1	forward	916	RR	-14.4783
m12	3	1	forward	1039	RR	-22.6434
m12	3	1	forward	1071	RR	22.6315
m14	3	1	forward	0	RR	-4.76902
m14	3	1	forward	6	RR	81.1538
m14	3	1	forward	34	RR	69.1833
m14	3	1	forward	37	RR	-20.7668
m14	3	1	forward	52	RR	-4.35143
m14	3	1	forward	109	RR	3.35118
m14	3	1	forward	137	RR	-4.78002
m14	3	1	forward	138	RR	-10.0746
m14	3	1	forward	151	RR	-27.0873
m14	3	1	forward	156	RR	1.95059
m14	3	1	forward	160	RR	-8.93905
m14	3	1	forward	167	RR	47.2907
m14	3	1	forward	212	RR	-59.1743
m14	3	1	forward	226	RR	10.6753
m14	3	1	forward	243	RR	-9.87692
m14	3	1	forward	250	RR	-27.4204
m14	3	1	forward	255	RR	-17.3004
m14	3	1	forward	297	RR	-24.0429
m14	3	1	forward	302	RR	-60.7408
m14	3	1	forward	349	RR	-19.6321
m14	3	1	forward	363	RR	-5.83034
m14	3	1	forward	374	RR	65.2006
m14	3	1	forward	390	RR	-21.7685
m14	3	1	forward	447	RR	42.9336
m14	3	1	forward	487	RR	4.57191
m14	3	1	forward	540	RR	8.12072
m14	3	1	forward	581	RR	-8.26031
m14	3	1	forward	590	RR	-13.4767
m14	3	1	forward	598	RR	7.44844
m14	3	1	forward	603	RR	-27.7865
m14	3	1	forward	735	RR	-6.83722
m14	3	1	forward	752	RR	7.47057
m15	3	1	forward	24	RR	7.26582
m15	3	1	forward	33	RR	-5.37049
m15	3	1	forward	41	RR	12.1209
m15	3	1	forward	51	RR	-9.83693
m15	3	1	forward	70	RR	41.2774
m15	3	1	forward	73	RR	-2.38472
m15	3	1	forward	94	RR	-10.3875
m15	3	1	forward	98	RR	2.65555
m15	3	1	forward	140	RR	1.63268
m15	3	1	forward	156	RR	17.5307
m15	3	1	forward	170	RR	-0.199486
m15	3	1	forward	178	RR	-20.1246
m15	3	1	forward	201	RR	-28.2372
m15	3	1	forward	204	RR	-3.59412
m15	3	1	forward	205	RR	-13.7189
m15	3	1	forward	229	RR	-0.821471
m15	3	1	forward	259	RR	-44.0244
m15	3	1	forward	278	RR	15.932
m15	3	1	forward	309	RR	19.5048
m15	3	1	forward	337	RR	0.475863
m15	3	1	forward	344	RR	-30.7453
m15	3	1	forward	371	RR	-7.54055
m15	3	1	forward	374	RR	22.9268
m15	3	1	forward	383	RR	-14.5075
m15	3	1	forward	386	RR	-28.701
m15	3	1	forward	393	RR	17.2352
m15	3	1	forward	414	RR	49.5643
m15	3	1	forward	437	RR	-31.7497
m15	3	1	forward	452	RR	18.3401
m15	3	1	forward	453	RR	7.16346
m15	3	1	forward	459	RR	-2.1189
m15	3	1	forward	490	RR	-3.91021
m15	3	1	forward	501	RR	-20.3762
m15	3	1	forward	527	RR	3.40154
m15	3	1	forward	692	RR	3.58403
m15	3	1	forward	758	RR	-11.1791
m15	3	1	forward	894	RR	-4.27996
m15	3	1	forward	930	RR	-56.9884
m15	3	1	forward	965	RR	4.47676
m15	3	1	forward	981	RR	-39.9028
m15	3	1	forward	1360	RR	11.7367
m17	3	1	forward	12	RR	-0.00760387
m17	3	1	forward	13	RR	2.80363
m17	3	1	forward	19	RR	-50.195
m17	3	1	forward	22	RR	-11.4697
m17	3	1	forward	31	RR	7.07972
m17	3	1	forward	34	RR	-12.3798
m17	3	1	forward	181	RR	11.2873
m17	3	1	forward	182	RR	-9.42125
m17	3	1	forward	289	RR	44.725
m17	3	1	forward	296	RR	-24.3959
m17	3	1	forward	304	RR	1.56959
m17	3	1	forward	315	RR	10.8239
m17	3	1	forward	390	RR	-2.93922
m17	3	1	forward	392	RR	-30.7123
m17	3	1	forward	429	RR	33.8973
m17	3	1	forward	501	RR	11.5326
m18	3	1	forward	0	RR	-35.4667
m18	3	1	forward	8	RR	-0.0600451
m18	3	1	forward	27	RR	5.78265
m18	3	1	forward	33	RR	49.9633
m18	3	1	forward	36	RR	-1.69041
m18	3	1	forward	56	RR	20.4218
m18	3	1	forward	98	RR	86.1147
m18	3	1	forward	174	RR	-0.520813
m18	3	1	forward	175	RR	-35.0261
m18	3	1	forward	185	RR	-4.35348
m18	3	1	forward	217	RR	13.6254
m18	3	1	forward	224	RR	4.78987
m18	3	1	forward	239	RR	-24.5361
m18	3	1	forward	253	RR	-4.22701
m18	3	1	forward	272	RR	-6.91016
m18	3	1	forward	281	RR	18.4826
m18	3	1	forward	311	RR	1.07089
m18	3	1	forward	345	RR	0.69727
m18	3	1	forward	374	RR	-58.6862
m18	3	1	forward	680	RR	0.772696
m18	3	1	forward	843	RR	-19.2192
m18	3	1	forward	896	RR	43.8278
m18	3	1	forward	898	RR	17.755
m18	3	1	forward	903	RR	-60.3368
m18	3	1	forward	908	RR	59.6048
m18	3	1	forward	914	RR	-2.9535
m18	3	1	forward	915	RR	-39.3002
m18	3	1	forward	918	RR	55.4556
m18	3	1	forward	919	RR	6.63754
m18	3	1	forward	928	RR	23.5143
m18	3	1	forward	929	RR	8.57803
m18	3	1	forward	931	RR	-46.0439
m18	3	1	forward	942	RR	35.2767
m18	3	1	forward	944	RR	47.4729
m18	3	1	forward	947	RR	13.456
m18	3	1	forward	957	RR	-8.26067
m18	3	1	forward	965	RR	1.05588
m18	3	1	forward	969	RR	-39.4671
m18	3	1	forward	972	RR	-37.8722
m18	3	1	forward	988	RR	25.2181
m18	3	1	forward	1003	RR	28.625
m18	3	1	forward	1025	RR	-19.0944
m18	3	1	forward	1044	RR	86.0374
m18	3	1	forward	1050	RR	14.2372
m18	3	1	forward	1058	RR	35.5829
m18	3	1	forward	1142	RR	30.6183
m18	3	1	forward	1148	RR	40.2113
m18	3	1	forward	1151	RR	16.9035
m18	3	1	forward	1163	RR	0.822314
m18	3	1	forward	1188	RR	36.7937
m18	3	1	forward	1219	RR	10.0179
m18	3	1	forward	1225	RR	19.2823
m18	3	1	forward	1236	RR	10.9096
m18	3	1	forward	1285	RR	44.4218
m18	3	1	forward	1286	RR	59.2158
m18	3	1	forward	1319	RR	-45.9454
m18	3	1	forward	1354	RR	18.0688
m18	3	1	forward	1389	RR	14.847
m18	3	1	forward	1515	RR	2.10342
m18	3	1	forward	1566	RR	-19.2981
m18	3	1	forward	1658	RR	6.15375
m18	3	1	forward	1668	RR	7.49743
m18	3	1	forward	1768	RR	-5.68906
m18	3	1	forward	1981	RR	0.111777
m18	3	1	forward	2019	RR	37.9306
m19	3	1	backward	18	RR	-9.62201
m19	3	1	backward	46	RR	-46.9426
m19	3	1	backward	51	RR	5.85835
m19	3	1	backward	53	RR	-11.8081
m19	3	1	backward	58	RR	18.1293
m19	3	1	backward	71	RR	-3.65077
m19	3	1	backward	85	RR	-34.5057
m19	3	1	backward	142	RR	4.17004
m19	3	1	backward	159	RR	-1.82685
m19	3	1	backward	166	RR	-4.80318
m19	3	1	backward	202	RR	-10.7727
m19	3	1	backward	242	RR	-15.9766
m3	3	1	backward	7	TR	-2.03588
m3	3	1	backward	8	TR	33.2898
m3	3	1	backward	10	TR	6.1186
m3	3	1	backward	21	TR	-0.403715
m3	3	1	backward	32	TR	-2.56065
m3	3	1	backward	34	TR	13.5639
m3	3	1	backward	39	TR	0.670605
m3	3	1	backward	57	TR	46.2497
m3	3	1	backward	58	TR	-1.71355
m3	3	1	backward	62	TR	-5.53318
m3	3	1	backward	67	TR	-7.03129
m3	3	1	backward	77	TR	-0.16894
m3	3	1	backward	78	TR	-15.6064
m3	3	1	backward	79	TR	-6.03104
m3	3	1	backward	90	TR	-28.2109
m3	3	1	backward	94	TR	-81.5586
m3	3	1	backward	99	TR	-1.46854
m3	3	1	backward	108	TR	-1.16886
m3	3	1	backward	120	TR	1.5817
m3	3	1	backward	139	TR	0.569195
m3	3	1	backward	143	TR	21.6871
m3	3	1	backward	148	TR	-11.2804
m3	3	1	backward	151	TR	7.21117
m3	3	1	backward	152	TR	-9.22061
m3	3	1	backward	169	TR	-1.00252
m3	3	1	backward	171	TR	-14.4455
m3	3	1	backward	178	TR	-17.2605
m3	3	1	backward	191	TR	-1.53511
m3	3	1	backward	199	TR	-1.77981
m3	3	1	backward	213	TR	11.8351
m3	3	1	backward	216	TR	-2.01869
m3	3	1	backward	217	TR	27.9979
m3	3	1	backward	219	TR	-13.742
m3	3	1	backward	221	TR	3.02438
m3	3	1	backward	225	TR	10.0061
m3	3	1	backward	229	TR	-5.95523
m3	3	1	backward	233	TR	16.0369
m3	3	1	backward	239	TR	-8.15555
m3	3	1	backward	260	TR	1.36245
m3	3	1	backward	270	TR	-13.2638
m3	3	1	backward	273	TR	-12.5387
m3	3	1	backward	278	TR	-2.49811
m3	3	1	backward	282	TR	1.24341
m3	3	1	backward	288	TR	-6.76798
m3	3	1	backward	293	TR	10.4398
m3	3	1	backward	295	TR	5.88591
m3	3	1	backward	296	TR	-2.82009
m3	3	1	backward	318	TR	-19.5265
m3	3	1	backward	335	TR	26.06
m3	3	1	backward	345	TR	-7.49494
m3	3	1	backward	356	TR	-4.26775
m3	3	1	backward	366	TR	12.2602
m3	3	1	backward	387	TR	-4.58452
m3	3	1	backward	393	TR	17.8578
m3	3	1	backward	418	TR	-2.88976
m3	3	1	backward	431	TR	13.3316
m3	3	1	backward	440	TR	2.978
m3	3	1	backward	451	TR	-5.72003
m3	3	1	backward	481	TR	3.57522
m3	3	1	backward	491	TR	-19.7675
m3	3	1	backward	521	TR	8.78063
m3	3	1	backward	548	TR	1.55273
m3	3	1	backward	558	TR	-7.32205
m3	3	1	backward	565	TR	34.212
m3	3	1	backward	629	TR	-3.74093
m3	3	1	backward	630	TR	7.28656
m3	3	1	backward	631	TR	-5.43515
m3	3	1	backward	699	TR	-3.636
m3	3	1	backward	780	TR	-10.4593
m3	3	1	backward	801	TR	0.989281
m3	3	1	backward	856	TR	-11.2704
m3	3	1	backward	1001	TR	-1.84098
m4	3	1	backward	0	TR	-27.6067
m4	3	1	backward	1	TR	-17.2362
m4	3	1	backward	2	TR	6.17571
m4	3	1	backward	8	TR	8.97709
m4	3	1	backward	9	TR	-4.90647
m4	3	1	backward	10	TR	-5.04572
m4	3	1	backward	11	TR	-2.3709
m4	3	1	backward	12	TR	15.7606
m4	3	1	backward	13	TR	-68.0405
m4	3	1	backward	14	TR	5.42617
m4	3	1	backward	16	TR	-4.7221
m4	3	1	backward	25	TR	13.2925
m4	3	1	backward	26	TR	-10.4517
m4	3	1	backward	28	TR	12.7099
m4	3	1	backward	31	TR	-2.39615
m4	3	1	backward	32	TR	-37.0938
m4	3	1	backward	34	TR	3.6191
m4	3	1	backward	39	TR	14.323
m4	3	1	backward	41	TR	-15.0883
m4	3	1	backward	44	TR	5.30513
m4	3	1	backward	46	TR	-7.38254
m4	3	1	backward	54	TR	-5.84985
m4	3	1	backward	59	TR	13.4624
m4	3	1	backward	60	TR	2.82364
m4	3	1	backward	61	TR	-7.12204
m4	3	1	backward	62	TR	2.0164
m4	3	1	backward	65	TR	-2.65523
m4	3	1	backward	67	TR	-23.95
m4	3	1	backward	68	TR	21.5953
m4	3	1	backward	70	TR	8.66131
m4	3	1	backward	72	TR	4.37398
m4	3	1	backward	73	TR	34.632
m4	3	1	backward	83	TR	-8.21668
m4	3	1	backward	85	TR	-7.94318
m4	3	1	backward	90	TR	-2.98386
m4	3	1	backward	92	TR	-24.2704
m4	3	1	backward	94	TR	3.52096
m4	3	1	backward	95	TR	6.00995
m4	3	1	backward	98	TR	6.03181
m4	3	1	backward	99	TR	-0.676359
m4	3	1	backward	101	TR	3.25435
m4	3	1	backward	103	TR	1.09835
m4	3	1	backward	110	TR	-67.1842
m4	3	1	backward	111	TR	15.4388
m4	3	1	backward	112	TR	1.36558
m4	3	1	backward	117	TR	-17.2956
m4	3	1	backward	118	TR	-1.70976
m4	3	1	backward	121	TR	-3.86094
m4	3	1	backward	122	TR	27.9687
m4	3	1	backward	126	TR	3.28115
m4	3	1	backward	129	TR	9.91121
m4	3	1	backward	130	TR	-2.79423
m4	3	1	backward	133	TR	-12.6142
m4	3	1	backward	134	TR	9.9857
m4	3	1	backward	136	TR	-0.0603671
m4	3	1	backward	139	TR	2.231
m4	3	1	backward	154	TR	14.5868
m4	3	1	backward	155	TR	2.80511
m4	3	1	backward	161	TR	5.96699
m4	3	1	backward	162	TR	-0.452609
m4	3	1	backward	170	TR	-0.884808
m4	3	1	backward	171	TR	3.12087
m4	3	1	backward	177	TR	1.11747
m4	3	1	backward	179	TR	4.3454
m4	3	1	backward	181	TR	9.91324
m4	3	1	backward	185	TR	13.6515
m4	3	1	backward	189	TR	7.45087
m4	3	1	backward	190	TR	-5.58234
m4	3	1	backward	194	TR	2.2536
m4	3	1	backward	196	TR	-2.31143
m4	3	1	backward	197	TR	-8.08239
m4	3	1	backward	199	TR	2.24159
m4	3	1	backward	202	TR	-0.850032
m4	3	1	backward	206	TR	10.0271
m4	3	1	backward	211	TR	-3.03467
m4	3	1	backward	214	TR	-5.16958
m4	3	1	backward	216	TR	-6.98935
m4	3	1	backward	217	TR	0.5698
m4	3	1	backward	218	TR	-0.0817099
m4	3	1	backward	220	TR	-16.5443
m4	3	1	backward	221	TR	-19.0355
m4	3	1	backward	222	TR	5.87016
m4	3	1	backward	227	TR	-5.97824
m4	3	1	backward	228	TR	-6.67031
m4	3	1	backward	229	TR	26.407
m4	3	1	backward	230	TR	-9.09877
m4	3	1	backward	233	TR	4.51849
m4	3	1	backward	236	TR	-0.416226
m4	3	1	backward	237	TR	-11.2594
m4	3	1	backward	239	TR	-31.2103
m4	3	1	backward	249	TR	3.04597
m4	3	1	backward	260	TR	-6.04611
m4	3	1	backward	261	TR	1.39737
m4	3	1	backward	265	TR	-0.808167
m4	3	1	backward	271	TR	-2.18908
m4	3	1	backward	272	TR	-0.140887
m4	3	1	backward	273	TR	1.51832
m4	3	1	backward	281	TR	1.46271
m4	3	1	backward	284	TR	-3.56227
m4	3	1	backward	291	TR	12.0851
m4	3	1	backward	297	TR	6.50489
m4	3	1	backward	305	TR	-4.83102
m4	3	1	backward	306	TR	-8.60607
m4	3	1	backward	307	TR	-7.53931
m4	3	1	backward	311	TR	1.44928
m4	3	1	backward	313	TR	-3.92197
m4	3	1	backward	314	TR	2.4906
m4	3	1	backward	315	TR	0.674045
m4	3	1	backward	316	TR	-3.58532
m4	3	1	backward	323	TR	-1.39699
m4	3	1	backward	327	TR	8.42971
m4	3	1	backward	328	TR	-14.1383
m4	3	1	backward	330	TR	-1.06405
m4	3	1	backward	342	TR	-8.13427
m4	3	1	backward	343	TR	-4.22963
m4	3	1	backward	344	TR	-6.88924
m4	3	1	backward	347	TR	8.43514
m4	3	1	backward	350	TR	6.60342
m4	3	1	backward	351	TR	20.3044
m4	3	1	backward	354	TR	-5.97926
m4	3	1	backward	360	TR	-8.87384
m4	3	1	backward	371	TR	7.41892
m4	3	1	backward	373	TR	-3.53487
m4	3	1	backward	380	TR	-16.3562
m4	3	1	backward	384	TR	-1.94151
m4	3	1	backward	386	TR	3.2627
m4	3	1	backward	388	TR	-8.34996
m4	3	1	backward	395	TR	-0.357114
m4	3	1	backward	396	TR	2.74213
m4	3	1	backward	397	TR	37.6533
m4	3	1	backward	398	TR	19.8643
m4	3	1	backward	400	TR	3.78705
m4	3	1	backward	408	TR	4.83086
m4	3	1	backward	410	TR	-7.13307
m4	3	1	backward	412	TR	-4.32118
m4	3	1	backward	421	TR	5.28156
m4	3	1	backward	425	TR	-27.6057
m4	3	1	backward	429	TR	1.46668
m4	3	1	backward	430	TR	-5.0364
m4	3	1	backward	431	TR	-10.9234
m4	3	1	backward	432	TR	16.2212
m4	3	1	backward	436	TR	-9.40156
m4	3	1	backward	437	TR	19.6235
m4	3	1	backward	443	TR	2.6916
m4	3	1	backward	447	TR	8.38442
m4	3	1	backward	448	TR	-3.14616
m4	3	1	backward	453	TR	-2.99556
m4	3	1	backward	473	TR	3.30112
m4	3	1	backward	475	TR	7.21651
m4	3	1	backward	482	TR	1.1246
m4	3	1	backward	485	TR	-15.1288
m4	3	1	backward	487	TR	-11.5309
m4	3	1	backward	488	TR	62.3209
m4	3	1	backward	491	TR	-0.777679
m4	3	1	backward	496	TR	-6.64753
m4	3	1	backward	497	TR	-5.55462
m4	3	1	backward	499	TR	-6.94418
m4	3	1	backward	501	TR	-4.7098
m4	3	1	backward	503	TR	2.87055
m4	3	1	backward	509	TR	-20.9277
m4	3	1	backward	512	TR	-21.9735
m4	3	1	backward	518	TR	5.86606
m4	3	1	backward	532	TR	0.56523
m4	3	1	backward	536	TR	-41.6339
m4	3	1	backward	541	TR	14.7634
m4	3	1	backward	545	TR	-31.1331
m4	3	1	backward	550	TR	0.917411
m4	3	1	backward	570	TR	-0.703148
m4	3	1	backward	572	TR	-8.50994
m4	3	1	backward	578	TR	3.39042
m4	3	1	backward	579	TR	2.1432
m4	3	1	backward	581	TR	-22.8186
m4	3	1	backward	584	TR	-12.5258
m4	3	1	backward	592	TR	3.99553
m4	3	1	backward	603	TR	-2.27946
m4	3	1	backward	607	TR	1.43051
m4	3	1	backward	611	TR	1.4672
m4	3	1	backward	625	TR	4.85838
m4	3	1	backward	627	TR	-3.5348
m4	3	1	backward	628	TR	-0.0611887
m4	3	1	backward	634	TR	11.749
m4	3	1	backward	636	TR	-36.3888
m4	3	1	backward	643	TR	-9.43492
m4	3	1	backward	654	TR	15.6287
m4	3	1	backward	665	TR	6.07623
m4	3	1	backward	670	TR	-1.18402
m4	3	1	backward	672	TR	-14.5728
m4	3	1	backward	678	TR	-1.71506
m4	3	1	backward	681	TR	-14.2532
m4	3	1	backward	690	TR	1.89138
m4	3	1	backward	695	TR	-8.18679
m4	3	1	backward	701	TR	-22.5722
m4	3	1	backward	702	TR	-4.15456
m4	3	1	backward	711	TR	-4.65857
m4	3	1	backward	713	TR	0.495647
m4	3	1	backward	716	TR	-18.1006
m4	3	1	backward	729	TR	1.44803
m4	3	1	backward	730	TR	11.9487
m4	3	1	backward	738	TR	-29.0857
m4	3	1	backward	742	TR	7.01938
m4	3	1	backward	753	TR	0.332835
m4	3	1	backward	759	TR	6.39861
m4	3	1	backward	764	TR	-20.9763
m4	3	1	backward	768	TR	-5.23121
m4	3	1	backward	769	TR	1.7438
m4	3	1	backward	772	TR	-0.322923
m4	3	1	backward	775	TR	6.98551
m4	3	1	backward	781	TR	0.061959
m4	3	1	backward	789	TR	-1.42977
m4	3	1	backward	791	TR	-36.6871
m4	3	1	backward	794	TR	-19.8102
m4	3	1	backward	802	TR	2.48448
m4	3	1	backward	808	TR	3.55895
m4	3	1	backward	819	TR	-14.8878
m4	3	1	backward	848	TR	6.95054
m4	3	1	backward	853	TR	-1.73524
m4	3	1	backward	858	TR	1.85471
m4	3	1	backward	875	TR	-2.35456
m4	3	1	backward	892	TR	0.722691
m4	3	1	backward	898	TR	1.01269
m4	3	1	backward	902	TR	1.44704
m4	3	1	backward	929	TR	-2.05424
m4	3	1	backward	931	TR	0.755484
m4	3	1	backward	936	TR	3.6477
m4	3	1	backward	955	TR	-8.38752
m4	3	1	backward	984	TR	8.61118
m4	3	1	backward	994	TR	5.45525
m4	3	1	backward	999	TR	-8.02834
m4	3	1	backward	1006	TR	10.4741
m4	3	1	backward	1008	TR	-15.1987
m4	3	1	backward	1012	TR	2.07344
m7	3	1	forward	15	TR	-34.8502
m7	3	1	forward	38	TR	94.2518
m7	3	1	forward	50	TR	7.04088
m7	3	1	forward	182	TR	-33.7994
m7	3	1	forward	207	TR	-3.63472
m7	3	1	forward	229	TR	-9.07889
m7	3	1	forward	267	TR	-17.876
m7	3	1	forward	274	TR	61.9564
m7	3	1	forward	350	TR	27.3702
m7	3	1	forward	359	TR	7.81357
m7	3	1	forward	360	TR	41.1719
m7	3	1	forward	369	TR	-26.4636
m7	3	1	forward	391	TR	22.8214
m7	3	1	forward	392	TR	-17.3942
m7	3	1	forward	409	TR	-11.205
m7	3	1	forward	442	TR	7.10012
m7	3	1	forward	447	TR	-29.8076
m7	3	1	forward	449	TR	-40.1835
m7	3	1	forward	462	TR	18.8603
m7	3	1	forward	476	TR	-46.5389
m7	3	1	forward	507	TR	1.15958
m7	3	1	forward	509	TR	30.1532
m7	3	1	forward	523	TR	-9.06418
m7	3	1	forward	545	TR	6.90641
m7	3	1	forward	554	TR	-2.16168
m7	3	1	forward	581	TR	26.6877
m7	3	1	forward	670	TR	16.3428
m7	3	1	forward	686	TR	5.3513
m7	3	1	forward	706	TR	-18.8925
m7	3	1	forward	727	TR	-0.192752
m7	3	1	forward	743	TR	-0.238117
m7	3	1	forward	780	TR	-24.2816
m7	3	1	forward	789	TR	-11.8154
m7	3	1	forward	806	TR	-0.790502
m7	3	1	forward	891	TR	-10.4257
m11	3	1	backward	1	TR	9.36946
m11	3	1	backward	3	TR	-1.13029
m11	3	1	backward	4	TR	7.42428
m11	3	1	backward	17	TR	3.58638
m11	3	1	backward	20	TR	-6.55228
m11	3	1	backward	22	TR	21.9447
m11	3	1	backward	29	TR	-3.70273
m11	3	1	backward	30	TR	-42.5553
m11	3	1	backward	31	TR	25.397
m11	3	1	backward	33	TR	10.2181
m11	3	1	backward	39	TR	-0.425959
m11	3	1	backward	40	TR	-1.23912
m11	3	1	backward	47	TR	-41.3168
m11	3	1	backward	48	TR	-0.495361
m11	3	1	backward	51	TR	-8.93872
m11	3	1	backward	56	TR	0.435699
m11	3	1	backward	58	TR	-34.4139
m11	3	1	backward	63	TR	4.67645
m11	3	1	backward	69	TR	4.45569
m11	3	1	backward	81	TR	7.741
m11	3	1	backward	86	TR	9.89945
m11	3	1	backward	89	TR	-63.1421
m11	3	1	backward	92	TR	-7.9508
m11	3	1	backward	105	TR	1.22108
m11	3	1	backward	108	TR	17.8209
m11	3	1	backward	111	TR	1.05264
m11	3	1	backward	119	TR	-14.4292
m11	3	1	backward	131	TR	30.3818
m11	3	1	backward	150	TR	14.3727
m12	3	1	forward	5	TR	49.7254
m12	3	1	forward	10	TR	-88.7015
m12	3	1	forward	11	TR	23.7247
m12	3	1	forward	23	TR	-1.76131
m12	3	1	forward	24	TR	-44.076
m12	3	1	forward	30	TR	8.25971
m12	3	1	forward	37	TR	-1.41039
m12	3	1	forward	40	TR	37.9834
m12	3	1	forward	59	TR	11.5826
m12	3	1	forward	62	TR	-4.41034
m12	3	1	forward	71	TR	-16.0069
m12	3	1	forward	77	TR	40.3493
m12	3	1	forward	79	TR	20.1067
m12	3	1	forward	84	TR	-1.75595
m12	3	1	forward	86	TR	5.59569
m12	3	1	forward	96	TR	9.69602
m12	3	1	forward	114	TR	0.197166
m12	3	1	forward	127	TR	6.85235
m12	3	1	forward	130	TR	-19.0527
m12	3	1	forward	139	TR	4.69279
m12	3	1	forward	145	TR	-1.65818
m12	3	1	forward	153	TR	-68.5429
m12	3	1	forward	162	TR	64.4223
m12	3	1	forward	166	TR	-50.966
m12	3	1	forward	169	TR	-1.76226
m12	3	1	forward	172	TR	-20.194
m12	3	1	forward	183	TR	17.0205
m12	3	1	forward	201	TR	1.87899
m12	3	1	forward	213	TR	-10.4347
m12	3	1	forward	216	TR	7.91939
m12	3	1	forward	220	TR	2.55186
m12	3	1	forward	221	TR	-40.7012
m12	3	1	forward	224	TR	-2.28667
m12	3	1	forward	225	TR	11.2793
m12	3	1	forward	227	TR	-12.5247
m12	3	1	forward	229	TR	-8.98586
m12	3	1	forward	234	TR	3.55277
m12	3	1	forward	238	TR	3.60794
m12	3	1	forward	239	TR	-3.62333
m12	3	1	forward	240	TR	-2.382
m12	3	1	forward	242	TR	-2.91618
m12	3	1	forward	244	TR	11.5175
m12	3	1	forward	251	TR	8.62185
m12	3	1	forward	258	TR	2.16352
m12	3	1	forward	262	TR	16.4951
m12	3	1	forward	266	TR	54.2832
m12	3	1	forward	268	TR	12.5067
m12	3	1	forward	280	TR	-3.78369
m12	3	1	forward	284	TR	45.1585
m12	3	1	forward	293	TR	6.60589
m12	3	1	forward	314	TR	3.85369
m12	3	1	forward	319	TR	-12.8549
m12	3	1	forward	335	TR	-23.0991
m12	3	1	forward	338	TR	19.4592
m12	3	1	forward	342	TR	-3.92491
m12	3	1	forward	355	TR	-9.88399
m12	3	1	forward	361	TR	9.19573
m12	3	1	forward	362	TR	15.5927
m12	3	1	forward	365	TR	-41.8575
m12	3	1	forward	367	TR	-12.058
m12	3	1	forward	374	TR	-13.2084
m12	3	1	forward	375	TR	42.8721
m12	3	1	forward	384	TR	14.394
m12	3	1	forward	386	TR	21.4615
m12	3	1	forward	389	TR	13.2461
m12	3	1	forward	396	TR	9.15889
m12	3	1	forward	402	TR	37.6468
m12	3	1	forward	403	TR	14.4525
m12	3	1	forward	413	TR	-15.6703
m12	3	1	forward	417	TR	24.4321
m12	3	1	forward	421	TR	11.3755
m12	3	1	forward	423	TR	-0.777716
m12	3	1	forward	426	TR	9.11193
m12	3	1	forward	427	TR	-3.67775
m12	3	1	forward	433	TR	-7.03894
m12	3	1	forward	437	TR	56.8529
m12	3	1	forward	445	TR	-13.6536
m12	3	1	forward	461	TR	0.0755155
m12	3	1	forward	469	TR	9.77161
m12	3	1	forward	473	TR	4.62706
m12	3	1	forward	482	TR	6.56264
m12	3	1	forward	506	TR	-2.64284
m12	3	1	forward	518	TR	5.25252
m12	3	1	forward	522	TR	-11.738
m12	3	1	forward	525	TR	0.461516
m12	3	1	forward	528	TR	4.70962
m12	3	1	forward	532	TR	17.8998
m12	3	1	forward	533	TR	-2.13776
m12	3	1	forward	536	TR	5.85599
m12	3	1	forward	538	TR	-5.99684
m12	3	1	forward	544	TR	-3.13458
m12	3	1	forward	551	TR	27.255
m12	3	1	forward	552	TR	34.396
m12	3	1	forward	555	TR	32.3202
m12	3	1	forward	556	TR	14.1321
m12	3	1	forward	566	TR	-6.94634
m12	3	1	forward	568	TR	42.5723
m12	3	1	forward	573	TR	-22.1275
m12	3	1	forward	574	TR	16.9458
m12	3	1	forward	577	TR	41.3596
m12	3	1	forward	606	TR	-6.26693
m12	3	1	forward	615	TR	-7.4825
m12	3	1	forward	617	TR	3.59634
m12	3	1	forward	619	TR	-20.7241
m12	3	1	forward	624	TR	-4.08424
m12	3	1	forward	637	TR	4.6642
m12	3	1	forward	640	TR	-11.1426
m12	3	1	forward	641	TR	19.823
m12	3	1	forward	645	TR	3.60808
m12	3	1	forward	652	TR	1.68731
m12	3	1	forward	672	TR	-16.3091
m12	3	1	forward	675	TR	-8.08617
m12	3	1	forward	676	TR	7.0858
m12	3	1	forward	690	TR	-7.91764
m12	3	1	forward	732	TR	-22.6876
m12	3	1	forward	733	TR	-8.59304
m12	3	1	forward	738	TR	-57.6999
m12	3	1	forward	746	TR	10.7186
m12	3	1	forward	767	TR	-17.0294
m12	3	1	forward	778	TR	8.26673
m12	3	1	forward	791	TR	19.8802
m12	3	1	forward	805	TR	40.12
m12	3	1	forward	810	TR	-8.6189
m12	3	1	forward	819	TR	14.6885
m12	3	1	forward	822	TR	5.32052
m12	3	1	forward	828	TR	-2.02176
m12	3	1	forward	836	TR	-2.77872
m12	3	1	forward	839	TR	2.57592
m12	3	1	forward	847	TR	9.13364
m12	3	1	forward	852	TR	3.67565
m12	3	1	forward	868	TR	7.3807
m12	3	1	forward	870	TR	11.9091
m12	3	1	forward	903	TR	2.44885
m12	3	1	forward	928	TR	16.3531
m12	3	1	forward	951	TR	-2.359
m12	3	1	forward	954	TR	51.5506
m12	3	1	forward	958	TR	5.45773
m12	3	1	forward	959	TR	13.7252
m12	3	1	forward	962	TR	-11.1619
m12	3	1	forward	990	TR	27.7674
m12	3	1	forward	1007	TR	8.61317
m12	3	1	forward	1046	TR	23.3443
m12	3	1	forward	1050	TR	-9.49887
m12	3	1	forward	1086	TR	-0.568248
m12	3	1	forward	1102	TR	-3.55979
m12	3	1	forward	1132	TR	-2.13614
m13	3	1	backward	36	TR	26.8005
m13	3	1	backward	38	TR	-31.7162
m13	3	1	backward	49	TR	-6.3983
m13	3	1	backward	130	TR	2.32164
m13	3	1	backward	147	TR	-5.41482
m13	3	1	backward	167	TR	18.7159
m13	3	1	backward	181	TR	-9.34984
m13	3	1	backward	196	TR	52.2683
m13	3	1	backward	243	TR	-0.371701
m13	3	1	backward	282	TR	11.0354
m13	3	1	backward	316	TR	-1.16778
m13	3	1	backward	323	TR	-41.1788
m14	3	1	forward	2	TR	-1.61164
m14	3	1	forward	4	TR	38.2513
m14	3	1	forward	8	TR	-2.21133
m14	3	1	forward	10	TR	14.4107
m14	3	1	forward	12	TR	-4.80436
m14	3	1	forward	15	TR	-3.69497
m14	3	1	forward	16	TR	-3.24948
m14	3	1	forward	18	TR	91.583
m14	3	1	forward	22	TR	11.0319
m14	3	1	forward	24	TR	-7.10279
m14	3	1	forward	27	TR	-0.587683
m14	3	1	forward	28	TR	-44.5326
m14	3	1	forward	30	TR	1.37655
m14	3	1	forward	41	TR	0.645192
m14	3	1	forward	42	TR	27.0909
m14	3	1	forward	44	TR	-16.6369
m14	3	1	forward	49	TR	66.5483
m14	3	1	forward	50	TR	3.0922
m14	3	1	forward	51	TR	-27.7913
m14	3	1	forward	58	TR	-23.2773
m14	3	1	forward	59	TR	-5.20004
m14	3	1	forward	68	TR	-19.6791
m14	3	1	forward	69	TR	-8.81249
m14	3	1	forward	73	TR	-35.5739
m14	3	1	forward	74	TR	22.8504
m14	3	1	forward	76	TR	-15.0684
m14	3	1	forward	78	TR	-6.69375
m14	3	1	forward	79	TR	-33.569
m14	3	1	forward	80	TR	-7.2504
m14	3	1	forward	81	TR	-19.3523
m14	3	1	forward	83	TR	7.22565
m14	3	1	forward	89	TR	8.77536
m14	3	1	forward	93	TR	-5.39297
m14	3	1	forward	97	TR	-6.82433
m14	3	1	forward	100	TR	-16.0151
m14	3	1	forward	106	TR	-29.4987
m14	3	1	forward	107	TR	-8.60775
m14	3	1	forward	113	TR	0.082183
m14	3	1	forward	125	TR	-5.69349
m14	3	1	forward	126	TR	-18.9168
m14	3	1	forward	127	TR	-6.92901
m14	3	1	forward	134	TR	17.0742
m14	3	1	forward	136	TR	3.03561
m14	3	1	forward	139	TR	-2.79052
m14	3	1	forward	142	TR	11.8372
m14	3	1	forward	143	TR	-3.99178
m14	3	1	forward	146	TR	-0.526396
m14	3	1	forward	155	TR	3.1759
m14	3	1	forward	157	TR	-36.8975
m14	3	1	forward	164	TR	-3.979
m14	3	1	forward	166	TR	-7.93989
m14	3	1	forward	168	TR	-18.2768
m14	3	1	forward	172	TR	-15.2308
m14	3	1	forward	174	TR	4.83771
m14	3	1	forward	175	TR	-22.5752
m14	3	1	forward	177	TR	-11.4276
m14	3	1	forward	179	TR	-10.817
m14	3	1	forward	181	TR	-3.81457
m14	3	1	forward	182	TR	0.455267
m14	3	1	forward	184	TR	36.9756
m14	3	1	forward	189	TR	47.6974
m14	3	1	forward	190	TR	5.81159
m14	3	1	forward	191	TR	18.1121
m14	3	1	forward	197	TR	1.94774
m14	3	1	forward	198	TR	15.2425
m14	3	1	forward	202	TR	-21.0073
m14	3	1	forward	205	TR	-0.854536
m14	3	1	forward	206	TR	5.64173
m14	3	1	forward	208	TR	22.3463
m14	3	1	forward	214	TR	18.8068
m14	3	1	forward	218	TR	-28.5558
m14	3	1	forward	220	TR	-19.8917
m14	3	1	forward	225	TR	8.72194
m14	3	1	forward	227	TR	1.94159
m14	3	1	forward	231	TR	-2.90459
m14	3	1	forward	235	TR	37.8782
m14	3	1	forward	236	TR	-2.98165
m14	3	1	forward	240	TR	27.5122
m14	3	1	forward	246	TR	-8.13425
m14	3	1	forward	248	TR	0.101422
m14	3	1	forward	249	TR	26.1463
m14	3	1	forward	251	TR	-19.8078
m14	3	1	forward	252	TR	-6.99945
m14	3	1	forward	257	TR	-7.87943
m14	3	1	forward	258	TR	-6.43831
m14	3	1	forward	260	TR	-19.0799
m14	3	1	forward	261	TR	-1.409
m14	3	1	forward	263	TR	-14.452
m14	3	1	forward	268	TR	15.8109
m14	3	1	forward	270	TR	7.09091
m14	3	1	forward	272	TR	0.219032
m14	3	1	forward	274	TR	-24.8062
m14	3	1	forward	277	TR	-2.92698
m14	3	1	forward	278	TR	5.17956
m14	3	1	forward	280	TR	47.5327
m14	3	1	forward	282	TR	-0.118449
m14	3	1	forward	284	TR	-47.6495
m14	3	1	forward	291	TR	-17.4356
m14	3	1	forward	292	TR	4.6218
m14	3	1	forward	296	TR	-2.59533
m14	3	1	forward	299	TR	3.13942
m14	3	1	forward	306	TR	10.0439
m14	3	1	forward	314	TR	-5.25028
m14	3	1	forward	318	TR	24.6227
m14	3	1	forward	320	TR	-4.10388
m14	3	1	forward	332	TR	-6.72026
m14	3	1	forward	333	TR	-10.0215
m14	3	1	forward	335	TR	-3.6399
m14	3	1	forward	340	TR	-32.4028
m14	3	1	forward	342	TR	-21.7693
m14	3	1	forward	350	TR	1.1261
m14	3	1	forward	354	TR	5.10611
m14	3	1	forward	367	TR	-56.5903
m14	3	1	forward	368	TR	-0.902566
m14	3	1	forward	371	TR	7.62613
m14	3	1	forward	378	TR	6.32548
m14	3	1	forward	379	TR	-2.76849
m14	3	1	forward	382	TR	-19.2275
m14	3	1	forward	386	TR	-2.61473
m14	3	1	forward	389	TR	7.83781
m14	3	1	forward	391	TR	33.1399
m14	3	1	forward	393	TR	-18.8334
m14	3	1	forward	397	TR	-8.98529
m14	3	1	forward	399	TR	3.56591
m14	3	1	forward	411	TR	-12.8216
m14	3	1	forward	413	TR	-3.64307
m14	3	1	forward	416	TR	-6.03242
m14	3	1	forward	429	TR	7.50835
m14	3	1	forward	438	TR	-1.08181
m14	3	1	forward	444	TR	-3.77754
m14	3	1	forward	448	TR	5.3364
m14	3	1	forward	449	TR	-6.11548
m14	3	1	forward	450	TR	-4.38284
m14	3	1	forward	452	TR	-14.9263
m14	3	1	forward	465	TR	10.22
m14	3	1	forward	466	TR	4.30611
m14	3	1	forward	470	TR	19.6042
m14	3	1	forward	477	TR	-24.6878
m14	3	1	forward	483	TR	-0.0964703
m14	3	1	forward	488	TR	0.245914
m14	3	1	forward	490	TR	1.59813
m14	3	1	forward	502	TR	0.659574
m14	3	1	forward	522	TR	-15.2773
m14	3	1	forward	544	TR	-36.8716
m14	3	1	forward	552	TR	3.56323
m14	3	1	forward	558	TR	1.64221
m14	3	1	forward	562	TR	14.3894
m14	3	1	forward	565	TR	3.60515
m14	3	1	forward	569	TR	-24.7741
m14	3	1	forward	572	TR	-9.68005
m14	3	1	forward	583	TR	-2.98099
m14	3	1	forward	602	TR	-9.1844
m14	3	1	forward	632	TR	-1.25514
m14	3	1	forward	634	TR	61.5109
m14	3	1	forward	641	TR	0.174654
m14	3	1	forward	655	TR	1.70965
m14	3	1	forward	658	TR	5.06892
m14	3	1	forward	665	TR	0.819364
m14	3	1	forward	688	TR	-3.60327
m14	3	1	forward	691	TR	26.1336
m14	3	1	forward	697	TR	12.5428
m14	3	1	forward	718	TR	-3.68887
m14	3	1	forward	720	TR	-13.2523
m14	3	1	forward	722	TR	24.3321
m14	3	1	forward	730	TR	-4.13802
m14	3	1	forward	740	TR	34.2157
m14	3	1	forward	749	TR	31.2929
m15	3	1	forward	1	TR	9.49469
m15	3	1	forward	2	TR	1.44312
m15	3	1	forward	9	TR	42.078
m15	3	1	forward	13	TR	-9.51949
m15	3	1	forward	22	TR	4.33256
m15	3	1	forward	25	TR	0.591473
m15	3	1	forward	34	TR	12.2085
m15	3	1	forward	39	TR	-2.57017
m15	3	1	forward	42	TR	3.78179
m15	3	1	forward	43	TR	-1.23119
m15	3	1	forward	46	TR	-1.13233
m15	3	1	forward	48	TR	12.2808
m15	3	1	forward	52	TR	-59.9915
m15	3	1	forward	53	TR	11.4159
m15	3	1	forward	54	TR	-2.77612
m15	3	1	forward	55	TR	-16.6719
m15	3	1	forward	59	TR	4.4947
m15	3	1	forward	63	TR	-3.59153
m15	3	1	forward	65	TR	25.8393
m15	3	1	forward	66	TR	17.9035
m15	3	1	forward	67	TR	58.2585
m15	3	1	forward	74	TR	1.42912
m15	3	1	forward	77	TR	-6.50776
m15	3	1	forward	78	TR	-22.2463
m15	3	1	forward	82	TR	17.9082
m15	3	1	forward	85	TR	-10.9239
m15	3	1	forward	86	TR	7.75919
m15	3	1	forward	87	TR	-1.972
m15	3	1	forward	95	TR	10.5721
m15	3	1	forward	96	TR	-40.968
m15	3	1	forward	100	TR	-9.16192
m15	3	1	forward	102	TR	70.4783
m15	3	1	forward	104	TR	52.1311
m15	3	1	forward	105	TR	-3.25058
m15	3	1	forward	111	TR	61.1268
m15	3	1	forward	114	TR	2.09337
m15	3	1	forward	115	TR	48.2052
m15	3	1	forward	119	TR	-0.366437
m15	3	1	forward	123	TR	-32.8079
m15	3	1	forward	126	TR	-63.6866
m15	3	1	forward	129	TR	-0.230385
m15	3	1	forward	130	TR	51.3528
m15	3	1	forward	134	TR	-0.385688
m15	3	1	forward	139	TR	76.6603
m15	3	1	forward	141	TR	-8.28587
m15	3	1	forward	149	TR	6.20123
m15	3	1	forward	150	TR	-3.36942
m15	3	1	forward	154	TR	0.630717
m15	3	1	forward	155	TR	-4.90106
m15	3	1	forward	158	TR	4.54342
m15	3	1	forward	160	TR	17.6337
m15	3	1	forward	163	TR	-74.9119
m15	3	1	forward	165	TR	1.9273
m15	3	1	forward	166	TR	5.85551
m15	3	1	forward	171	TR	16.8331
m15	3	1	forward	175	TR	5.67935
m15	3	1	forward	176	TR	-0.561571
m15	3	1	forward	177	TR	16.2377
m15	3	1	forward	180	TR	-11.7038
m15	3	1	forward	192	TR	-9.5555
m15	3	1	forward	198	TR	23.3329
m15	3	1	forward	202	TR	-24.4766
m15	3	1	forward	217	TR	1.47473
m15	3	1	forward	219	TR	-11.9124
m15	3	1	forward	221	TR	-5.11054
m15	3	1	forward	223	TR	8.77436
m15	3	1	forward	224	TR	-5.65824
m15	3	1	forward	225	TR	0.34649
m15	3	1	forward	236	TR	-12.2306
m15	3	1	forward	240	TR	4.24187
m15	3	1	forward	244	TR	-0.651713
m15	3	1	forward	245	TR	9.45203
m15	3	1	forward	248	TR	25.4951
m15	3	1	forward	250	TR	7.85132
m15	3	1	forward	257	TR	58.0149
m15	3	1	forward	265	TR	-3.25068
m15	3	1	forward	272	TR	3.70969
m15	3	1	forward	279	TR	-4.50843
m15	3	1	forward	281	TR	42.2342
m15	3	1	forward	282	TR	15.9081
m15	3	1	forward	285	TR	-57.5034
m15	3	1	forward	294	TR	12.9456
m15	3	1	forward	296	TR	4.25267
m15	3	1	forward	299	TR	-7.23372
m15	3	1	forward	318	TR	-0.25788
m15	3	1	forward	319	TR	4.44009
m15	3	1	forward	321	TR	-42.4228
m15	3	1	forward	325	TR	35.5078
m15	3	1	forward	334	TR	9.66579
m15	3	1	forward	335	TR	-35.1524
m15	3	1	forward	347	TR	14.185
m15	3	1	forward	350	TR	-3.73248
m15	3	1	forward	359	TR	-2.73294
m15	3	1	forward	379	TR	-22.1438
m15	3	1	forward	389	TR	6.94391
m15	3	1	forward	399	TR	-4.34831
m15	3	1	forward	402	TR	5.71541
m15	3	1	forward	403	TR	2.61901
m15	3	1	forward	406	TR	34.2902
m15	3	1	forward	415	TR	-4.75356
m15	3	1	forward	416	TR	-5.91893
m15	3	1	forward	429	TR	-2.11135
m15	3	1	forward	430	TR	-20.0936
m15	3	1	forward	433	TR	-2.47043
m15	3	1	forward	435	TR	-7.08227
m15	3	1	forward	440	TR	1.50352
m15	3	1	forward	441	TR	2.89896
m15	3	1	forward	443	TR	1.77828
m15	3	1	forward	455	TR	0.643105
m15	3	1	forward	456	TR	17.9415
m15	3	1	forward	457	TR	1.54949
m15	3	1	forward	468	TR	-5.84721
m15	3	1	forward	478	TR	15.1433
m15	3	1	forward	481	TR	-5.44932
m15	3	1	forward	487	TR	-21.5127
m15	3	1	forward	496	TR	-3.57516
m15	3	1	forward	497	TR	31.5524
m15	3	1	forward	498	TR	4.12567
m15	3	1	forward	503	TR	-6.79124
m15	3	1	forward	504	TR	-2.66969
m15	3	1	forward	520	TR	5.97658
m15	3	1	forward	528	TR	1.35818
m15	3	1	forward	531	TR	4.8578
m15	3	1	forward	542	TR	1.98851
m15	3	1	forward	554	TR	-6.95362
m15	3	1	forward	557	TR	7.39222
m15	3	1	forward	565	TR	-6.83864
m15	3	1	forward	567	TR	-5.36133
m15	3	1	forward	568	TR	-6.00292
m15	3	1	forward	573	TR	-36.3236
m15	3	1	forward	596	TR	37.7094
m15	3	1	forward	601	TR	-4.42768
m15	3	1	forward	605	TR	48.8726
m15	3	1	forward	611	TR	-12.5026
m15	3	1	forward	618	TR	20.8038
m15	3	1	forward	627	TR	15.273
m15	3	1	forward	632	TR	0.310418
m15	3	1	forward	639	TR	0.976411
m15	3	1	forward	641	TR	16.8526
m15	3	1	forward	646	TR	-1.81469
m15	3	1	forward	664	TR	5.29489
m15	3	1	forward	673	TR	1.49297
m15	3	1	forward	674	TR	5.37927
m15	3	1	forward	681	TR	-3.4219
m15	3	1	forward	685	TR	30.9335
m15	3	1	forward	689	TR	0.927121
m15	3	1	forward	694	TR	15.3881
m15	3	1	forward	712	TR	11.0091
m15	3	1	forward	715	TR	8.27258
m15	3	1	forward	718	TR	0.438421
m15	3	1	forward	719	TR	12.0849
m15	3	1	forward	720	TR	8.6136
m15	3	1	forward	782	TR	2.26638
m15	3	1	forward	783	TR	13.0691
m15	3	1	forward	784	TR	5.81157
m15	3	1	forward	785	TR	-6.97631
m15	3	1	forward	787	TR	-1.92723
m15	3	1	forward	799	TR	54.1045
m15	3	1	forward	802	TR	4.25769
m15	3	1	forward	807	TR	13.2881
m15	3	1	forward	824	TR	18.1465
m15	3	1	forward	827	TR	1.21312
m15	3	1	forward	833	TR	-21.9936
m15	3	1	forward	837	TR	10.6051
m15	3	1	forward	840	TR	8.39941
m15	3	1	forward	844	TR	-8.83783
m15	3	1	forward	850	TR	-3.86515
m15	3	1	forward	862	TR	-0.787729
m15	3	1	forward	873	TR	11.1054
m15	3	1	forward	891	TR	3.63923
m15	3	1	forward	893	TR	-17.7798
m15	3	1	forward	899	TR	-10.1861
m15	3	1	forward	914	TR	17.6047
m15	3	1	forward	922	TR	0.506974
m15	3	1	forward	941	TR	1.08632
m15	3	1	forward	948	TR	-10.625
m15	3	1	forward	949	TR	36.0309
m15	3	1	forward	967	TR	-1.29819
m15	3	1	forward	974	TR	-0.140651
m15	3	1	forward	993	TR	3.12744
m15	3	1	forward	996	TR	1.0813
m15	3	1	forward	999	TR	3.36411
m15	3	1	forward	1001	TR	4.89758
m15	3	1	forward	1005	TR	32.7392
m15	3	1	forward	1031	TR	-3.4017
m15	3	1	forward	1032	TR	-0.559942
m15	3	1	forward	1038	TR	45.2526
m15	3	1	forward	1053	TR	-3.05017
m15	3	1	forward	1079	TR	56.9443
m15	3	1	forward	1095	TR	-0.8498
m15	3	1	forward	1117	TR	0.408491
m15	3	1	forward	1134	TR	5.16482
m15	3	1	forward	1158	TR	-0.40863
m15	3	1	forward	1188	TR	32.2814
m15	3	1	forward	1201	TR	6.03053
m15	3	1	forward	1203	TR	20.6043
m15	3	1	forward	1211	TR	-2.90648
m15	3	1	forward	1222	TR	5.38276
m15	3	1	forward	1238	TR	-14.0925
m15	3	1	forward	1257	TR	7.4625
m15	3	1	forward	1326	TR	6.74217
m15	3	1	forward	1351	TR	15.1878
m15	3	1	forward	1400	TR	3.48278
m15	3	1	forward	1413	TR	3.67582
m15	3	1	forward	1423	TR	29.6376
m15	3	1	forward	1425	TR	9.41131
m17	3	1	forward	5	TR	3.78709
m17	3	1	forward	7	TR	-5.81122
m17	3	1	forward	16	TR	4.61506
m17	3	1	forward	20	TR	-14.1079
m17	3	1	forward	28	TR	4.91451
m17	3	1	forward	30	TR	23.7217
m17	3	1	forward	35	TR	6.79255
m17	3	1	forward	39	TR	-21.4094
m17	3	1	forward	41	TR	38.167
m17	3	1	forward	46	TR	0.442728
m17	3	1	forward	53	TR	13.9512
m17	3	1	forward	55	TR	6.55338
m17	3	1	forward	62	TR	3.47547
m17	3	1	forward	65	TR	1.3461
m17	3	1	forward	66	TR	0.0213218
m17	3	1	forward	67	TR	-10.7476
m17	3	1	forward	73	TR	0.0570924
m17	3	1	forward	74	TR	32.23
m17	3	1	forward	80	TR	52.4007
m17	3	1	forward	81	TR	-31.5705
m17	3	1	forward	85	TR	19.774
m17	3	1	forward	90	TR	-3.50681
m17	3	1	forward	102	TR	-23.8659
m17	3	1	forward	104	TR	-8.14344
m17	3	1	forward	111	TR	-0.823964
m17	3	1	forward	118	TR	9.48236
m17	3	1	forward	123	TR	5.40905
m17	3	1	forward	127	TR	31.2857
m17	3	1	forward	146	TR	7.3848
m17	3	1	forward	150	TR	-23.4776
m17	3	1	forward	152	TR	-2.98792
m17	3	1	forward	155	TR	26.8146
m17	3	1	forward	179	TR	9.47971
m17	3	1	forward	186	TR	1.89466
m17	3	1	forward	201	TR	-27.7994
m17	3	1	forward	229	TR	0.0283682
m17	3	1	forward	231	TR	40.5267
m17	3	1	forward	234	TR	43.4794
m17	3	1	forward	242	TR	8.21139
m17	3	1	forward	278	TR	50.7405
m17	3	1	forward	283	TR	-20.2947
m17	3	1	forward	287	TR	12.3584
m17	3	1	forward	288	TR	61.9578
m17	3	1	forward	293	TR	-2.46642
m17	3	1	forward	295	TR	7.74436
m17	3	1	forward	303	TR	-6.51483
m17	3	1	forward	309	TR	46.6332
m17	3	1	forward	318	TR	2.52115
m17	3	1	forward	319	TR	12.6257
m17	3	1	forward	323	TR	29.3277
m17	3	1	forward	331	TR	36.9691
m17	3	1	forward	332	TR	22.9884
m17	3	1	forward	342	TR	8.14831
m17	3	1	forward	343	TR	7.97979
m17	3	1	forward	347	TR	1.60108
m17	3	1	forward	349	TR	25.6413
m17	3	1	forward	360	TR	0.349083
m17	3	1	forward	363	TR	-15.159
m17	3	1	forward	369	TR	3.94588
m17	3	1	forward	370	TR	-19.4535
m17	3	1	forward	374	TR	-6.86514
m17	3	1	forward	410	TR	11.0514
m17	3	1	forward	412	TR	-2.43544
m17	3	1	forward	426	TR	-26.8289
m17	3	1	forward	427	TR	33.5019
m17	3	1	forward	431	TR	4.10265
m17	3	1	forward	462	TR	-2.29301
m17	3	1	forward	575	TR	-1.25814
m17	3	1	forward	585	TR	3.41622
m18	3	1	forward	1	TR	-26.2051
m18	3	1	forward	2	TR	39.2427
m18	3	1	forward	4	TR	-12.1823
m18	3	1	forward	17	TR	-15.4795
m18	3	1	forward	18	TR	5.95888
m18	3	1	forward	19	TR	80.1824
m18	3	1	forward	21	TR	-7.84264
m18	3	1	forward	32	TR	5.99969
m18	3	1	forward	34	TR	31.1886
m18	3	1	forward	42	TR	-10.1744
m18	3	1	forward	45	TR	3.17042
m18	3	1	forward	49	TR	-11.578
m18	3	1	forward	54	TR	-38.2
m18	3	1	forward	55	TR	2.74049
m18	3	1	forward	61	TR	31.2057
m18	3	1	forward	63	TR	-14.4552
m18	3	1	forward	64	TR	-16.0891
m18	3	1	forward	65	TR	-43.6359
m18	3	1	forward	68	TR	11.5082
m18	3	1	forward	71	TR	-7.58071
m18	3	1	forward	77	TR	4.22738
m18	3	1	forward	80	TR	1.34392
m18	3	1	forward	86	TR	-6.72197
m18	3	1	forward	88	TR	-7.22433
m18	3	1	forward	90	TR	-9.09093
m18	3	1	forward	95	TR	23.9679
m18	3	1	forward	109	TR	9.92553
m18	3	1	forward	120	TR	-47.5151
m18	3	1	forward	124	TR	-3.95769
m18	3	1	forward	146	TR	-5.24717
m18	3	1	forward	149	TR	-26.9994
m18	3	1	forward	150	TR	-43.6235
m18	3	1	forward	165	TR	9.31321
m18	3	1	forward	200	TR	5.04247
m18	3	1	forward	219	TR	-9.15468
m18	3	1	forward	225	TR	-6.64019
m18	3	1	forward	235	TR	-23.1204
m18	3	1	forward	240	TR	4.42115
m18	3	1	forward	262	TR	0.0885549
m18	3	1	forward	269	TR	-3.0417
m18	3	1	forward	276	TR	10.813
m18	3	1	forward	284	TR	-7.38141
m18	3	1	forward	295	TR	45.6502
m18	3	1	forward	309	TR	14.1939
m18	3	1	forward	343	TR	12.8183
m18	3	1	forward	355	TR	8.62866
m18	3	1	forward	367	TR	-7.00003
m18	3	1	forward	369	TR	-10.6245
m18	3	1	forward	377	TR	-19.3229
m18	3	1	forward	400	TR	5.1298
m18	3	1	forward	404	TR	27.4706
m18	3	1	forward	430	TR	1.05339
m18	3	1	forward	441	TR	2.02954
m18	3	1	forward	446	TR	27.62
m18	3	1	forward	471	TR	-0.783235
m18	3	1	forward	492	TR	1.97297
m18	3	1	forward	532	TR	-0.972758
m18	3	1	forward	534	TR	-18.746
m18	3	1	forward	560	TR	19.9179
m18	3	1	forward	566	TR	-11.3315
m18	3	1	forward	569	TR	17.6029
m18	3	1	forward	621	TR	-17.8916
m18	3	1	forward	628	TR	5.15856
m18	3	1	forward	682	TR	28.008
m18	3	1	forward	712	TR	-3.80606
m18	3	1	forward	771	TR	7.43934
m18	3	1	forward	801	TR	10.8059
m18	3	1	forward	819	TR	-0.499836
m18	3	1	forward	823	TR	6.86753
m18	3	1	forward	875	TR	10.4081
m18	3	1	forward	894	TR	-13.0325
m18	3	1	forward	902	TR	35.5435
m18	3	1	forward	906	TR	84.0888
m18	3	1	forward	909	TR	2.78311
m18	3	1	forward	913	TR	-10.7671
m18	3	1	forward	916	TR	36.0221
m18	3	1	forward	922	TR	5.38217
m18	3	1	forward	923	TR	25.2967
m18	3	1	forward	924	TR	-18.8695
m18	3	1	forward	932	TR	-10.1684
m18	3	1	forward	934	TR	48.3008
m18	3	1	forward	936	TR	57.2924
m18	3	1	forward	938	TR	-6.74418
m18	3	1	forward	939	TR	-6.14781
m18	3	1	forward	940	TR	26.9541
m18	3	1	forward	949	TR	42.4047
m18	3	1	forward	951	TR	-8.83199
m18	3	1	forward	952	TR	-10.7853
m18	3	1	forward	953	TR	-6.60651
m18	3	1	forward	955	TR	4.05997
m18	3	1	forward	964	TR	-6.94519
m18	3	1	forward	967	TR	-8.1302
m18	3	1	forward	968	TR	-2.43685
m18	3	1	forward	970	TR	13.8728
m18	3	1	forward	976	TR	76.4618
m18	3	1	forward	977	TR	2.82299
m18	3	1	forward	980	TR	22.6657
m18	3	1	forward	983	TR	24.3455
m18	3	1	forward	989	TR	-19.2652
m18	3	1	forward	990	TR	46.4388
m18	3	1	forward	992	TR	14.1756
m18	3	1	forward	1000	TR	0.628427
m18	3	1	forward	1009	TR	11.3743
m18	3	1	forward	1011	TR	-3.21276
m18	3	1	forward	1014	TR	2.17411
m18	3	1	forward	1016	TR	-11.6278
m18	3	1	forward	1021	TR	42.2438
m18	3	1	forward	1022	TR	-1.67591
m18	3	1	forward	1026	TR	52.1681
m18	3	1	forward	1029	TR	58.7466
m18	3	1	forward	1032	TR	-29.0316
m18	3	1	forward	1038	TR	0.724347
m18	3	1	forward	1043	TR	6.24685
m18	3	1	forward	1059	TR	14.7514
m18	3	1	forward	1065	TR	13.6697
m18	3	1	forward	1066	TR	-23.6863
m18	3	1	forward	1069	TR	-23.8917
m18	3	1	forward	1075	TR	14.1112
m18	3	1	forward	1083	TR	1.9614
m18	3	1	forward	1087	TR	10.3859
m18	3	1	forward	1096	TR	2.16231
m18	3	1	forward	1097	TR	-1.17094
m18	3	1	forward	1100	TR	-31.669
m18	3	1	forward	1109	TR	17.5872
m18	3	1	forward	1117	TR	-23.9913
m18	3	1	forward	1119	TR	-35.0624
m18	3	1	forward	1124	TR	30.0528
m18	3	1	forward	1125	TR	-5.69312
m18	3	1	forward	1130	TR	7.27925
m18	3	1	forward	1136	TR	28.9245
m18	3	1	forward	1154	TR	-13.0395
m18	3	1	forward	1158	TR	-11.2403
m18	3	1	forward	1161	TR	-4.49812
m18	3	1	forward	1167	TR	6.92678
m18	3	1	forward	1176	TR	4.79252
m18	3	1	forward	1189	TR	-4.93627
m18	3	1	forward	1192	TR	12.8196
m18	3	1	forward	1210	TR	-20.3092
m18	3	1	forward	1212	TR	4.53052
m18	3	1	forward	1221	TR	-27.3618
m18	3	1	forward	1233	TR	-2.93776
m18	3	1	forward	1244	TR	-3.19757
m18	3	1	forward	1249	TR	25.1207
m18	3	1	forward	1257	TR	3.66456
m18	3	1	forward	1262	TR	25.6332
m18	3	1	forward	1293	TR	-2.15326
m18	3	1	forward	1299	TR	8.98067
m18	3	1	forward	1305	TR	5.98346
m18	3	1	forward	1310	TR	11.9233
m18	3	1	forward	1321	TR	0.629322
m18	3	1	forward	1322	TR	39.4048
m18	3	1	forward	1334	TR	-5.41293
m18	3	1	forward	1347	TR	6.6573
m18	3	1	forward	1353	TR	-24.1322
m18	3	1	forward	1368	TR	-2.82834
m18	3	1	forward	1370	TR	26.9092
m18	3	1	forward	1376	TR	3.04486
m18	3	1	forward	1381	TR	18.5199
m18	3	1	forward	1393	TR	-6.03376
m18	3	1	forward	1394	TR	3.71082
m18	3	1	forward	1414	TR	-2.83662
m18	3	1	forward	1415	TR	-11.2565
m18	3	1	forward	1420	TR	-7.10888
m18	3	1	forward	1421	TR	-11.0257
m18	3	1	forward	1442	TR	-1.23246
m18	3	1	forward	1448	TR	-15.0694
m18	3	1	forward	1456	TR	6.71765
m18	3	1	forward	1459	TR	28.8329
m18	3	1	forward	1464	TR	-4.78032
m18	3	1	forward	1477	TR	-6.01261
m18	3	1	forward	1481	TR	-8.93959
m18	3	1	forward	1487	TR	15.2477
m18	3	1	forward	1509	TR	49.9059
m18	3	1	forward	1510	TR	8.04557
m18	3	1	forward	1516	TR	-0.321271
m18	3	1	forward	1542	TR	-3.75411
m18	3	1	forward	1567	TR	-3.35686
m18	3	1	forward	1591	TR	-20.9457
m18	3	1	forward	1632	TR	18.9292
m18	3	1	forward	1639	TR	18.5103
m18	3	1	forward	1688	TR	-0.00617522
m18	3	1	forward	1695	TR	5.34433
m18	3	1	forward	1697	TR	12.6486
m18	3	1	forward	1794	TR	2.22122
m18	3	1	forward	1799	TR	-3.36599
m18	3	1	forward	1810	TR	23.2593
m18	3	1	forward	1835	TR	-0.38526
m18	3	1	forward	1873	TR	-0.0421818
m18	3	1	forward	1886	TR	-4.93558
m18	3	1	forward	1894	TR	3.68364
m18	3	1	forward	1904	TR	33.0521
m18	3	1	forward	1910	TR	7.51349
m18	3	1	forward	2023	TR	7.33813
m18	3	1	forward	2065	TR	-0.952492
m18	3	1	forward	2129	TR	-1.43933
m18	3	1	forward	2143	TR	2.85878
m19	3	1	backward	0	TR	12.6654
m19	3	1	backward	1	TR	6.25872
m19	3	1	backward	2	TR	-1.10395
m19	3	1	backward	7	TR	-16.6607
m19	3	1	backward	8	TR	38.6004
m19	3	1	backward	13	TR	-0.464921
m19	3	1	backward	16	TR	-16.9595
m19	3	1	backward	17	TR	39.3718
m19	3	1	backward	19	TR	-7.19108
m19	3	1	backward	22	TR	-14.6167
m19	3	1	backward	23	TR	2.43035
m19	3	1	backward	27	TR	-15.0734
m19	3	1	backward	28	TR	17.8837
m19	3	1	backward	29	TR	11.3255
m19	3	1	backward	30	TR	-2.43693
m19	3	1	backward	37	TR	0.636405
m19	3	1	backward	40	TR	-44.743
m19	3	1	backward	41	TR	6.32121
m19	3	1	backward	42	TR	30.3368
m19	3	1	backward	43	TR	18.749
m19	3	1	backward	44	TR	-2.00391
m19	3	1	backward	62	TR	-18.1877
m19	3	1	backward	63	TR	-6.08783
m19	3	1	backward	69	TR	8.61473
m19	3	1	backward	70	TR	-5.83139
m19	3	1	backward	80	TR	0.0324524
m19	3	1	backward	82	TR	-17.838
m19	3	1	backward	94	TR	-18.4458
m19	3	1	backward	110	TR	34.6541
m19	3	1	backward	111	TR	11.7496
m19	3	1	backward	112	TR	-28.9798
m19	3	1	backward	114	TR	16.3437
m19	3	1	backward	115	TR	18.5155
m19	3	1	backward	129	TR	0.282708
m19	3	1	backward	132	TR	-11.6988
m19	3	1	backward	133	TR	2.97817
m19	3	1	backward	134	TR	4.24685
m19	3	1	backward	139	TR	7.58153
m19	3	1	backward	146	TR	7.38109
m19	3	1	backward	151	TR	-25.7096
m19	3	1	backward	155	TR	1.30119
m19	3	1	backward	158	TR	-7.22719
m19	3	1	backward	161	TR	-24.9929
m19	3	1	backward	164	TR	-3.6323
m19	3	1	backward	171	TR	5.87935
m19	3	1	backward	183	TR	10.0052
m19	3	1	backward	185	TR	30.0274
m19	3	1	backward	187	TR	-3.38468
m19	3	1	backward	194	TR	37.6865
m19	3	1	backward	195	TR	-22.1144
m19	3	1	backward	200	TR	-43.6072
m19	3	1	backward	203	TR	0.313976
m19	3	1	backward	212	TR	10.522
m19	3	1	backward	231	TR	-9.01371
m19	3	1	backward	236	TR	17.0466
m19	3	1	backward	247	TR	-10.6
m19	3	1	backward	248	TR	22.5297
m19	3	1	backward	252	TR	-1.18117
m19	3	1	backward	258	TR	57.5868
m19	3	1	backward	281	TR	8.61739
m19	3	1	backward	294	TR	8.69198
m19	3	1	backward	299	TR	2.29197
m19	3	1	backward	311	TR	-20.2179
m19	3	1	backward	333	TR	10.1466
m19	3	1	backward	364	TR	0.302225
m19	3	1	backward	382	TR	4.34185
m19	3	1	backward	392	TR	-0.65482
m19	3	1	backward	400	TR	-9.1642
m19	3	1	backward	416	TR	-13.27
m19	3	1	backward	417	TR	26.1098
m3	3	1	backward	16	nonRR	12.5063
m3	3	1	backward	17	nonRR	2.06304
m3	3	1	backward	19	nonRR	1.57321
m3	3	1	backward	22	nonRR	8.86657
m3	3	1	backward	35	nonRR	0.34539
m3	3	1	backward	44	nonRR	-16.9929
m3	3	1	backward	46	nonRR	-20.0769
m3	3	1	backward	49	nonRR	-63.3967
m3	3	1	backward	61	nonRR	1.10793
m3	3	1	backward	81	nonRR	-18.3485
m3	3	1	backward	89	nonRR	32.8284
m3	3	1	backward	113	nonRR	-63.6394
m3	3	1	backward	119	nonRR	0.489051
m3	3	1	backward	122	nonRR	-3.3307
m3	3	1	backward	132	nonRR	9.00065
m3	3	1	backward	140	nonRR	2.89512
m3	3	1	backward	141	nonRR	8.9516
m3	3	1	backward	153	nonRR	2.18549
m3	3	1	backward	167	nonRR	-24.2441
m3	3	1	backward	179	nonRR	-17.643
m3	3	1	backward	180	nonRR	-9.77315
m3	3	1	backward	182	nonRR	-7.06115
m3	3	1	backward	189	nonRR	-6.80243
m3	3	1	backward	193	nonRR	-3.16435
m3	3	1	backward	195	nonRR	-9.0178
m3	3	1	backward	198	nonRR	-2.18512
m3	3	1	backward	207	nonRR	1.48512
m3	3	1	backward	208	nonRR	-15.3725
m3	3	1	backward	209	nonRR	-12.9727
m3	3	1	backward	211	nonRR	11.4128
m3	3	1	backward	237	nonRR	49.6284
m3	3	1	backward	247	nonRR	0.918928
m3	3	1	backward	264	nonRR	-22.8651
m3	3	1	backward	275	nonRR	4.54387
m3	3	1	backward	298	nonRR	4.82839
m3	3	1	backward	323	nonRR	5.199
m3	3	1	backward	338	nonRR	-12.4231
m3	3	1	backward	350	nonRR	-6.69489
m3	3	1	backward	355	nonRR	-25.8145
m3	3	1	backward	375	nonRR	-11.8024
m3	3	1	backward	376	nonRR	-6.30053
m3	3	1	backward	384	nonRR	-12.3029
m3	3	1	backward	390	nonRR	2.45705
m3	3	1	backward	409	nonRR	-6.46314
m3	3	1	backward	465	nonRR	-5.54353
m3	3	1	backward	510	nonRR	-0.964462
m3	3	1	backward	512	nonRR	-19.4597
m3	3	1	backward	598	nonRR	1.23678
m3	3	1	backward	650	nonRR	-9.8
m3	3	1	backward	660	nonRR	-3.86239
m3	3	1	backward	685	nonRR	-16.7985
m3	3	1	backward	696	nonRR	-39.7598
m4	3	1	backward	5	nonRR	7.0267
m4	3	1	backward	17	nonRR	-49.9367
m4	3	1	backward	20	nonRR	-17.1034
m4	3	1	backward	24	nonRR	-0.722835
m4	3	1	backward	47	nonRR	-13.6708
m4	3	1	backward	55	nonRR	-3.86147
m4	3	1	backward	57	nonRR	-16.0409
m4	3	1	backward	69	nonRR	-19.2955
m4	3	1	backward	71	nonRR	33.9162
m4	3	1	backward	74	nonRR	-2.77674
m4	3	1	backward	78	nonRR	-33.3662
m4	3	1	backward	81	nonRR	-6.33642
m4	3	1	backward	82	nonRR	2.51626
m4	3	1	backward	86	nonRR	3.07408
m4	3	1	backward	91	nonRR	-1.39926
m4	3	1	backward	104	nonRR	84.329
m4	3	1	backward	115	nonRR	12.9835
m4	3	1	backward	124	nonRR	-70.4976
m4	3	1	backward	128	nonRR	-6.25284
m4	3	1	backward	131	nonRR	10.7823
m4	3	1	backward	141	nonRR	-5.79383
m4	3	1	backward	142	nonRR	-28.5446
m4	3	1	backward	153	nonRR	-14.7861
m4	3	1	backward	167	nonRR	-3.81215
m4	3	1	backward	172	nonRR	-6.25209
m4	3	1	backward	178	nonRR	-15.2007
m4	3	1	backward	180	nonRR	-0.372015
m4	3	1	backward	182	nonRR	-11.46
m4	3	1	backward	184	nonRR	-6.02646
m4	3	1	backward	192	nonRR	-7.05491
m4	3	1	backward	205	nonRR	-49.6202
m4	3	1	backward	258	nonRR	-4.17278
m4	3	1	backward	264	nonRR	6.87814
m4	3	1	backward	274	nonRR	-18.644
m4	3	1	backward	279	nonRR	14.1265
m4	3	1	backward	283	nonRR	9.67123
m4	3	1	backward	293	nonRR	-22.2101
m4	3	1	backward	298	nonRR	4.06357
m4	3	1	backward	300	nonRR	-35.6502
m4	3	1	backward	310	nonRR	3.18951
m4	3	1	backward	317	nonRR	-15.5022
m4	3	1	backward	325	nonRR	-13.8988
m4	3	1	backward	337	nonRR	-7.17538
m4	3	1	backward	338	nonRR	-7.14648
m4	3	1	backward	341	nonRR	-42.3194
m4	3	1	backward	366	nonRR	-7.33637
m4	3	1	backward	382	nonRR	-3.74371
m4	3	1	backward	383	nonRR	-0.613883
m4	3	1	backward	390	nonRR	-4.80818
m4	3	1	backward	413	nonRR	1.90672
m4	3	1	backward	414	nonRR	-9.40248
m4	3	1	backward	456	nonRR	-7.73936
m4	3	1	backward	461	nonRR	-41.1968
m4	3	1	backward	465	nonRR	-30.3866
m4	3	1	backward	472	nonRR	3.75177
m4	3	1	backward	495	nonRR	-71.2678
m4	3	1	backward	515	nonRR	-6.81512
m4	3	1	backward	519	nonRR	5.70067
m4	3	1	backward	523	nonRR	-1.96138
m4	3	1	backward	567	nonRR	2.21752
m4	3	1	backward	599	nonRR	13.6192
m4	3	1	backward	633	nonRR	4.96312
m4	3	1	backward	642	nonRR	-6.05785
m4	3	1	backward	671	nonRR	36.1249
m4	3	1	backward	674	nonRR	-5.82446
m4	3	1	backward	675	nonRR	-10.9186
m4	3	1	backward	679	nonRR	-11.8479
m4	3	1	backward	712	nonRR	-9.32089
m4	3	1	backward	847	nonRR	-2.58087
m4	3	1	backward	871	nonRR	-3.06168
m4	3	1	backward	903	nonRR	7.68532
m4	3	1	backward	926	nonRR	-6.11486
m7	3	1	forward	4	nonRR	58.4263
m7	3	1	forward	32	nonRR	17.5355
m7	3	1	forward	73	nonRR	69.9025
m7	3	1	forward	97	nonRR	37.5624
m7	3	1	forward	237	nonRR	-25.7285
m7	3	1	forward	238	nonRR	65.4492
m7	3	1	forward	259	nonRR	-28.3169
m7	3	1	forward	305	nonRR	-26.7527
m7	3	1	forward	338	nonRR	-11.9282
m7	3	1	forward	353	nonRR	-33.1546
m7	3	1	forward	397	nonRR	20.4791
m7	3	1	forward	407	nonRR	19.3485
m7	3	1	forward	524	nonRR	-59.613
m7	3	1	forward	568	nonRR	10.9581
m7	3	1	forward	605	nonRR	31.9677
m7	3	1	forward	606	nonRR	6.1698
m7	3	1	forward	690	nonRR	-10.6873
m7	3	1	forward	749	nonRR	-0.824152
m7	3	1	forward	776	nonRR	-4.25085
m7	3	1	forward	795	nonRR	-1.94993
m7	3	1	forward	852	nonRR	14.8633
m7	3	1	forward	952	nonRR	-13.2951
m7	3	1	forward	1048	nonRR	4.10308
m11	3	1	backward	0	nonRR	64.2924
m11	3	1	backward	8	nonRR	43.4585
m11	3	1	backward	10	nonRR	2.25732
m11	3	1	backward	11	nonRR	-25.0274
m11	3	1	backward	26	nonRR	-19.936
m11	3	1	backward	45	nonRR	-35.6507
m11	3	1	backward	52	nonRR	12.322
m11	3	1	backward	57	nonRR	-10.0152
m11	3	1	backward	68	nonRR	18.5044
m11	3	1	backward	153	nonRR	7.04763
m12	3	1	forward	22	nonRR	-0.777263
m12	3	1	forward	39	nonRR	100.914
m12	3	1	forward	55	nonRR	31.6434
m12	3	1	forward	56	nonRR	-1.69346
m12	3	1	forward	74	nonRR	-26.1248
m12	3	1	forward	76	nonRR	14.4382
m12	3	1	forward	83	nonRR	10.2513
m12	3	1	forward	95	nonRR	-8.664
m12	3	1	forward	101	nonRR	-28.3235
m12	3	1	forward	106	nonRR	10.2078
m12	3	1	forward	125	nonRR	9.04001
m12	3	1	forward	133	nonRR	-73.001
m12	3	1	forward	141	nonRR	14.971
m12	3	1	forward	181	nonRR	5.9691
m12	3	1	forward	184	nonRR	14.7861
m12	3	1	forward	198	nonRR	28.3105
m12	3	1	forward	203	nonRR	23.2816
m12	3	1	forward	215	nonRR	6.06338
m12	3	1	forward	217	nonRR	-22.5536
m12	3	1	forward	218	nonRR	0.10374
m12	3	1	forward	237	nonRR	2.55525
m12	3	1	forward	248	nonRR	-19.3943
m12	3	1	forward	250	nonRR	28.2808
m12	3	1	forward	274	nonRR	-22.6252
m12	3	1	forward	277	nonRR	-4.34134
m12	3	1	forward	279	nonRR	6.96449
m12	3	1	forward	286	nonRR	30.9332
m12	3	1	forward	308	nonRR	65.3192
m12	3	1	forward	309	nonRR	-3.29583
m12	3	1	forward	325	nonRR	10.8969
m12	3	1	forward	349	nonRR	20.7365
m12	3	1	forward	363	nonRR	35.5993
m12	3	1	forward	366	nonRR	-11.9234
m12	3	1	forward	388	nonRR	-11.9491
m12	3	1	forward	390	nonRR	24.2546
m12	3	1	forward	391	nonRR	-1.6221
m12	3	1	forward	434	nonRR	38.9505
m12	3	1	forward	456	nonRR	-4.68311
m12	3	1	forward	477	nonRR	-34.5394
m12	3	1	forward	479	nonRR	-33.7029
m12	3	1	forward	509	nonRR	-10.5482
m12	3	1	forward	514	nonRR	-17.6226
m12	3	1	forward	576	nonRR	-12.081
m12	3	1	forward	601	nonRR	-17.6677
m12	3	1	forward	678	nonRR	-15.5059
m12	3	1	forward	679	nonRR	-24.3279
m12	3	1	forward	687	nonRR	11.7342
m12	3	1	forward	714	nonRR	0.702845
m12	3	1	forward	717	nonRR	18.5473
m12	3	1	forward	727	nonRR	9.98721
m12	3	1	forward	742	nonRR	33.79
m12	3	1	forward	793	nonRR	-20.4132
m12	3	1	forward	837	nonRR	-14.471
m12	3	1	forward	875	nonRR	64.7839
m12	3	1	forward	876	nonRR	30.2522
m12	3	1	forward	1104	nonRR	10.6911
m12	3	1	forward	1126	nonRR	43.5817
m13	3	1	backward	152	nonRR	10.2804
m13	3	1	backward	174	nonRR	3.41366
m13	3	1	backward	226	nonRR	-18.7874
m14	3	1	forward	1	nonRR	-10.1752
m14	3	1	forward	19	nonRR	-13.2214
m14	3	1	forward	20	nonRR	0.249536
m14	3	1	forward	23	nonRR	29.5542
m14	3	1	forward	25	nonRR	-8.61457
m14	3	1	forward	32	nonRR	32.5634
m14	3	1	forward	35	nonRR	-0.805502
m14	3	1	forward	36	nonRR	62.0462
m14	3	1	forward	45	nonRR	-12.3125
m14	3	1	forward	46	nonRR	-31.8131
m14	3	1	forward	47	nonRR	77.0576
m14	3	1	forward	56	nonRR	-3.72964
m14	3	1	forward	57	nonRR	69.0103
m14	3	1	forward	61	nonRR	-4.69254
m14	3	1	forward	62	nonRR	-16.0585
m14	3	1	forward	63	nonRR	10.7522
m14	3	1	forward	65	nonRR	-2.12518
m14	3	1	forward	66	nonRR	-19.2497
m14	3	1	forward	67	nonRR	-10.762
m14	3	1	forward	70	nonRR	23.8161
m14	3	1	forward	72	nonRR	63.7089
m14	3	1	forward	75	nonRR	-3.0983
m14	3	1	forward	85	nonRR	10.6691
m14	3	1	forward	87	nonRR	-17.8419
m14	3	1	forward	88	nonRR	-33.6868
m14	3	1	forward	95	nonRR	-11.7147
m14	3	1	forward	99	nonRR	-9.74838
m14	3	1	forward	101	nonRR	-4.75135
m14	3	1	forward	102	nonRR	-81.4718
m14	3	1	forward	117	nonRR	1.93777
m14	3	1	forward	128	nonRR	-19.0484
m14	3	1	forward	145	nonRR	-15.6947
m14	3	1	forward	148	nonRR	18.3214
m14	3	1	forward	153	nonRR	-53.3448
m14	3	1	forward	161	nonRR	-14.1974
m14	3	1	forward	165	nonRR	-0.996566
m14	3	1	forward	176	nonRR	16.2809
m14	3	1	forward	193	nonRR	55.0802
m14	3	1	forward	195	nonRR	2.40675
m14	3	1	forward	201	nonRR	6.87377
m14	3	1	forward	203	nonRR	3.87451
m14	3	1	forward	207	nonRR	-6.7586
m14	3	1	forward	213	nonRR	45.815
m14	3	1	forward	217	nonRR	2.38126
m14	3	1	forward	224	nonRR	-21.9099
m14	3	1	forward	233	nonRR	68.2354
m14	3	1	forward	247	nonRR	-8.76656
m14	3	1	forward	264	nonRR	-29.1046
m14	3	1	forward	266	nonRR	-21.8317
m14	3	1	forward	273	nonRR	-34.4181
m14	3	1	forward	275	nonRR	0.936684
m14	3	1	forward	283	nonRR	-13.1856
m14	3	1	forward	293	nonRR	-14.8265
m14	3	1	forward	294	nonRR	-7.62874
m14	3	1	forward	300	nonRR	-8.34518
m14	3	1	forward	305	nonRR	-3.90043
m14	3	1	forward	315	nonRR	-33.8615
m14	3	1	forward	327	nonRR	-27.9299
m14	3	1	forward	334	nonRR	0.391778
m14	3	1	forward	356	nonRR	-0.345715
m14	3	1	forward	357	nonRR	-22.1152
m14	3	1	forward	369	nonRR	8.69647
m14	3	1	forward	372	nonRR	-8.29551
m14	3	1	forward	375	nonRR	13.192
m14	3	1	forward	383	nonRR	3.00867
m14	3	1	forward	387	nonRR	-66.0843
m14	3	1	forward	398	nonRR	2.38387
m14	3	1	forward	400	nonRR	-3.11412
m14	3	1	forward	408	nonRR	-17.9834
m14	3	1	forward	410	nonRR	2.9074
m14	3	1	forward	412	nonRR	7.81397
m14	3	1	forward	415	nonRR	-12.3514
m14	3	1	forward	421	nonRR	-13.6391
m14	3	1	forward	464	nonRR	-21.7877
m14	3	1	forward	474	nonRR	-15.6481
m14	3	1	forward	491	nonRR	1.1855
m14	3	1	forward	500	nonRR	2.80516
m14	3	1	forward	510	nonRR	5.32429
m14	3	1	forward	511	nonRR	31.8112
m14	3	1	forward	520	nonRR	-0.988322
m14	3	1	forward	523	nonRR	-19.8515
m14	3	1	forward	533	nonRR	-45.457
m14	3	1	forward	535	nonRR	-1.12543
m14	3	1	forward	541	nonRR	0.145407
m14	3	1	forward	546	nonRR	-10.9927
m14	3	1	forward	557	nonRR	11.4517
m14	3	1	forward	559	nonRR	-26.2694
m14	3	1	forward	570	nonRR	26.023
m14	3	1	forward	597	nonRR	-2.65217
m14	3	1	forward	599	nonRR	-36.3842
m14	3	1	forward	610	nonRR	-11.3535
m14	3	1	forward	631	nonRR	-24.9294
m14	3	1	forward	643	nonRR	-14.4956
m14	3	1	forward	650	nonRR	2.0843
m14	3	1	forward	664	nonRR	-15.1752
m14	3	1	forward	690	nonRR	-19.075
m14	3	1	forward	707	nonRR	-42.6832
m14	3	1	forward	716	nonRR	-8.78767
m14	3	1	forward	726	nonRR	-11.0811
m14	3	1	forward	732	nonRR	59.4333
m15	3	1	forward	4	nonRR	-66.4606
m15	3	1	forward	10	nonRR	-4.49253
m15	3	1	forward	12	nonRR	-9.97964
m15	3	1	forward	18	nonRR	43.0991
m15	3	1	forward	19	nonRR	-16.101
m15	3	1	forward	20	nonRR	9.85309
m15	3	1	forward	30	nonRR	1.71092
m15	3	1	forward	31	nonRR	71.7562
m15	3	1	forward	38	nonRR	26.4223
m15	3	1	forward	45	nonRR	-11.8836
m15	3	1	forward	47	nonRR	4.10282
m15	3	1	forward	50	nonRR	-16.8843
m15	3	1	forward	58	nonRR	30.0972
m15	3	1	forward	60	nonRR	5.65312
m15	3	1	forward	61	nonRR	-14.7155
m15	3	1	forward	62	nonRR	-37.4508
m15	3	1	forward	68	nonRR	12.7888
m15	3	1	forward	72	nonRR	36.8076
m15	3	1	forward	75	nonRR	71.0205
m15	3	1	forward	81	nonRR	0.535052
m15	3	1	forward	91	nonRR	16.4126
m15	3	1	forward	97	nonRR	0.841794
m15	3	1	forward	103	nonRR	38.1815
m15	3	1	forward	112	nonRR	1.21731
m15	3	1	forward	113	nonRR	5.46083
m15	3	1	forward	117	nonRR	-1.43363
m15	3	1	forward	128	nonRR	-1.37443
m15	3	1	forward	138	nonRR	-42.8527
m15	3	1	forward	148	nonRR	-3.15892
m15	3	1	forward	153	nonRR	-1.53985
m15	3	1	forward	169	nonRR	9.44961
m15	3	1	forward	188	nonRR	-15.9729
m15	3	1	forward	194	nonRR	-2.66643
m15	3	1	forward	197	nonRR	19.7807
m15	3	1	forward	234	nonRR	-28.8041
m15	3	1	forward	237	nonRR	10.6864
m15	3	1	forward	241	nonRR	-36.8047
m15	3	1	forward	251	nonRR	-71.4221
m15	3	1	forward	254	nonRR	1.81053
m15	3	1	forward	255	nonRR	6.46773
m15	3	1	forward	256	nonRR	13.1635
m15	3	1	forward	260	nonRR	41.8354
m15	3	1	forward	269	nonRR	-4.72584
m15	3	1	forward	273	nonRR	8.02781
m15	3	1	forward	274	nonRR	-15.8276
m15	3	1	forward	276	nonRR	1.94066
m15	3	1	forward	277	nonRR	-3.16193
m15	3	1	forward	283	nonRR	-5.88921
m15	3	1	forward	286	nonRR	-4.98624
m15	3	1	forward	291	nonRR	31.7581
m15	3	1	forward	292	nonRR	-7.23811
m15	3	1	forward	300	nonRR	-3.66913
m15	3	1	forward	305	nonRR	7.88073
m15	3	1	forward	306	nonRR	9.98153
m15	3	1	forward	315	nonRR	38.0365
m15	3	1	forward	330	nonRR	25.2488
m15	3	1	forward	339	nonRR	-18.6859
m15	3	1	forward	342	nonRR	-19.6252
m15	3	1	forward	366	nonRR	-2.75042
m15	3	1	forward	367	nonRR	-32.4356
m15	3	1	forward	368	nonRR	0.751811
m15	3	1	forward	369	nonRR	1.17404
m15	3	1	forward	370	nonRR	0.622064
m15	3	1	forward	385	nonRR	-37.9235
m15	3	1	forward	387	nonRR	-23.5503
m15	3	1	forward	407	nonRR	51.0272
m15	3	1	forward	420	nonRR	-19.8896
m15	3	1	forward	421	nonRR	3.58712
m15	3	1	forward	422	nonRR	-16.5878
m15	3	1	forward	425	nonRR	-14.5105
m15	3	1	forward	434	nonRR	14.3945
m15	3	1	forward	436	nonRR	-48.2493
m15	3	1	forward	438	nonRR	43.1844
m15	3	1	forward	439	nonRR	3.95922
m15	3	1	forward	444	nonRR	-1.40483
m15	3	1	forward	445	nonRR	67.8505
m15	3	1	forward	464	nonRR	-0.417092
m15	3	1	forward	472	nonRR	-1.90013
m15	3	1	forward	482	nonRR	10.4582
m15	3	1	forward	493	nonRR	-13.3805
m15	3	1	forward	521	nonRR	1.34369
m15	3	1	forward	524	nonRR	-7.59514
m15	3	1	forward	545	nonRR	-10.3273
m15	3	1	forward	549	nonRR	5.22261
m15	3	1	forward	577	nonRR	-29.3658
m15	3	1	forward	578	nonRR	26.1863
m15	3	1	forward	580	nonRR	-42.7727
m15	3	1	forward	603	nonRR	1.3076
m15	3	1	forward	607	nonRR	-11.9378
m15	3	1	forward	612	nonRR	-1.89552
m15	3	1	forward	621	nonRR	-11.2747
m15	3	1	forward	635	nonRR	49.139
m15	3	1	forward	642	nonRR	-28.2226
m15	3	1	forward	645	nonRR	-3.95875
m15	3	1	forward	662	nonRR	-35.224
m15	3	1	forward	667	nonRR	-31.8176
m15	3	1	forward	744	nonRR	-14.6105
m15	3	1	forward	767	nonRR	-22.8777
m15	3	1	forward	776	nonRR	-0.552656
m15	3	1	forward	789	nonRR	-5.7754
m15	3	1	forward	805	nonRR	17.2738
m15	3	1	forward	819	nonRR	-29.7781
m15	3	1	forward	860	nonRR	-1.34153
m15	3	1	forward	889	nonRR	-0.810073
m15	3	1	forward	953	nonRR	-10.4684
m15	3	1	forward	956	nonRR	7.22211
m15	3	1	forward	978	nonRR	-1.39877
m15	3	1	forward	1015	nonRR	0.797923
m15	3	1	forward	1033	nonRR	-21.045
m15	3	1	forward	1074	nonRR	13.0197
m15	3	1	forward	1136	nonRR	-23.8855
m15	3	1	forward	1185	nonRR	12.3874
m15	3	1	forward	1217	nonRR	-14.2931
m15	3	1	forward	1221	nonRR	-10.7997
m15	3	1	forward	1287	nonRR	-2.14534
m15	3	1	forward	1357	nonRR	14.004
m15	3	1	forward	1383	nonRR	83.0995
m15	3	1	forward	1384	nonRR	56.7412
m15	3	1	forward	1410	nonRR	-6.97884
m17	3	1	forward	10	nonRR	23.0166
m17	3	1	forward	17	nonRR	-5.11896
m17	3	1	forward	18	nonRR	31.5252
m17	3	1	forward	21	nonRR	1.17556
m17	3	1	forward	43	nonRR	-19.1597
m17	3	1	forward	45	nonRR	-33.6438
m17	3	1	forward	47	nonRR	9.47707
m17	3	1	forward	58	nonRR	-10.1039
m17	3	1	forward	63	nonRR	37.7616
m17	3	1	forward	68	nonRR	-33.5854
m17	3	1	forward	71	nonRR	16.9679
m17	3	1	forward	79	nonRR	-12.361
m17	3	1	forward	84	nonRR	-18.2431
m17	3	1	forward	108	nonRR	10.9275
m17	3	1	forward	140	nonRR	-35.6068
m17	3	1	forward	171	nonRR	-15.1862
m17	3	1	forward	282	nonRR	14.1242
m17	3	1	forward	284	nonRR	49.5353
m17	3	1	forward	294	nonRR	-2.98443
m17	3	1	forward	312	nonRR	17.5702
m17	3	1	forward	335	nonRR	16.6067
m17	3	1	forward	344	nonRR	-15.203
m17	3	1	forward	345	nonRR	26.6487
m17	3	1	forward	385	nonRR	-39.1893
m17	3	1	forward	592	nonRR	-6.222
m18	3	1	forward	5	nonRR	31.1271
m18	3	1	forward	13	nonRR	-13.1894
m18	3	1	forward	14	nonRR	-61.1015
m18	3	1	forward	15	nonRR	46.9921
m18	3	1	forward	16	nonRR	0.31552
m18	3	1	forward	20	nonRR	-3.79384
m18	3	1	forward	28	nonRR	-38.5641
m18	3	1	forward	30	nonRR	31.2496
m18	3	1	forward	40	nonRR	4.69692
m18	3	1	forward	44	nonRR	49.8314
m18	3	1	forward	53	nonRR	15.3276
m18	3	1	forward	62	nonRR	-29.485
m18	3	1	forward	70	nonRR	22.6805
m18	3	1	forward	79	nonRR	-43.7037
m18	3	1	forward	89	nonRR	-4.54964
m18	3	1	forward	108	nonRR	-31.4077
m18	3	1	forward	114	nonRR	34.2948
[truncated: 12,455 more rows]
