# Supplementary material for: A flexible hippocampal population code for experience relative to reward
Source: Nat Neurosci. 2025 Jun 11;28(7):1497–509. doi: 10.1038/s41593-025-01985-4 (PMC12229899; doi:10.1038/s41593-025-01985-4)
Supplement: Supplementary file 13 — Statistical source data. [file 41593_2025_1985_MOESM13_ESM.xlsx]

## Sheet: Ext Fig. 4h
mouse	switch	sequence_var_before	sequence_var_after
m3	1	0.414425	0.391506
m4	1	0.538289	0.540979
m7	1	0.355433	0.302624
m11	1	0.262531	0.426239
m12	1	0.357426	0.375658
m13	1	0.683385	0.75165
m14	1	0.463204	0.46541
m15	1	0.487997	0.458626
m17	1	0.65588	0.667791
m18	1	0.542379	0.52129
m19	1	0.35935	0.378897
m3	2	0.731662	0.730602
m4	2	0.737509	0.721118
m7	2	0.518121	0.509142
m11	2	0.285703	0.158943
m12	2	0.526271	0.551245
m13	2	0.6062	0.551796
m14	2	0.277043	0.286521
m15	2	0.375346	0.37845
m17	2	0.639589	0.493368
m18	2	0.443769	0.431836
m19	2	0.485001	0.502818
m3	3	0.382039	0.445617
m4	3	0.482337	0.485489
m7	3	0.380092	0.397545
m11	3	0.308425	0.24566
m12	3	0.496159	0.47731
m13	3	0.652677	0.639622
m14	3	0.38464	0.395606
m15	3	0.425722	0.412092
m17	3	0.567309	0.526939
m18	3	0.450974	0.437802
m19	3	0.46025	0.459081
m3	4	0.54284	0.503856
m4	4	0.835506	0.807509
m7	4	0.426305	0.431152
m11	4	0.479961	0.477172
m12	4	0.553574	0.509831
m13	4	0.563356	0.583067
m14	4	0.302797	0.304854
m15	4	0.464832	0.481642
m17	4	0.850081	0.843104
m18	4	0.529164	0.492076
m19	4	0.572992	0.584553
m3	5	0.451573	0.414305
m4	5	0.354293	0.405155
m7	5	0.343406	0.321785
m11	5	0.231453	0.272906
m12	5	0.460909	0.412257
m13	5	0.573309	0.59473
m14	5	0.223446	0.223661
m15	5	0.264596	0.28855
m17	5	0.446418	0.36928
m18	5	0.338121	0.327183
m19	5	0.465282	0.388296
m3	6	0.458986	0.482948
m4	6	0.530621	0.50355
m7	6	0.501925	0.442615
m11	6	0.409957	0.386249
m12	6	0.452445	0.462725
m13	6	0.869754	0.815227
m14	6	0.182995	0.196687
m15	6	0.356599	0.362166
m17	6	0.32981	0.428971
m18	6	0.333996	0.287348
m19	6	0.207865	0.182066
m3	7	0.344584	0.337931
m4	7	0.454099	0.485114
m7	7	0.552286	0.576147
m11	7	0.384874	0.310977
m12	7	0.357977	0.344675
m13	7	0.463946	0.370174
m14	7	0.179125	0.186366
m15	7	0.419898	0.429139
m17	7	0.321819	0.31804
m18	7	0.361281	0.341884
m19	7	0.309253	0.365187

## Sheet: Ext Fig. 4i
mouse	switch	lick_var_before	lick_var_after
m3	1	0.0754125	0.772595
m4	1	0.0791633	0.350914
m7	1	0.125015	0.452652
m11	1	0.0945096	0.0905377
m12	1	0.142265	0.158903
m13	1	0.325613	0.458184
m14	1	0.0152482	0.319114
m15	1	0.252029	0.565287
m17	1	0.284674	0.455447
m18	1	0.0683386	0.434969
m19	1	0.0986022	0.343595
m3	2	0.0551905	0.398522
m4	2	0.0396674	0.368688
m7	2	0.314807	0.577085
m11	2	0.0337416	0.249302
m12	2	0.186758	0.670787
m13	2	0.242378	0.386239
m14	2	0.0347581	0.0966209
m15	2	0.442606	0.673572
m17	2	0.434598	0.801933
m18	2	0.156169	0.225538
m19	2	0.0476909	0.218643
m3	3	0.0598023	0.107443
m4	3	0.153513	0.644885
m7	3	0.248536	0.537593
m11	3	0.0853418	0.194835
m12	3	0.0349803	0.243972
m13	3	0.0367429	0.373471
m14	3	0.0127885	0.163356
m15	3	0.100235	0.158103
m17	3	0.444294	0.539255
m18	3	0.121832	0.354864
m19	3	0.0843304	0.4905
m3	4	0.0779956	0.259135
m4	4	0.296981	0.31323
m7	4	0.190639	0.218168
m11	4	0.0883515	0.0989838
m12	4	0.241245	0.167182
m13	4	0.130888	0.230915
m14	4	0.0273043	0.158044
m15	4	0.0774114	0.165496
m17	4	0.268157	0.254472
m18	4	0.0967014	0.244221
m19	4	0.211193	0.331617
m3	5	0.106292	0.202351
m4	5	0.306407	0.751295
m7	5	0.220163	0.276764
m11	5	0.0434076	0.366376
m12	5	0.0584275	0.420785
m13	5	0.113126	0.226499
m14	5	0.0632999	0.0642211
m15	5	0.0968091	0.289356
m17	5	0.0245645	0.461718
m18	5	0.0684704	0.124659
m19	5	0.0254426	0.429666
m3	6	0.0691941	0.385119
m4	6	0.197726	0.26148
m7	6	0.208905	0.565722
m11	6	0.0809151	0.197281
m12	6	0.32677	0.331832
m13	6	0.304733	0.393632
m14	6	0.0318872	0.103257
m15	6	0.188274	0.290938
m17	6	0.239522	0.382535
m18	6	0.0279215	0.0721497
m19	6	0.093871	0.296472
m3	7	0.119297	0.12445
m4	7	0.442014	0.356239
m7	7	0.0738728	0.23332
m11	7	0.0320115	0.106125
m12	7	0.124477	0.107961
m13	7	0.239614	0.296331
m14	7	0.0206378	0.387782
m15	7	0.0590637	0.229022
m17	7	0.136015	0.177798
m18	7	0.0350873	0.260354
m19	7	0.194267	0.415754

## Sheet: Ext Fig. 4j
mouse	switch	sequence_mean_cm_before	sequence_mean_cm_after
m3	1	26.5876	25.3906
m4	1	9.3327	6.89109
m7	1	17.508	15.4702
m11	1	65.2322	65.6123
m12	1	29.0884	27.9151
m13	1	-16.031	-33.1186
m14	1	12.0937	-6.58246
m15	1	28.74	21.0587
m17	1	34.0394	45.2275
m18	1	46.7024	35.3601
m19	1	9.92476	13.8127
m3	2	-2.87121	4.35664
m4	2	26.6651	37.3029
m7	2	15.5281	18.5545
m11	2	25.2985	17.9617
m12	2	37.7877	47.2506
m13	2	5.35482	16.824
m14	2	23.6239	19.238
m15	2	2.55404	4.02952
m17	2	55.4067	90.6987
m18	2	20.981	14.7087
m19	2	13.8752	9.06739
m3	3	21.8684	24.492
m4	3	45.8945	47.3837
m7	3	18.0311	8.65937
m11	3	-22.1556	-14.2944
m12	3	17.9378	13.0925
m13	3	85.9148	86.9106
m14	3	6.0022	16.5556
m15	3	16.6727	26.3804
m17	3	-26.4799	-26.5851
m18	3	19.2976	28.8073
m19	3	39.9512	36.9508
m3	4	45.482	57.6096
m4	4	83.0071	90.9073
m7	4	8.30611	1.7054
m11	4	11.9644	10.4482
m12	4	14.2769	19.0572
m13	4	-16.2634	-6.96656
m14	4	21.5588	23.9632
m15	4	18.3483	6.9901
m17	4	-85.1393	-73.2472
m18	4	-1.49051	-9.76444
m19	4	16.8459	24.1759
m3	5	31.4896	39.9806
m4	5	30.7604	38.2156
m7	5	14.2833	3.63026
m11	5	48.1263	57.735
m12	5	25.9015	23.2713
m13	5	17.8956	18.863
m14	5	23.9486	23.3926
m15	5	38.1312	30.5088
m17	5	50.623	52.8836
m18	5	-4.56093	-8.68798
m19	5	48.2828	41.1835
m3	6	58.0841	68.983
m4	6	49.1295	52.7448
m7	6	-9.65676	-5.22406
m11	6	40.4872	36.9295
m12	6	16.128	23.4389
m13	6	-13.4325	-34.6823
m14	6	23.3955	30.4756
m15	6	21.9745	21.1927
m17	6	26.313	11.8099
m18	6	0.678983	4.73367
m19	6	42.0532	34.8312
m3	7	9.95259	9.28433
m4	7	24.1143	16.9169
m7	7	28.74	19.6058
m11	7	20.1776	19.9564
m12	7	11.6469	17.5766
m13	7	29.4948	25.1181
m14	7	25.9566	22.0877
m15	7	40.5249	35.2091
m17	7	6.88162	7.71087
m18	7	25.3147	19.6487
m19	7	32.1261	41.5936

## Sheet: Ext Fig. 4l
mouse	day	switch	frac_near_reward_of_pcs	frac_near_reward_of_pcs_logit	frac_far_from_reward_of_pcs	frac_far_from_reward_of_pcs_logit		Logit transformed fractions used for disappearing cells in Ext. Fig. 4l, due to the presence of zeros
m3	3	1	0.0503876	-2.93631	0.151163	-1.72551
m4	3	1	0.0484115	-2.9784	0.146747	-1.76034
m7	3	1	0.00680272	-4.98361	0.0453515	-3.0469
m11	3	1	0.0224719	-3.77276	0.0449438	-3.05636
m12	3	1	0.0250391	-3.66196	0.057903	-2.78934
m13	3	1	0		0.0714286	-2.56495
m14	3	1	0.0280992	-3.54351	0.0743802	-2.52127
m15	3	1	0.0189573	-3.94642	0.0734597	-2.53472
m17	3	1	0.0229885	-3.7495	0.103448	-2.15948
m18	3	1	0.0245327	-3.68291	0.0771028	-2.48238
m19	3	1	0.0693431	-2.59682	0.120438	-1.98829
m3	5	2	0.0434783	-3.09104	0.193478	-1.42757
m4	5	2	0.0583596	-2.781	0.102524	-2.16949
m7	5	2	0.00931677	-4.66658	0.0248447	-3.66995
m11	5	2	0.00943396	-4.65396	0.150943	-1.72722
m12	5	2	0.0378788	-3.23475	0.112121	-2.06925
m13	5	2	0.00568182	-5.16479	0.0284091	-3.53223
m14	5	2	0.0224949	-3.77172	0.0388548	-3.20829
m15	5	2	0.0339869	-3.3472	0.0732026	-2.5385
m17	5	2	0		0.0748031	-2.51515
m18	5	2	0.0254042	-3.64711	0.0692841	-2.59774
m19	5	2	0.0488722	-2.96844	0.116541	-2.0256
m3	7	3	0.0291777	-3.50474	0.148541	-1.74609
m4	7	3	0.0772059	-2.48093	0.229779	-1.20956
m7	7	3	0.00310559	-5.77144	0.00310559	-5.77144
m11	7	3	0.0247934	-3.67207	0.0413223	-3.14415
m12	7	3	0.0409836	-3.15274	0.115779	-2.03303
m13	7	3	0.005	-5.2933	0.045	-3.05505
m14	7	3	0.041847	-3.13099	0.0822511	-2.41215
m15	7	3	0.049217	-2.96105	0.0760626	-2.49709
m17	7	3	0.0120968	-4.40265	0.120968	-1.9833
m18	7	3	0.0629371	-2.70062	0.173427	-1.56153
m19	7	3	0.0794979	-2.44919	0.23431	-1.18413
m3	8	4	0.0734908	-2.53426	0.15748	-1.6771
m4	8	4	0.0345622	-3.32982	0.177419	-1.53393
m7	8	4	0		0.00824742	-4.78957
m11	8	4	0.047619	-2.99573	0.103175	-2.16244
m12	8	4	0.0281501	-3.54165	0.0764075	-2.49219
m13	8	4	0.00809717	-4.80811	0.0647773	-2.66983
m14	8	4	0.0434783	-3.09104	0.113604	-2.05444
m15	8	4	0.01875	-3.95763	0.06625	-2.64577
m17	8	4	0.013289	-4.30744	0.0863787	-2.35867
m18	8	4	0.0403361	-3.16934	0.0915966	-2.29429
m19	8	4	0.0833333	-2.3979	0.305556	-0.820981
m3	10	5	0.0437158	-3.08534	0.155738	-1.69029
m4	10	5	0.0163043	-4.09988	0.220109	-1.26503
m7	10	5	0		0.00732601	-4.90897
m11	10	5	0.057377	-2.79902	0.106557	-2.1264
m12	10	5	0.012012	-4.40976	0.0735736	-2.53305
m13	10	5	0.00561798	-5.17615	0.0561798	-2.82138
m14	10	5	0.0246914	-3.6763	0.0185185	-3.97029
m15	10	5	0.00972222	-4.62357	0.0416667	-3.13549
m17	10	5	0.0289389	-3.5132	0.0996785	-2.2008
m18	10	5	0.0473313	-3.00209	0.114804	-2.04259
m19	10	5	0.0505837	-2.93222	0.0700389	-2.58609
m3	12	6	0.00903614	-4.69745	0.10241	-2.17073
m4	12	6	0.00862069	-4.74493	0.0689655	-2.60269
m7	12	6	0.00833333	-4.77912	0.0166667	-4.07754
m11	12	6	0.00763359	-4.86753	0.0534351	-2.87437
m12	12	6	0.0267112	-3.5956	0.0267112	-3.5956
m13	12	6	0		0.037037	-3.2581
m14	12	6	0.0378788	-3.23475	0.0277778	-3.55535
m15	12	6	0.0348101	-3.32242	0.056962	-2.80672
m17	12	6	0.0351562	-3.31216	0.0351562	-3.31216
m18	12	6	0.0568562	-2.80869	0.108138	-2.1099
m19	12	6	0.0454545	-3.04452	0.140496	-1.81118
m3	14	7	0.00600601	-5.10897	0.033033	-3.37666
m4	14	7	0.020202	-3.88156	0.10101	-2.18605
m7	14	7	0.00246914	-6.00141	0.0123457	-4.38203
m11	14	7	0		0.0808824	-2.43042
m12	14	7	0.0196629	-3.90916	0.0351124	-3.31346
m13	14	7	0		0.0320856	-3.40674
m14	14	7	0.0183486	-3.97968	0.0795107	-2.44901
m15	14	7	0.00654664	-5.02223	0.0507365	-2.92904
m17	14	7	0.0193798	-3.92395	0.0503876	-2.93631
m18	14	7	0.0385396	-3.21677	0.104462	-2.1486
m19	14	7	0.0725389	-2.54833	0.150259	-1.73257
