# Supplementary material for: A flexible hippocampal population code for experience relative to reward
Source: Nat Neurosci. 2025 Jun 11;28(7):1497–509. doi: 10.1038/s41593-025-01985-4 (PMC12229899; doi:10.1038/s41593-025-01985-4)
Supplement: Supplementary file 14 — Statistical source data. [file 41593_2025_1985_MOESM14_ESM.xlsx]

## Sheet: Ext Fig. 5a
mouse	switch	fraction_track-relative
m3	1	0.155039
m3	2	0.147826
m3	3	0.201592
m3	4	0.0892388
m3	5	0.174863
m3	6	0.183735
m3	7	0.171171
m4	1	0.357035
m4	2	0.399054
m4	3	0.233456
m4	4	0.0576037
m4	5	0.182065
m4	6	0.166667
m4	7	0.318182
m7	1	0.131519
m7	2	0.0931677
m7	3	0.10559
m7	4	0.0474227
m7	5	0.0842491
m7	6	0.0666667
m7	7	0.101235
m11	1	0.325843
m11	2	0.283019
m11	3	0.289256
m11	4	0.0952381
m11	5	0.196721
m11	6	0.251908
m11	7	0.25
m12	1	0.253521
m12	2	0.162121
m12	3	0.168033
m12	4	0.104558
m12	5	0.121622
m12	6	0.213689
m12	7	0.213483
m13	1	0.188312
m13	2	0.113636
m13	3	0.1
m13	4	0.048583
m13	5	0.106742
m13	6	0.111111
m13	7	0.106952
m14	1	0.28595
m14	2	0.357873
m14	3	0.313131
m14	4	0.145863
m14	5	0.349794
m14	6	0.214646
m14	7	0.233945
m15	1	0.264218
m15	2	0.202614
m15	3	0.239374
m15	4	0.1125
m15	5	0.222222
m15	6	0.112342
m15	7	0.160393
m17	1	0.291188
m17	2	0.259843
m17	3	0.262097
m17	4	0.089701
m17	5	0.289389
m17	6	0.324219
m17	7	0.271318
m18	1	0.238318
m18	2	0.274827
m18	3	0.213986
m18	4	0.0806723
m18	5	0.226586
m18	6	0.186176
m18	7	0.179513
m19	1	0.262774
m19	2	0.360902
m19	3	0.167364
m19	4	0.0555556
m19	5	0.233463
m19	6	0.252066
m19	7	0.165803

## Sheet: Ext Fig. 5d
		these column headers are bin centers relative to the track, in radians, for the SMOOTHED histograms for each animal underlying the means shown in Ext Fig. 5d
mouse	switch	-3.09173	-2.99038	-2.88904	-2.7877	-2.68636	-2.58502	-2.48368	-2.38233	-2.28099	-2.17965	-2.07831	-1.97697	-1.87563	-1.77428	-1.67294	-1.5716	-1.47026	-1.36892	-1.26758	-1.16623	-1.06489	-0.96355	-0.862209	-0.760867	-0.659525	-0.558184	-0.456842	-0.3555	-0.254159	-0.152817	-0.0514751	0.0498666	0.151208	0.25255	0.353892	0.455233	0.556575	0.657917	0.759258	0.8606	0.961942	1.06328	1.16463	1.26597	1.36731	1.46865	1.56999	1.67133
m15	1	0.0034009	0.00353779	0.00427219	0.0060418	0.0080898	0.00934005	0.0110785	0.0128998	0.0116357	0.00978148	0.00892681	0.00881284	0.00804054	0.00693205	0.0069414	0.00645911	0.00430737	0.00234798	0.00230086	0.00269111	0.00276652	0.00333336	0.00280592	0.00146561	0.00100373	0.00115073	0.00152567	0.00218962	0.00261961	0.00271744	0.00423139	0.00731976	0.00854008	0.0071582	0.00489473	0.00291965	0.00231745	0.00281718	0.0033643	0.00292368	0.00195691	0.00193663	0.00359818	0.00576417	0.00572993	0.00410953	0.00375544	0.00455496
m17	1	0.00314567	0.0048867	0.00456118	0.00588814	0.0120956	0.0171419	0.0163257	0.0138981	0.0128411	0.0106087	0.00804676	0.00740618	0.00905708	0.010427	0.00807382	0.00508235	0.00490298	0.00707539	0.00808894	0.00576294	0.00341523	0.00346989	0.0043666	0.00342572	0.00287711	0.00335082	0.00409715	0.00445311	0.00314244	0.00135851	0.00105777	0.00189429	0.00341055	0.00515354	0.00473506	0.00347218	0.00236755	0.00117869	0.000998433	0.00134145	0.000834673	0.00056801	0.00199731	0.00448345	0.00563092	0.00609268	0.00716513	0.00726859
m18	1	0.00308411	0.003385	0.00373159	0.00482217	0.00745437	0.0107582	0.0143364	0.0149158	0.0124243	0.00898661	0.0071948	0.00699358	0.00560077	0.00394245	0.00286512	0.00231383	0.00205566	0.00127233	0.000681575	0.000658908	0.00118335	0.00159686	0.0015477	0.001597	0.00118721	0.000694751	0.000702581	0.000640889	0.000302805	0.000174675	0.000618934	0.00161994	0.00304679	0.00457181	0.00476256	0.00349227	0.0021175	0.00128266	0.00138412	0.00200663	0.00201529	0.00214988	0.00276265	0.0036792	0.00517132	0.00637246	0.00643131	0.00832657
m19	1	0.00598589	0.00596749	0.00644708	0.00806512	0.0110496	0.0115235	0.0130538	0.0148727	0.0126091	0.00967395	0.00734569	0.00681218	0.00616684	0.00370398	0.0021312	0.00175848	0.0022843	0.00414479	0.00564618	0.00350322	0.00157896	0.00162148	0.00183778	0.00237169	0.00220255	0.00101057	0.000199396	1.55826e-05	1.37028e-06	3.07084e-05	0.000384123	0.00185199	0.00376353	0.00420856	0.0042379	0.00413207	0.00350413	0.00312333	0.00189783	0.00159454	0.00342901	0.00544729	0.00615275	0.00708442	0.00852478	0.00733044	0.00560479	0.00786779
m15	2	0.00745413	0.00615932	0.00471558	0.00428934	0.00554398	0.00581239	0.00576847	0.00684385	0.00690372	0.00631336	0.00639346	0.00608766	0.00433816	0.00341486	0.00325632	0.00273581	0.00203072	0.00177219	0.00246734	0.0041423	0.00672424	0.00677392	0.00371665	0.0021874	0.00245446	0.00197408	0.000824182	0.00029245	0.000690208	0.00139031	0.00169315	0.0023654	0.00349686	0.00382734	0.00335739	0.00251091	0.00177205	0.00169886	0.00205719	0.00205769	0.00171548	0.00197469	0.00342468	0.00494895	0.00538589	0.00585101	0.005856	0.00464682
m17	2	0.00624398	0.00292592	0.00109538	0.00241746	0.00412127	0.00388727	0.00550436	0.00855642	0.00816669	0.00518211	0.00301536	0.00257707	0.00278197	0.00160089	0.000540711	0.000989696	0.00208263	0.00211011	0.0013259	0.00193709	0.0034202	0.00323193	0.00288406	0.00362384	0.00342205	0.00366924	0.00489077	0.00387321	0.00250919	0.00390214	0.00796679	0.0136081	0.0160099	0.0124904	0.00933227	0.0074113	0.00605749	0.00575144	0.00320135	0.000879086	0.00088678	0.00183729	0.00331778	0.00484803	0.00371056	0.00186704	0.00294161	0.00569165
m18	2	0.00325846	0.00293912	0.0030503	0.00437203	0.00698712	0.00955485	0.0120711	0.0127739	0.0114595	0.00930969	0.00967812	0.0109078	0.00818377	0.0048356	0.00352038	0.00378901	0.003989	0.00329689	0.00309484	0.00351207	0.00379959	0.00408006	0.00482689	0.00483603	0.00275381	0.00100437	0.000757504	0.000852709	0.000667153	0.00029254	0.000108011	0.000236985	0.000395751	0.000387663	0.00074847	0.00115297	0.000701679	0.000228526	0.000504309	0.00155362	0.00227581	0.00199351	0.00250936	0.00346918	0.00424524	0.00625356	0.00851999	0.0111664
m19	2	0.00658692	0.00646679	0.00635436	0.00796256	0.0118715	0.016631	0.0213214	0.0199724	0.0139716	0.00969415	0.00744578	0.00562565	0.00350821	0.00216276	0.00233818	0.00230893	0.0017758	0.0015099	0.000828722	0.000371445	0.000991842	0.00213074	0.00230849	0.00196817	0.00248623	0.00292933	0.00230849	0.0011718	0.00106718	0.00229623	0.00569841	0.0109636	0.0118065	0.00858446	0.00849675	0.0113181	0.0113208	0.00784201	0.00535942	0.003981	0.00269721	0.00220885	0.00375909	0.00726953	0.0121596	0.0138797	0.00992847	0.00839529
m11	3	0.0172003	0.0100462	0.00372478	0.00330625	0.00771862	0.0118145	0.0103906	0.00507581	0.00320214	0.00507347	0.00539102	0.00423874	0.00438359	0.00569699	0.00702639	0.00576466	0.00518734	0.00760709	0.0101513	0.00795692	0.00625933	0.00548994	0.00417314	0.00354651	0.00194757	0.00090682	0.00274717	0.00684616	0.00809735	0.00465728	0.00358528	0.00694922	0.00851588	0.00646639	0.00590847	0.00587515	0.00604785	0.00663806	0.00378689	0.000839147	0.000104104	0.000454966	0.00229532	0.00500269	0.00538894	0.00423874	0.00438255	0.00566264
m12	3	0.00261147	0.00278512	0.00315687	0.00383407	0.00478736	0.00405874	0.00296635	0.00300647	0.0033657	0.00486336	0.00688923	0.0072145	0.0060992	0.00513422	0.00553735	0.00579052	0.00395913	0.00211667	0.00161525	0.00135441	0.00101179	0.000954084	0.000965651	0.0011704	0.00132759	0.00129494	0.000932372	0.000604349	0.000661808	0.000699843	0.00072851	0.000849583	0.000737485	0.000824795	0.00141194	0.00269347	0.00361272	0.00285147	0.00217848	0.00230172	0.00190814	0.00167475	0.00233207	0.00319336	0.00455548	0.00541472	0.00460953	0.00424285
m13	3	0	0	0	0	0	6.37289e-07	2.36533e-05	0.000341517	0.00218065	0.00650935	0.00877227	0.00512318	0.00220239	0.00200589	0.00141189	0.00140998	0.00194194	0.00140998	0.00140998	0.00194194	0.00140998	0.00140935	0.00192147	0.00117399	0.000514201	0.00117335	0.00190037	0.00115288	0.000278205	0.000278842	0.00117399	0.00215747	0.00232559	0.00241393	0.00232559	0.00215747	0.00117335	0.000257738	2.17414e-05	2.17414e-05	0.000257738	0.00117335	0.00215747	0.00232623	0.00243567	0.0026038	0.00356681	0.00422532
m14	3	0.00406429	0.0055929	0.00804035	0.00944561	0.0129515	0.0170593	0.0145891	0.0100466	0.00824943	0.00789578	0.00762137	0.00735262	0.00736528	0.00750626	0.00726953	0.00587318	0.0042656	0.00345685	0.00318381	0.00257216	0.001735	0.0012486	0.00167545	0.003237	0.00444066	0.0040094	0.0025473	0.0019866	0.00328321	0.00471016	0.00421551	0.00343448	0.00295157	0.00364897	0.00522539	0.00574263	0.00552391	0.00569496	0.00519806	0.00451442	0.00554299	0.0071551	0.00754948	0.00661026	0.00667755	0.00789312	0.00910396	0.00967434
m15	3	0.00604655	0.00575727	0.00514181	0.0043151	0.00531883	0.00798241	0.00906602	0.00877908	0.00889002	0.00940673	0.00848069	0.00664863	0.00472231	0.00363324	0.00382638	0.0036644	0.00258306	0.001988	0.00177762	0.00156419	0.00207348	0.0031825	0.00353998	0.00325417	0.00297303	0.00201536	0.00081144	0.000401007	0.00056839	0.00103047	0.00231151	0.00417387	0.00567389	0.00570731	0.00438395	0.00331712	0.00269265	0.00232662	0.00250168	0.00230163	0.00189767	0.00231176	0.0026407	0.00315077	0.00509503	0.0070318	0.00719091	0.00722832
m17	3	0.00462118	0.00322653	0.00343938	0.00379434	0.00291835	0.00335031	0.00592538	0.00832216	0.00709293	0.00402444	0.00282791	0.00489801	0.00630974	0.00350095	0.000785596	0.000446607	0.00185925	0.00374652	0.00386835	0.00277997	0.00224377	0.00327057	0.00414713	0.00452878	0.00549774	0.00472691	0.00293589	0.00190295	0.00175443	0.00173414	0.0023073	0.00437378	0.00685019	0.00639943	0.00487156	0.00458995	0.00552947	0.00508154	0.00440833	0.00380769	0.00207405	0.00158391	0.00305486	0.00357771	0.00204369	0.00144454	0.00279698	0.00491365
m18	3	0.0047656	0.00431444	0.00401582	0.00411005	0.00502546	0.00738344	0.0101222	0.0105737	0.00814551	0.00539456	0.0040211	0.00308196	0.00170279	0.000546827	9.4398e-05	7.69954e-05	0.000316892	0.000523053	0.000346071	0.000435966	0.00174267	0.00339796	0.00342046	0.00288835	0.00294542	0.00305858	0.00248824	0.0016807	0.00198984	0.00355832	0.00491739	0.00547079	0.00567487	0.00710782	0.00799671	0.00642708	0.0041902	0.00274228	0.0017613	0.00134583	0.00105615	0.00119927	0.00189609	0.00260727	0.00349967	0.00609352	0.0092946	0.0110335
m19	3	0	1.02161e-06	3.43418e-05	0.000430594	0.00210444	0.00460457	0.00636447	0.00706722	0.00586947	0.00494693	0.00444924	0.00320228	0.00290964	0.00289273	0.00297827	0.00328527	0.00207061	0.00133672	0.00157343	0.00113065	0.00112963	0.00154011	0.000940981	0.000412146	0.000940981	0.00154011	0.00112963	0.00113116	0.00159086	0.00155971	0.00320024	0.00573202	0.0054404	0.0041946	0.00364353	0.00287683	0.00207061	0.00174618	0.000940981	0.000207095	3.43418e-05	0.000225032	0.00118037	0.00306497	0.00523433	0.00592271	0.00419145	0.00392411
m11	4	0.000415297	0.00175039	0.00327611	0.00423138	0.00709125	0.00991969	0.0104606	0.00988825	0.00670833	0.00251527	0.000448627	9.61932e-05	0.000766781	0.00343222	0.00565877	0.00343222	0.000766781	9.42949e-05	0.000384814	0.00171611	0.00282939	0.00171706	0.000414347	0.000414347	0.00171706	0.00282939	0.00171611	0.000382916	3.14316e-05	9.49153e-07	0	0	0	0	0	0	0	9.49153e-07	3.14316e-05	0.000382916	0.00171611	0.00282939	0.00171611	0.000382916	3.14316e-05	1.89831e-06	3.14316e-05	0.000382916
m12	4	0.00330517	0.00195934	0.00120905	0.00178968	0.00339816	0.00489771	0.00449221	0.0038409	0.00402813	0.00453236	0.00474179	0.00536743	0.00555211	0.00501049	0.00375524	0.00167421	0.000394405	0.000304915	0.000460537	0.000284029	0.000129509	0.000346385	0.000748747	0.000862785	0.000898509	0.000986686	0.000567904	0.000186759	0.000289135	0.000465335	0.000351645	0.000481	0.00121923	0.00216427	0.00262868	0.00229347	0.00183912	0.00168441	0.00144136	0.00127648	0.00143069	0.00154453	0.00109018	0.000486568	0.000558365	0.00155045	0.00278336	0.00287157
m13	4	0.00531846	0.00330964	0.00204785	0.00103268	0.000678987	0.00236703	0.00510528	0.00531846	0.0035239	0.00302564	0.00282897	0.00256422	0.00373535	0.00414454	0.00213519	0.000446619	5.32913e-05	0.000215313	0.000960204	0.00158311	0.000960204	0.000214251	1.75868e-05	5.31074e-07	0	0	0	0	0	0	0	0	0	0	5.31074e-07	1.75868e-05	0.000214251	0.000960204	0.00158311	0.000960204	0.000214251	1.75868e-05	5.31074e-07	0	0	0	0	0
m14	4	0.00886315	0.00894092	0.00851824	0.00961548	0.0130464	0.0170303	0.0157682	0.00969651	0.00572266	0.0044034	0.00311447	0.00236286	0.00177601	0.000792013	0.000294068	0.000644716	0.00104913	0.000703357	0.000463249	0.000604183	0.00065051	0.00080977	0.00134755	0.00202791	0.00186307	0.00136618	0.000931722	0.000469917	0.00047536	0.00099668	0.00161805	0.00215078	0.00229211	0.00240884	0.00288418	0.00310618	0.00289559	0.0025442	0.00285449	0.00288905	0.00187031	0.00145414	0.00145971	0.00110849	0.00120806	0.00194102	0.00263084	0.00263867
m15	4	0.00226084	0.00234654	0.00292324	0.00472185	0.00705558	0.00759103	0.00615154	0.0043022	0.00268006	0.00166456	0.00147196	0.00153189	0.00125489	0.0013648	0.00227041	0.00309221	0.00303806	0.00177366	0.000769556	0.000358951	0.000334572	0.000459911	0.000338965	0.000399533	0.000788581	0.00100096	0.000859444	0.000799669	0.00141518	0.00214882	0.00249153	0.00266415	0.0022893	0.00202787	0.00180408	0.00118887	0.000748491	0.000920615	0.00133978	0.00158216	0.00152163	0.00172886	0.00197181	0.00142578	0.00111916	0.00242663	0.0043315	0.00483169
m17	4	0.00203622	0.0011048	0.000976	0.00162794	0.00247509	0.00363493	0.00373317	0.00314017	0.00239084	0.00172618	0.00162752	0.00171136	0.00219255	0.00203622	0.000948039	0.000355041	0.0007917	0.00142924	0.00152663	0.00142882	0.000777297	0.000171163	2.79613e-05	0.000170741	0.000763317	0.0012585	0.000763317	0.000170319	1.60915e-05	7.15919e-05	0.000893537	0.00432796	0.00859641	0.00776239	0.00390486	0.00183936	0.00080737	0.000172008	2.88056e-05	0.000198702	0.00110395	0.00278513	0.00328073	0.00171136	0.000540185	0.00100438	0.0025476	0.00448208
m18	4	0.00149088	0.00123327	0.0010664	0.00127614	0.00185271	0.00327007	0.00433707	0.00437143	0.00476966	0.00513152	0.00366854	0.00196381	0.00125002	0.000960979	0.000623358	0.000404127	0.000198449	4.98598e-05	8.89004e-05	0.000385868	0.000672889	0.000573392	0.000400627	0.000205239	0.000131653	0.000428409	0.000821479	0.000697594	0.000283638	0.000142155	0.000478692	0.00111201	0.00156885	0.00190497	0.00192638	0.00117926	0.000457938	0.000488771	0.000910696	0.00108336	0.000953026	0.000673746	0.000716193	0.0013432	0.00303566	0.00479366	0.0043842	0.00327965
m19	4	0.00109332	0.00167975	0.00197419	0.00277258	0.00384784	0.00555977	0.00720425	0.00575452	0.00238199	0.000653944	0.00111041	0.00234769	0.00252693	0.00195612	0.00166315	0.000896499	0.000196818	1.61159e-05	4.86657e-07	0	0	0	0	0	0	0	0	0	0	0	0	4.86657e-07	1.66025e-05	0.000212447	0.00107623	0.0023306	0.0023306	0.00107623	0.000212447	1.66025e-05	4.86657e-07	4.86657e-07	1.61159e-05	0.000196818	0.000896012	0.00164752	0.00177591	0.00184337
m15	5	0.00588846	0.0062083	0.00631428	0.00789321	0.00994385	0.00922602	0.00812345	0.00796101	0.00674314	0.00464052	0.00291517	0.0024054	0.00246044	0.00253128	0.00336842	0.00468504	0.00463235	0.00403677	0.00379983	0.00362254	0.00384774	0.00493725	0.00565812	0.00590271	0.00658348	0.00659147	0.00629029	0.00527018	0.0038126	0.00228302	0.00192147	0.0025305	0.002253	0.00227861	0.00397608	0.00509797	0.00313752	0.000875853	0.000126381	0.000145836	0.00063249	0.00117859	0.00145525	0.00219689	0.00294408	0.00410549	0.00689246	0.00895924
m17	5	0.00132736	0.0028544	0.00335871	0.0019197	0.00138651	0.00303032	0.00686784	0.0119484	0.01494	0.0183762	0.0210917	0.0164025	0.0103292	0.00589643	0.00547024	0.00675973	0.00458539	0.00167457	0.00118268	0.00207722	0.0020755	0.00112525	0.000965899	0.00129789	0.000792724	0.00034764	0.000806544	0.00145853	0.00161524	0.00222334	0.00481653	0.00976107	0.0124665	0.0116355	0.0109981	0.00935605	0.00462954	0.00169011	0.00135575	0.000794876	0.00036146	0.000965899	0.00206211	0.00209061	0.00134247	0.00229412	0.00529007	0.00730943
m18	5	0.00524806	0.00416686	0.00396545	0.00364707	0.00373753	0.00481811	0.00570421	0.00628381	0.00743785	0.00856834	0.00827468	0.00637623	0.00410255	0.00354085	0.00478962	0.00517212	0.00425886	0.00440359	0.00422645	0.00284733	0.00272771	0.00471276	0.00693129	0.00747597	0.00666516	0.00463994	0.00246522	0.000991606	0.000714476	0.00142975	0.00254437	0.00383919	0.00445901	0.00417731	0.00350569	0.0025035	0.00162695	0.00091406	0.000379122	0.000371285	0.00081315	0.0011449	0.00159791	0.00305253	0.0053887	0.00699453	0.00603669	0.00553542
m19	5	0.00846719	0.00673352	0.00542726	0.00563192	0.00597143	0.00720507	0.0103349	0.0123472	0.011907	0.00999768	0.00836556	0.00745558	0.00683606	0.00704254	0.00601091	0.00344206	0.00120595	0.000384418	0.000809196	0.00132298	0.000970808	0.0009849	0.00149956	0.00158714	0.00148503	0.00080788	0.000177459	1.49695e-05	1.54083e-05	0.000191551	0.000970808	0.00211589	0.00227838	0.00176372	0.0015	0.000822849	0.000354479	0.00080788	0.00130889	0.000808757	0.000383102	0.00116192	0.00289603	0.00343931	0.00214857	0.00236787	0.00495659	0.00761301
m15	6	0.0082754	0.0065081	0.00745376	0.00980614	0.00868993	0.00542987	0.0038993	0.00370409	0.00370122	0.00327054	0.0034836	0.00362317	0.00337743	0.00283254	0.00246171	0.00223279	0.0014971	0.00112614	0.00105167	0.0010824	0.00125559	0.00100756	0.000699762	0.000358205	0.000223965	0.000680102	0.00118741	0.00115039	0.00137301	0.00152728	0.00115687	0.00112021	0.00132299	0.00151603	0.00196605	0.0020718	0.00116873	0.000712588	0.00124296	0.00152784	0.00130526	0.00178161	0.00234961	0.0018683	0.00179443	0.00283249	0.00316624	0.00275311
m17	6	0.00521351	0.00347682	0.00337329	0.00462331	0.005441	0.00526725	0.00641647	0.00936642	0.0117851	0.0141953	0.0152748	0.0122154	0.0078582	0.00377301	0.00276798	0.00430948	0.00457126	0.00385775	0.00293758	0.00212041	0.00198304	0.00191062	0.00196535	0.00189293	0.00175608	0.00095557	0.000227483	0.000243623	0.00115077	0.00258983	0.00382722	0.0078733	0.0148568	0.0166455	0.0129645	0.00997874	0.0104094	0.0105166	0.00726319	0.00553073	0.00538523	0.00446877	0.00232968	0.0014095	0.00201844	0.0030765	0.00490189	0.00667138
m18	6	0.00525383	0.00375965	0.00325602	0.00507017	0.00794334	0.00825381	0.0064589	0.00574578	0.00653342	0.00598205	0.00386726	0.00195155	0.000842863	0.000900587	0.00145402	0.00123078	0.000890672	0.000922154	0.000796842	0.000922722	0.00154424	0.00234938	0.00280158	0.00336483	0.00417894	0.00394144	0.00273899	0.00142393	0.000739119	0.000977674	0.00188326	0.00267696	0.0031272	0.00391106	0.00361044	0.00293198	0.00268029	0.00232299	0.00220682	0.00195553	0.0017067	0.00208192	0.00294554	0.00458279	0.00706946	0.00806646	0.00627348	0.00446304
m19	6	0.00524899	0.00742913	0.0101113	0.0122235	0.0121775	0.0094785	0.00744902	0.00535933	0.00339682	0.00314401	0.00428612	0.00456607	0.00454972	0.00406905	0.00200333	0.000448507	0.000449495	0.00203505	0.0044353	0.00595437	0.00595697	0.00443535	0.00521332	0.00774323	0.00853545	0.00723097	0.00511166	0.00446899	0.00330793	0.00129282	0.000232431	3.36951e-05	0.000199723	0.000893377	0.00148847	0.00109211	0.00109261	0.00150482	0.00109261	0.00109211	0.00149045	0.000958792	0.000996146	0.00358838	0.00590778	0.00385401	0.002736	0.00663383
m11	7	0.0150129	0.0105068	0.00784866	0.0100087	0.0172224	0.0219753	0.0177224	0.0120406	0.00725566	0.00534576	0.00466098	0.00357084	0.00336596	0.00327307	0.00372116	0.00519015	0.0075825	0.00781742	0.00699159	0.0076428	0.0109703	0.0124757	0.00675291	0.00145086	0.000117508	3.52186e-06	0	0	8.80465e-07	2.9157e-05	0.000355205	0.00159192	0.00262463	0.00159192	0.000355205	2.9157e-05	8.80465e-07	0	0	0	8.80465e-07	2.9157e-05	0.000356085	0.00162195	0.00301075	0.00359911	0.00534047	0.00814083
m12	7	0.00934103	0.00602965	0.0047377	0.00693208	0.00939414	0.00782256	0.00458733	0.00406308	0.00431265	0.00362007	0.00367076	0.00393831	0.00263456	0.00116618	0.00044944	0.000370039	0.000625651	0.00106371	0.00194507	0.00230227	0.00153409	0.000785871	0.000625651	0.000646922	0.000828574	0.000774627	0.00042255	0.00042239	0.000769345	0.000764063	0.000353235	8.58e-05	0.0002097	0.00101616	0.0022932	0.00338347	0.00476198	0.00607566	0.0067922	0.00704857	0.00595864	0.00408519	0.00374796	0.00497036	0.00601432	0.00615131	0.00550092	0.00714764
m13	7	0.00032706	0.00155783	0.0036249	0.00490021	0.00541447	0.00615395	0.00597102	0.0040667	0.0027191	0.0021396	0.00404235	0.00622416	0.0037626	0.000862203	0.000348636	0.00125582	0.00206706	0.00125374	0.000279747	2.36564e-05	2.36564e-05	0.00028044	0.0012767	0.0023475	0.00253044	0.00262725	0.0025541	0.00265021	0.00281157	0.00364717	0.00390326	0.00404165	0.00443684	0.00253183	0.00058315	0.000325673	0.00125512	0.00206706	0.00125443	0.000303403	0.000326366	0.00155714	0.00360055	0.00457454	0.00360124	0.00157941	0.00058315	0.00127739
m14	7	0.0100971	0.00929404	0.01059	0.0135196	0.0173303	0.0173584	0.0129857	0.00865853	0.00653552	0.00669193	0.0072232	0.00680182	0.00666317	0.00655104	0.00437202	0.00286087	0.00343068	0.00310186	0.00173209	0.00129587	0.00165687	0.00186836	0.00146388	0.00125202	0.00168786	0.00197989	0.00193048	0.00131427	0.000517753	0.000406273	0.00158846	0.00338722	0.0038352	0.00317615	0.00252826	0.00221753	0.00227942	0.00187433	0.000909788	0.000573903	0.000915339	0.00104722	0.00117684	0.00175707	0.00233554	0.00275336	0.00320847	0.00491958
m15	7	0.00774214	0.00545386	0.00600004	0.00917135	0.0109178	0.00926289	0.00622187	0.00523668	0.00477477	0.00442394	0.00493968	0.00489649	0.00505679	0.00473562	0.00319712	0.00198442	0.00158336	0.00192254	0.00185964	0.00130025	0.00144742	0.00177348	0.00129374	0.000573132	0.000567229	0.0012194	0.00143465	0.000813084	0.000487161	0.000572718	0.000487161	0.000813084	0.00143465	0.00121921	0.000560957	0.000492881	0.000887017	0.000886649	0.000480889	0.000419453	0.000653337	0.000980042	0.00218044	0.00360822	0.0034675	0.00235976	0.00218751	0.00348636
m17	7	0.0026938	0.00245646	0.00357912	0.0039717	0.00206274	0.000633737	0.000988975	0.00196576	0.00329019	0.00656675	0.0119469	0.0156301	0.0114521	0.00443717	0.00165489	0.00157101	0.00092157	0.000205289	1.88866e-05	6.79136e-05	0.000821158	0.00368017	0.00606758	0.00368017	0.000821158	6.79136e-05	1.88866e-05	0.000207325	0.000989993	0.00242384	0.00567773	0.0115078	0.0143164	0.0117827	0.00992429	0.0120364	0.0133821	0.0118305	0.0082004	0.00346229	0.000874256	0.000989484	0.00174158	0.00207959	0.00307118	0.00455074	0.00572925	0.00675034
m18	7	0.00305941	0.00367505	0.00438641	0.00583583	0.00871444	0.00981951	0.00809543	0.00734955	0.0086153	0.00875795	0.00664454	0.0044374	0.00293588	0.00187038	0.0012134	0.00103216	0.0013156	0.00163575	0.00157234	0.00159661	0.00177359	0.00206299	0.00250046	0.00257195	0.00245354	0.00298685	0.00316357	0.00237499	0.0019835	0.00221641	0.00193199	0.00154966	0.0017775	0.00215739	0.00234607	0.00224398	0.00153258	0.000866307	0.00080618	0.00128461	0.00166698	0.00180613	0.00203838	0.00252098	0.00322784	0.00366558	0.00330705	0.00349241
m19	7	0.00138112	0.00233692	0.00363046	0.00619112	0.00973439	0.0117249	0.00780836	0.00343378	0.00219046	0.00160719	0.00245475	0.00387471	0.00328529	0.00229378	0.001135	0.000245515	2.00537e-05	6.05568e-07	0	0	0	0	6.05568e-07	2.00537e-05	0.000244304	0.00109489	0.00180517	0.00109489	0.000244909	4.07129e-05	0.000265569	0.00136046	0.00318448	0.00448417	0.00535542	0.00525401	0.00403886	0.00452428	0.00499026	0.0035302	0.00231384	0.00113561	0.000245515	2.06592e-05	2.55038e-05	0.000407155	0.00313014	0.0115622
[truncated: 14 more columns]

## Sheet: Ext Fig. 5e
mouse	switch	segment	density
m15	0	start	0.00420168
m17	0	start	0.005
m18	0	start	0.00453237
m19	0	start	0.00423529
m15	1	start	0.00295858
m17	1	start	0.00227848
m18	1	start	0.00390411
m19	1	start	0.00471698
m11	2	start	0.00238095
m12	2	start	0.00174863
m13	2	start	0.001
m14	2	start	0.00364312
m15	2	start	0.00391489
m17	2	start	0.00272727
m18	2	start	0.0034555
m19	2	start	0.004
m11	3	start	0.0075
m12	3	start	0.00444444
m13	3	start	0.00714286
m14	3	start	0.00584416
m15	3	start	0.00338983
m17	3	start	0.0030303
m18	3	start	0.00561404
m19	3	start	0.006
m15	4	start	0.00293194
m17	4	start	0.00348837
m18	4	start	0.00302789
m19	4	start	0.00457143
m15	5	start	0.00184874
m17	5	start	0.00278481
m18	5	start	0.00357895
m19	5	start	0.00169014
m11	6	start	0.005
m12	6	start	0.00191919
m13	6	start	0.0032
m14	6	start	0.00373737
m15	6	start	0.00296296
m17	6	start	0.00084507
m18	6	start	0.00470588
m19	6	start	0.00311111
m15	0	end	0.00176471
m17	0	end	0.00217391
m18	0	end	0.00309353
m19	0	end	0.00305882
m15	1	end	0.00236686
m17	1	end	0.00151899
m18	1	end	0.00315068
m19	1	end	0.00320755
m11	2	end	0.00190476
m12	2	end	0.00306011
m13	2	end	0.004
m14	2	end	0.00245353
m15	2	end	0.00297872
m17	2	end	0.00151515
m18	2	end	0.00324607
m19	2	end	0.003
m11	3	end	0
m12	3	end	0.00161616
m13	3	end	0
m14	3	end	0.000909091
m15	3	end	0.00254237
m17	3	end	0.0030303
m18	3	end	0.0045614
m19	3	end	0.002
m15	4	end	0.00272251
m17	4	end	0.00162791
m18	4	end	0.00286853
m19	4	end	0.00228571
m15	5	end	0.00151261
m17	5	end	0.00177215
m18	5	end	0.00336842
m19	5	end	0.0028169
m11	6	end	0.00227273
m12	6	end	0.00313131
m13	6	end	0.0016
m14	6	end	0.00151515
m15	6	end	0.00177778
m17	6	end	0.00225352
m18	6	end	0.00199095
m19	6	end	0.004
m15	0	middle	0.00146459
m17	0	middle	0.00130435
m18	0	middle	0.000791367
m19	0	middle	0.00097479
m15	1	middle	0.0013694
m17	1	middle	0.00166365
m18	1	middle	0.000978474
m19	1	middle	0.00118598
m11	2	middle	0.0014966
m12	2	middle	0.00140515
m13	2	middle	0.00185714
m14	2	middle	0.00126394
m15	2	middle	0.00115502
m17	2	middle	0.00155844
m18	2	middle	0.00106208
m19	2	middle	0.00135714
m11	3	middle	0.000892857
m12	3	middle	0.0012987
m13	3	middle	0.00122449
m14	3	middle	0.000742115
m15	3	middle	0.00106538
m17	3	middle	0.00155844
m18	3	middle	0.000827068
m19	3	middle	0.000714286
m15	4	middle	0.00130142
m17	4	middle	0.0017608
m18	4	middle	0.0014798
m19	4	middle	0.000897959
m15	5	middle	0.000960384
m17	5	middle	0.00177215
m18	5	middle	0.00109774
m19	5	middle	0.00108652
m11	6	middle	0.000909091
m12	6	middle	0.000923521
m13	6	middle	0.0016
m14	6	middle	0.000894661
m15	6	middle	0.000910053
m17	6	middle	0.00185111
m18	6	middle	0.00103426
m19	6	middle	0.000825397
m15	0	tunnel	0.00184874
m17	0	tunnel	0.00173913
m18	0	tunnel	0.00165468
m19	0	tunnel	0.00282353
m15	1	tunnel	0.00272189
m17	1	tunnel	0.00151899
m18	1	tunnel	0.00150685
m19	1	tunnel	0.00226415
m11	2	tunnel	0.00238095
m12	2	tunnel	0.00218579
m13	2	tunnel	0
m14	2	tunnel	0.00185874
m15	2	tunnel	0.00187234
m17	2	tunnel	0.00151515
m18	2	tunnel	0.00167539
m19	2	tunnel	0
m11	3	tunnel	0.0025
m12	3	tunnel	0.00161616
m13	3	tunnel	0.00428571
m14	3	tunnel	0.00441558
m15	3	tunnel	0.00288136
m17	3	tunnel	0.00121212
m18	3	tunnel	0.00122807
m19	3	tunnel	0.003
m15	4	tunnel	0.00314136
m17	4	tunnel	0.000697674
m18	4	tunnel	0.00175299
m19	4	tunnel	0.00285714
m15	5	tunnel	0.00537815
m17	5	tunnel	0.00151899
m18	5	tunnel	0.00273684
m19	5	tunnel	0.00394366
m11	6	tunnel	0.00363636
m12	6	tunnel	0.00323232
m13	6	tunnel	0.0024
m14	6	tunnel	0.00444444
m15	6	tunnel	0.0042963
m17	6	tunnel	0.00112676
m18	6	tunnel	0.00253394
m19	6	tunnel	0.00177778
m15	0	jitter	0.00138055
m17	0	jitter	0.00122283
m18	0	jitter	0.00323741
m19	0	jitter	0.00305882
m15	1	jitter	0.00169062
m17	1	jitter	0.00379747
m18	1	jitter	0.00254947
m19	1	jitter	0.00251572
m11	2	jitter	0.00142857
m12	2	jitter	0.00144064
m13	2	jitter	0.00111111
m14	2	jitter	0.00122963
m15	2	jitter	0.00174941
m17	2	jitter	0.00416667
m18	2	jitter	0.00418848
m19	2	jitter	0.004375
m11	3	jitter	0.00234375
m12	3	jitter	0.0012432
m13	3	jitter	0
m14	3	jitter	0.00151515
m15	3	jitter	0.00186441
m17	3	jitter	0.00113636
m18	3	jitter	0.00155945
m19	3	jitter	0.00333333
m15	4	jitter	0.00209424
m17	4	jitter	0.00186047
m18	4	jitter	0.000905469
m19	4	jitter	0.00285714
m15	5	jitter	0.00252101
m17	5	jitter	0.000759494
m18	5	jitter	0.00119617
m19	5	jitter	0.00394366
m11	6	jitter	0.00170455
m12	6	jitter	0.0020202
m13	6	jitter	0.00114286
m14	6	jitter	0.0016835
m15	6	jitter	0.00208754
m17	6	jitter	0.00176056
m18	6	jitter	0.00135747
m19	6	jitter	0.00266667

## Sheet: Ext Fig. 5f
mouse	switch	fraction_reward-relative
m3	1	0.125969
m3	2	0.132609
m3	3	0.185676
m3	4	0.146982
m3	5	0.169399
m3	6	0.126506
m3	7	0.213213
m4	1	0.118003
m4	2	0.0820189
m4	3	0.0606618
m4	4	0.117512
m4	5	0.103261
m4	6	0.0977011
m4	7	0.13468
m7	1	0.145125
m7	2	0.121118
m7	3	0.118012
m7	4	0.202062
m7	5	0.260073
m7	6	0.120833
m7	7	0.195062
m11	1	0.123596
m11	2	0.103774
m11	3	0.181818
m11	4	0.142857
m11	5	0.114754
m11	6	0.229008
m11	7	0.235294
m12	1	0.186228
m12	2	0.0863636
m12	3	0.199795
m12	4	0.178284
m12	5	0.0855856
m12	6	0.160267
m12	7	0.294944
m13	1	0.0714286
m13	2	0.125
m13	3	0.16
m13	4	0.165992
m13	5	0.146067
m13	6	0.17284
m13	7	0.112299
m14	1	0.11405
m14	2	0.188139
m14	3	0.132756
m14	4	0.211781
m14	5	0.228395
m14	6	0.292929
m14	7	0.139144
m15	1	0.132701
m15	2	0.155556
m15	3	0.175615
m15	4	0.2025
m15	5	0.230556
m15	6	0.172468
m15	7	0.232406
m17	1	0.191571
m17	2	0.0905512
m17	3	0.137097
m17	4	0.166113
m17	5	0.131833
m17	6	0.113281
m17	7	0.197674
m18	1	0.196262
m18	2	0.233256
m18	3	0.155245
m18	4	0.185714
m18	5	0.215509
m18	6	0.241918
m18	7	0.189655
m19	1	0.105839
m19	2	0.109023
m19	3	0.117155
m19	4	0.162698
m19	5	0.284047
m19	6	0.239669
m19	7	0.19171

## Sheet: Ext Fig. 5k
	remain_on_track	wrap	tunnel	jitter	switch_direction
remain_on_track	0.993919	0	0.00608108	0	backward
wrap	0	0.716981	0	0.283019	backward
tunnel	0.35	0	0.475	0.175	backward
jitter	0	0.0574713	0.114943	0.827586	backward
remain_on_track	0.993176	0	0	0.00682382	forward
wrap	0	0.798507	0.19403	0.00746269	forward
tunnel	0	0.0892857	0.464286	0.446429	forward
jitter	0.178571	0	0.0595238	0.761905	forward
