# Supplementary material for: A flexible hippocampal population code for experience relative to reward
Source: Nat Neurosci. 2025 Jun 11;28(7):1497–509. doi: 10.1038/s41593-025-01985-4 (PMC12229899; doi:10.1038/s41593-025-01985-4)
Supplement: Supplementary file 15 — Statistical source data. [file 41593_2025_1985_MOESM15_ESM.xlsx]

## Sheet: Ext Fig. 6i
mouse	switch_day_pair	day_pair_index	cc_rho_reftotarg	cc_rho_reftotarg_shuf95_pcnt	cc_reftotarg_p_from_shuf
m2	[1, 2]	0	0.591263	0.122094	0.000999001
m2	[2, 3]	1	0.452766	0.123328	0.000999001
m2	[3, 4]	2	0.669403	0.154904	0.000999001
m2	[4, 5]	3	0.575617	0.106541	0.000999001
m2	[5, 6]	4	0.575438	0.11811	0.000999001
m2	[6, 7]	5	0.1107	0.15613	0.233766
m6	[1, 2]	0	0.643843	0.199182	0.000999001
m6	[2, 3]	1	0.51805	0.216594	0.000999001
m6	[3, 4]	2	0.761663	0.207602	0.000999001
m6	[4, 5]	3	0.445996	0.228446	0.001998
m6	[5, 6]	4	0.700245	0.162849	0.000999001
m6	[6, 7]	5	0.575092	0.183007	0.000999001
m10	[1, 2]	0	0.263886	0.29906	0.144855
m10	[2, 3]	1	0.00691142	0.232621	0.966034
m10	[3, 4]	2	0.815971	0.254796	0.000999001
m10	[4, 5]	3	0.337778	0.227584	0.013986
m10	[5, 6]	4	0.572253	0.215162	0.000999001
m10	[6, 7]	5	0.536933	0.178041	0.000999001

## Sheet: Ext Fig. 6j
mouse	switch_day_pair	day_pair_index	cc_rho_reftotarg	cc_rho_reftotarg_shuf95_pcnt	cc_reftotarg_p_from_shuf			missing values: when fewer than 5 cells in the given category could be followed across the day pair
m3	[1, 2]	0	-0.118554	0.315231	0.503497
m3	[2, 3]	1	0.125848	0.339714	0.567433
m3	[3, 4]	2	0.8219	0.289105	0.000999001
m3	[4, 5]	3	0.695479	0.310894	0.000999001
m3	[5, 6]	4	0.376599	0.320552	0.0509491
m3	[6, 7]	5	0.549069	0.38765	0.013986
m4	[1, 2]	0	-0.151997	0.315761	0.43956
m4	[2, 3]	1	-0.0128162	0.438949	0.969031
m4	[3, 4]	2	0.635494	0.431363	0.015984
m4	[4, 5]	3	-0.107087	0.463235	0.699301
m4	[5, 6]	4	0.882145	0.504454	0.001998
m4	[6, 7]	5	-0.0950531	0.510021	0.761239
m7	[1, 2]	0	0.221904	0.314504	0.276723
m7	[2, 3]	1	0.592114	0.464341	0.024975
m7	[3, 4]	2	0.476631	0.396935	0.04995
m7	[4, 5]	3	0.307608	0.283572	0.0809191
m7	[5, 6]	4	0.76185	0.401846	0.000999001
m7	[6, 7]	5	0.413383	0.503529	0.150849
m11	[1, 2]	0	-0.0490966	0.786129	0.942058
m11	[2, 3]	1	0.226266	0.72914	0.688312
m11	[3, 4]	2	0.63317	0.451508	0.016983
m11	[4, 5]	3	0.873513	0.634285	0.010989
m11	[5, 6]	4	0.12797	0.585639	0.748252
m11	[6, 7]	5	-0.025016	0.41596	0.915085
m12	[1, 2]	0	0.355101	0.197956	0.002997
m12	[2, 3]	1	-0.0269802	0.314972	0.88012
m12	[3, 4]	2	0.415729	0.209865	0.001998
m12	[4, 5]	3	0.257343	0.221977	0.0559441
m12	[5, 6]	4	0.51966	0.337555	0.00699301
m12	[6, 7]	5	0.413344	0.245901	0.00599401
m13	[1, 2]	0
m13	[2, 3]	1	-0.111989	0.50287	0.736264
m13	[3, 4]	2	-0.30247	0.622529	0.424575
m13	[4, 5]	3	0.0976327	0.439714	0.716284
m13	[5, 6]	4	-0.377075	0.463071	0.212787
m13	[6, 7]	5	0.128196	0.518401	0.675325
m14	[1, 2]	0	0.244009	0.292175	0.165834
m14	[2, 3]	1	0.470562	0.246669	0.001998
m14	[3, 4]	2	0.587256	0.19889	0.000999001
m14	[4, 5]	3	0.309012	0.196814	0.011988
m14	[5, 6]	4	0.0789126	0.231662	0.563437
m14	[6, 7]	5	0.559364	0.184709	0.000999001
m15	[1, 2]	0	0.363523	0.205917	0.003996
m15	[2, 3]	1	0.245908	0.222287	0.0769231
m15	[3, 4]	2	-0.0674332	0.214192	0.616384
m15	[4, 5]	3	0.196076	0.19049	0.0829171
m15	[5, 6]	4	0.399894	0.172621	0.001998
m15	[6, 7]	5	0.254425	0.220987	0.04995
m17	[1, 2]	0	0.487374	0.335863	0.020979
m17	[2, 3]	1	-0.0857532	0.486573	0.806194
m17	[3, 4]	2	-0.675332	0.386688	0.001998
m17	[4, 5]	3	-0.115439	0.359344	0.632368
m17	[5, 6]	4	0.326819	0.377894	0.155844
m17	[6, 7]	5	0.286536	0.450824	0.274725
m18	[1, 2]	0	0.484448	0.21098	0.000999001
m18	[2, 3]	1	0.48835	0.184762	0.000999001
m18	[3, 4]	2	0.357306	0.187018	0.001998
m18	[4, 5]	3	0.253271	0.152455	0.00799201
m18	[5, 6]	4	0.455111	0.190377	0.000999001
m18	[6, 7]	5	0.40765	0.202523	0.002997
m19	[1, 2]	0	0.650064	0.478826	0.032967
m19	[2, 3]	1	0.751145	0.393693	0.001998
m19	[3, 4]	2	0.494076	0.402047	0.03996
m19	[4, 5]	3	0.289868	0.344912	0.160839
m19	[5, 6]	4	0.589758	0.251925	0.000999001
m19	[6, 7]	5	0.220655	0.284872	0.204795

## Sheet: Ext Fig. 6k
mouse	switch_day_pair	day_pair_index	cc_rho_reftotarg	cc_rho_reftotarg_shuf95_pcnt	cc_reftotarg_p_from_shuf			missing values: when fewer than 5 cells in the given category could be followed across the day pair
m3	[1, 2]	0	0.656917	0.799711	0.22977
m3	[2, 3]	1	0.971268	0.971268	0.0809191
m3	[3, 4]	2	0.829731	0.632837	0.021978
m3	[4, 5]	3	0.77409	0.77409	0.0709291
m3	[5, 6]	4	0.997575	0.847949	0.01998
m3	[6, 7]	5	0.197079	0.68203	0.491508
m4	[1, 2]	0
m4	[2, 3]	1
m4	[3, 4]	2
m4	[4, 5]	3
m4	[5, 6]	4
m4	[6, 7]	5
m7	[1, 2]	0	0.750557	0.750557	0.0919081
m7	[2, 3]	1
m7	[3, 4]	2
m7	[4, 5]	3	0.0250482	0.548077	0.944056
m7	[5, 6]	4
m7	[6, 7]	5
m11	[1, 2]	0
m11	[2, 3]	1
m11	[3, 4]	2
m11	[4, 5]	3
m11	[5, 6]	4	0.954206	0.954206	0.143856
m11	[6, 7]	5	0.952367	0.844915	0.015984
m12	[1, 2]	0
m12	[2, 3]	1
m12	[3, 4]	2	0.685764	0.389496	0.001998
m12	[4, 5]	3	-0.385173	0.573937	0.268731
m12	[5, 6]	4	0.815793	0.63195	0.012987
m12	[6, 7]	5	0.4933	0.32978	0.013986
m13	[1, 2]	0
m13	[2, 3]	1
m13	[3, 4]	2
m13	[4, 5]	3
m13	[5, 6]	4
m13	[6, 7]	5
m14	[1, 2]	0	-0.185362	0.729158	0.64036
m14	[2, 3]	1	0.241628	0.586861	0.508492
m14	[3, 4]	2	0.794352	0.400649	0.000999001
m14	[4, 5]	3	0.481662	0.304073	0.00899101
m14	[5, 6]	4	0.540694	0.315714	0.002997
m14	[6, 7]	5	0.86543	0.295302	0.000999001
m15	[1, 2]	0	0.239038	0.403871	0.372627
m15	[2, 3]	1	0.386998	0.487447	0.190809
m15	[3, 4]	2	0.127311	0.464447	0.685315
m15	[4, 5]	3	0.393832	0.33967	0.0519481
m15	[5, 6]	4	0.557522	0.319656	0.000999001
m15	[6, 7]	5	0.655564	0.360044	0.000999001
m17	[1, 2]	0
m17	[2, 3]	1
m17	[3, 4]	2
m17	[4, 5]	3	0.660127	0.660127	0.290709
m17	[5, 6]	4
m17	[6, 7]	5	0.16596	0.683796	0.697303
m18	[1, 2]	0	0.710666	0.279927	0.000999001
m18	[2, 3]	1	0.367357	0.43149	0.201798
m18	[3, 4]	2	0.675911	0.358408	0.001998
m18	[4, 5]	3	0.443125	0.20456	0.000999001
m18	[5, 6]	4	0.73061	0.331043	0.000999001
m18	[6, 7]	5	0.645554	0.373935	0.004995
m19	[1, 2]	0
m19	[2, 3]	1
m19	[3, 4]	2
m19	[4, 5]	3	0.828739	0.608342	0.01998
m19	[5, 6]	4	0.94316	0.380994	0.000999001
m19	[6, 7]	5	0.814105	0.520366	0.002997

## Sheet: Ext Fig. 6l
mouse	switch_day_pair	day_pair_index	cc_rho_reftotarg	cc_rho_reftotarg_shuf95_pcnt	cc_reftotarg_p_from_shuf			missing values: when fewer than 5 cells in the given category could be followed across the day pair
m3	[1, 2]	0	-0.241473	0.228373	0.0699301
m3	[2, 3]	1	0.102123	0.233293	0.502498
m3	[3, 4]	2	0.580082	0.214882	0.000999001
m3	[4, 5]	3	-0.333691	0.369582	0.13986
m3	[5, 6]	4	0.449094	0.234411	0.002997
m3	[6, 7]	5	-0.106094	0.262623	0.518482
m4	[1, 2]	0	0.273822	0.143323	0.002997
m4	[2, 3]	1	0.395046	0.192977	0.000999001
m4	[3, 4]	2	0.554607	0.235414	0.000999001
m4	[4, 5]	3	0.161096	0.422422	0.548452
m4	[5, 6]	4	0.321397	0.242259	0.028971
m4	[6, 7]	5	0.392642	0.334213	0.0519481
m7	[1, 2]	0	-0.0170582	0.29443	0.906094
m7	[2, 3]	1	0.497399	0.4225	0.045954
m7	[3, 4]	2	0.524359	0.416158	0.032967
m7	[4, 5]	3	0.287174	0.661577	0.529471
m7	[5, 6]	4	0.866109	0.5018	0.003996
m7	[6, 7]	5	-0.224516	0.49233	0.497502
m11	[1, 2]	0	0.147784	0.437949	0.61039
m11	[2, 3]	1	-0.210529	0.383892	0.403596
m11	[3, 4]	2	0.0404283	0.331962	0.839161
m11	[4, 5]	3	-0.168056	0.798765	0.749251
m11	[5, 6]	4	0.171631	0.386683	0.468531
m11	[6, 7]	5	0.234147	0.370748	0.331668
m12	[1, 2]	0	0.442056	0.162122	0.000999001
m12	[2, 3]	1	-0.0949886	0.176774	0.411588
m12	[3, 4]	2	0.615303	0.190919	0.000999001
m12	[4, 5]	3	0.245812	0.238346	0.0949051
m12	[5, 6]	4	0.705357	0.293297	0.000999001
m12	[6, 7]	5	0.456915	0.177626	0.000999001
m13	[1, 2]	0	-0.318101	0.400563	0.204795
m13	[2, 3]	1	0.529988	0.488913	0.0789211
m13	[3, 4]	2	0.0609482	0.605802	0.868132
m13	[4, 5]	3	0.380297	0.681859	0.397602
m13	[5, 6]	4	0.547196	0.48597	0.0759241
m13	[6, 7]	5	0.466485	0.449734	0.100899
m14	[1, 2]	0	-0.350963	0.169963	0.000999001
m14	[2, 3]	1	0.17571	0.150186	0.0689311
m14	[3, 4]	2	0.00769445	0.131838	0.919081
m14	[4, 5]	3	0.471406	0.227402	0.001998
m14	[5, 6]	4	0.594159	0.167706	0.000999001
m14	[6, 7]	5	0.737799	0.183781	0.000999001
m15	[1, 2]	0	0.213142	0.137412	0.00999001
m15	[2, 3]	1	0.178859	0.198748	0.132867
m15	[3, 4]	2	-0.112318	0.173076	0.312687
m15	[4, 5]	3	-0.392047	0.207221	0.000999001
m15	[5, 6]	4	-0.0396663	0.170856	0.698302
m15	[6, 7]	5	0.377656	0.258635	0.010989
m17	[1, 2]	0	0.0271795	0.236637	0.858142
m17	[2, 3]	1	0.0891987	0.325179	0.666334
m17	[3, 4]	2	0.260495	0.274949	0.102897
m17	[4, 5]	3	0.0282171	0.514147	0.918082
m17	[5, 6]	4	-0.0429715	0.226092	0.768232
m17	[6, 7]	5	0.657846	0.222518	0.000999001
m18	[1, 2]	0	0.564088	0.174486	0.000999001
m18	[2, 3]	1	-0.0102292	0.163583	0.907093
m18	[3, 4]	2	-0.230247	0.138631	0.00799201
m18	[4, 5]	3	0.0507548	0.2013	0.691309
m18	[5, 6]	4	0.667933	0.156689	0.000999001
m18	[6, 7]	5	0.40369	0.210536	0.001998
m19	[1, 2]	0	0.656015	0.249884	0.000999001
m19	[2, 3]	1	0.326249	0.227154	0.023976
m19	[3, 4]	2	0.247721	0.29901	0.18981
m19	[4, 5]	3	-0.0206715	0.48112	0.939061
m19	[5, 6]	4	0.315266	0.29009	0.0929071
m19	[6, 7]	5	0.214777	0.285909	0.215784

## Sheet: Ext Fig. 6m
mouse	switch_day_pair	day_pair_index	cc_rho_reftotarg	cc_rho_reftotarg_shuf95_pcnt	cc_reftotarg_p_from_shuf			missing values: when fewer than 5 cells in the given category could be followed across the day pair
m3	[1, 2]	0	0.689593	0.39133	0.003996
m3	[2, 3]	1	0.741299	0.506153	0.00999001
m3	[3, 4]	2	0.584964	0.50814	0.0539461
m3	[4, 5]	3	-0.189328	0.795169	0.524476
m3	[5, 6]	4	0.885256	0.397128	0.000999001
m3	[6, 7]	5	0.212454	0.467156	0.487512
m4	[1, 2]	0	0.346921	0.219543	0.00999001
m4	[2, 3]	1	-0.0891612	0.330331	0.682318
m4	[3, 4]	2
m4	[4, 5]	3	-0.040142	0.889184	0.984016
m4	[5, 6]	4	0.399945	0.523489	0.224775
m4	[6, 7]	5	0.640449	0.640449	0.172827
m7	[1, 2]	0	0.998002	0.958183	0.012987
m7	[2, 3]	1
m7	[3, 4]	2
m7	[4, 5]	3
m7	[5, 6]	4
m7	[6, 7]	5
m11	[1, 2]	0	0.926119	0.690355	0.003996
m11	[2, 3]	1	0.487775	0.657291	0.277722
m11	[3, 4]	2
m11	[4, 5]	3
m11	[5, 6]	4	0.720237	0.561869	0.030969
m11	[6, 7]	5	0.13142	0.609983	0.797203
m12	[1, 2]	0	0.715352	0.302236	0.000999001
m12	[2, 3]	1	0.514336	0.366259	0.025974
m12	[3, 4]	2	0.856597	0.402535	0.000999001
m12	[4, 5]	3	0.646232	0.493923	0.028971
m12	[5, 6]	4	0.866716	0.45055	0.000999001
m12	[6, 7]	5	0.789165	0.272825	0.000999001
m13	[1, 2]	0
m13	[2, 3]	1
m13	[3, 4]	2
m13	[4, 5]	3
m13	[5, 6]	4
m13	[6, 7]	5
m14	[1, 2]	0	0.573223	0.242033	0.000999001
m14	[2, 3]	1	0.64273	0.230362	0.000999001
m14	[3, 4]	2	0.483496	0.244098	0.000999001
m14	[4, 5]	3	0.330443	0.304487	0.0609391
m14	[5, 6]	4	0.808781	0.230547	0.000999001
m14	[6, 7]	5	0.963756	0.270387	0.000999001
m15	[1, 2]	0	0.813943	0.227889	0.000999001
m15	[2, 3]	1	0.165245	0.373109	0.471528
m15	[3, 4]	2	0.121833	0.729572	0.853147
m15	[4, 5]	3	0.564797	0.302346	0.001998
m15	[5, 6]	4	0.441705	0.315338	0.017982
m15	[6, 7]	5	0.880984	0.489752	0.000999001
m17	[1, 2]	0	0.265155	0.368616	0.224775
m17	[2, 3]	1	0.550851	0.486827	0.0539461
m17	[3, 4]	2	0.72492	0.635848	0.020979
m17	[4, 5]	3	-0.316313	0.631235	0.448551
m17	[5, 6]	4	0.701115	0.34361	0.001998
m17	[6, 7]	5	0.905254	0.335	0.000999001
m18	[1, 2]	0	0.6436	0.237254	0.000999001
m18	[2, 3]	1	0.150338	0.240224	0.32967
m18	[3, 4]	2	0.572067	0.336814	0.000999001
m18	[4, 5]	3	-0.0343194	0.326576	0.855145
m18	[5, 6]	4	0.670253	0.266361	0.000999001
m18	[6, 7]	5	0.645608	0.33045	0.003996
m19	[1, 2]	0	0.542763	0.323238	0.00699301
m19	[2, 3]	1	0.926238	0.398127	0.000999001
m19	[3, 4]	2	0.179827	0.707724	0.761239
m19	[4, 5]	3	-0.468537	0.666744	0.280719
m19	[5, 6]	4	0.175035	0.473945	0.566434
m19	[6, 7]	5	0.225451	0.630747	0.621379
