# Supplementary material for: A flexible hippocampal population code for experience relative to reward
Source: Nat Neurosci. 2025 Jun 11;28(7):1497–509. doi: 10.1038/s41593-025-01985-4 (PMC12229899; doi:10.1038/s41593-025-01985-4)
Supplement: Supplementary file 16 — Statistical source data. [file 41593_2025_1985_MOESM16_ESM.xlsx]

## Sheet: Ext Fig. 7b-c
mouse	day	com_ML	com_AP	cell_category	plane		plane 0 = deep (in multi-plane animals) or only plane (in single-plane animals), plane 1 = superficial (in multi-plane animals)
m3	3	125.651	96.44	RR	0
m3	3	250.671	304.529	RR	0
m3	3	225.865	201.618	RR	0
m3	3	64.6122	524.81	RR	0
m3	3	157.453	493.495	RR	0
m3	3	66.2364	436.027	RR	0
m3	3	251.28	123.854	RR	0
m3	3	135.339	139.344	RR	0
m3	3	161.14	359.38	RR	0
m3	3	281.198	391.736	RR	0
m3	3	212.366	530.618	RR	0
m3	3	232.685	460.371	RR	0
m3	3	181.486	72.9905	RR	0
m3	3	149.954	176.692	RR	0
m3	3	164.653	141.806	RR	0
m3	3	179.972	540.982	RR	0
m3	3	237.497	666.871	RR	0
m3	3	186.824	620.512	RR	0
m3	3	70.0845	219.655	RR	0
m3	3	200.271	316.293	RR	0
m3	3	225.205	190.523	RR	0
m3	3	302.719	428.863	RR	0
m3	3	157.215	89.9174	RR	0
m3	3	184.861	598.219	RR	0
m3	3	161.96	397.323	RR	0
m3	3	206.535	197.778	RR	0
m3	3	62.0208	159.406	RR	0
m3	3	139.367	57.0612	RR	0
m3	3	324.089	373.562	RR	0
m3	3	146.194	363.441	RR	0
m3	3	203.609	458.12	RR	0
m3	3	190.202	239.683	RR	0
m3	3	149.692	349.692	RR	0
m3	3	160.489	299.556	RR	0
m3	3	324.832	478.832	RR	0
m3	3	200.398	119.204	RR	0
m3	3	134.374	531.77	RR	0
m3	3	184.873	272.818	RR	0
m3	3	115.162	228.462	RR	0
m3	3	80.8226	166.403	RR	0
m3	3	120.398	185.102	RR	0
m3	3	294.72	498.957	RR	0
m3	3	127.828	551.724	RR	0
m3	3	301.193	326.018	RR	0
m3	3	184.191	191.153	RR	0
m3	3	64.5843	534.067	RR	0
m3	3	75.9651	423.977	RR	0
m3	3	252.75	489.179	RR	0
m3	3	57.3774	247.094	RR	0
m3	3	304.375	522.562	RR	0
m3	3	255.398	257.482	RR	0
m3	3	224.419	466.161	RR	0
m3	3	207.379	402.621	RR	0
m3	3	258.61	312.805	RR	0
m3	3	310.028	321.467	RR	0
m3	3	196.733	228.45	RR	0
m3	3	330.525	364.661	RR	0
m3	3	107.415	673.338	RR	0
m3	3	173.282	121.451	RR	0
m3	3	149.901	340.811	RR	0
m3	3	127.064	86.1282	RR	0
m3	3	219.248	624.071	RR	0
m3	3	228.941	458.147	RR	0
m3	3	66.4149	211.553	RR	0
m3	3	225.757	409.041	RR	0
m3	5	128.301	99.75	RR	0
m3	5	110.778	229.111	RR	0
m3	5	252.8	310.167	RR	0
m3	5	189.489	114.241	RR	0
m3	5	233.92	118.5	RR	0
m3	5	240.379	152.074	RR	0
m3	5	192.992	236.398	RR	0
m3	5	117.107	85.2727	RR	0
m3	5	154.869	230.093	RR	0
m3	5	53.864	574.904	RR	0
m3	5	263.1	247.056	RR	0
m3	5	356.859	490.99	RR	0
m3	5	81.1458	577.076	RR	0
m3	5	203.775	604.264	RR	0
m3	5	110.159	641.913	RR	0
m3	5	233.676	628.694	RR	0
m3	5	136.15	342.89	RR	0
m3	5	384.333	545.744	RR	0
m3	5	252.178	296.686	RR	0
m3	5	277.631	551.923	RR	0
m3	5	325.833	379.263	RR	0
m3	5	68.7232	286.973	RR	0
m3	5	245.626	193.574	RR	0
m3	5	167.048	147.744	RR	0
m3	5	201.673	224.738	RR	0
m3	5	296.86	668.628	RR	0
m3	5	67.4253	433.69	RR	0
m3	5	118.931	175.977	RR	0
m3	5	192.875	670.723	RR	0
m3	5	179.819	662.83	RR	0
m3	5	72.2342	323.441	RR	0
m3	5	142	149.529	RR	0
m3	5	130.465	336.944	RR	0
m3	5	124.397	279.051	RR	0
m3	5	283.141	397.154	RR	0
m3	5	209.443	299.406	RR	0
m3	5	160.725	358.747	RR	0
m3	5	200.687	593.697	RR	0
m3	5	101.242	210.111	RR	0
m3	5	73.0431	418.914	RR	0
m3	5	153.582	461.633	RR	0
m3	5	370.88	513.466	RR	0
m3	5	302.544	364.471	RR	0
m3	5	55.6341	241.5	RR	0
m3	5	335.131	637.747	RR	0
m3	5	286.84	629.88	RR	0
m3	5	256.573	76.2233	RR	0
m3	5	340.381	482.814	RR	0
m3	5	296.554	272.366	RR	0
m3	5	336.114	523.457	RR	0
m3	5	365.38	551.241	RR	0
m3	5	348.803	578.287	RR	0
m3	5	408.973	428.982	RR	0
m3	5	174.854	222.742	RR	0
m3	5	274.892	238.253	RR	0
m3	5	371.138	637.688	RR	0
m3	5	396.34	429.896	RR	0
m3	5	256.072	461.667	RR	0
m3	5	108.809	599.606	RR	0
m3	5	261.842	250.895	RR	0
m3	5	180.97	165.564	RR	0
m3	7	127.973	103.959	RR	0
m3	7	110.295	234.892	RR	0
m3	7	359.188	421.114	RR	0
m3	7	90.7769	121.431	RR	0
m3	7	105.43	563.156	RR	0
m3	7	196.066	302.066	RR	0
m3	7	110.545	649.448	RR	0
m3	7	288.779	428.788	RR	0
m3	7	223.91	256.562	RR	0
m3	7	145.698	60.1977	RR	0
m3	7	205.409	265.269	RR	0
m3	7	255.596	712.242	RR	0
m3	7	235.366	531.168	RR	0
m3	7	138.309	151.784	RR	0
m3	7	339.209	542.965	RR	0
m3	7	233.862	257.734	RR	0
m3	7	200.202	265.798	RR	0
m3	7	135.982	348.209	RR	0
m3	7	130.161	343.376	RR	0
m3	7	273.463	388.259	RR	0
m3	7	157.45	249.284	RR	0
m3	7	190.387	524.355	RR	0
m3	7	138.409	139.215	RR	0
m3	7	373.959	504.138	RR	0
m3	7	229.5	327.349	RR	0
m3	7	176.309	367.455	RR	0
m3	7	127.747	271.217	RR	0
m3	7	136.903	445.407	RR	0
m3	7	251.051	551.013	RR	0
m3	7	76.79	202.63	RR	0
m3	7	106.938	202.198	RR	0
m3	7	247.893	271.139	RR	0
m3	7	214.794	347.853	RR	0
m3	7	210.158	336.921	RR	0
m3	7	340.621	524.517	RR	0
m3	7	191.25	130.739	RR	0
m3	7	265.087	273.903	RR	0
m3	7	53.5417	475.729	RR	0
m3	7	240.114	311.786	RR	0
m3	7	81.2705	383.795	RR	0
m3	7	306.4	570.957	RR	0
m3	7	302.368	285.897	RR	0
m3	7	117.419	544.023	RR	0
m3	7	231.812	544.854	RR	0
m3	7	141.364	664.926	RR	0
m3	7	69.1942	449.252	RR	0
m3	7	227.628	266.15	RR	0
m3	7	182.289	344.611	RR	0
m3	7	241.261	273.62	RR	0
m3	7	208.214	205.531	RR	0
m3	7	60.8431	376.922	RR	0
m3	7	244.714	305.031	RR	0
m3	7	126.794	448.186	RR	0
m3	7	144.471	620.235	RR	0
m3	7	189.988	296.186	RR	0
m3	7	78.5532	436.404	RR	0
m3	7	134.233	615.553	RR	0
m3	7	113.195	479.317	RR	0
m3	7	344	350.011	RR	0
m3	7	290.444	487.504	RR	0
m3	7	129.115	93.5385	RR	0
m3	7	123.881	233.202	RR	0
m3	7	253.387	399.577	RR	0
m3	7	186.083	150.11	RR	0
m3	7	303.623	378.779	RR	0
m3	7	54.9901	331.03	RR	0
m3	7	121.656	577.951	RR	0
m3	7	83.2778	437.111	RR	0
m3	7	280.302	413.75	RR	0
m3	7	112.327	485.224	RR	0
m3	8	201.83	571.578	RR	0
m3	8	148.734	379.716	RR	0
m3	8	87.5692	111.462	RR	0
m3	8	192.784	291.895	RR	0
m3	8	87.1736	569.431	RR	0
m3	8	285.667	417.72	RR	0
m3	8	163.254	139.991	RR	0
m3	8	127.035	158.478	RR	0
m3	8	215.968	223.796	RR	0
m3	8	140.971	136.567	RR	0
m3	8	222.185	303.272	RR	0
m3	8	106.915	536.691	RR	0
m3	8	292.216	371.578	RR	0
m3	8	107.912	638.384	RR	0
m3	8	65.9508	438.221	RR	0
m3	8	220.719	575.272	RR	0
m3	8	143.085	219.277	RR	0
m3	8	136.01	152.139	RR	0
m3	8	113.832	196.847	RR	0
m3	8	66.3411	102.612	RR	0
m3	8	199.819	228.958	RR	0
m3	8	92.5204	265.5	RR	0
m3	8	102.667	552.585	RR	0
m3	8	72.4636	176.236	RR	0
m3	8	52.0735	237.574	RR	0
m3	8	124.519	289.333	RR	0
m3	8	180.283	69.7345	RR	0
m3	8	221.616	503.628	RR	0
m3	8	168.691	291.894	RR	0
m3	8	93.3095	288.024	RR	0
m3	8	268.536	420.119	RR	0
m3	8	262.423	332.361	RR	0
m3	8	127.127	554.712	RR	0
m3	8	62.438	309.645	RR	0
m3	8	115.351	230.689	RR	0
m3	8	197.309	263.223	RR	0
m3	8	176.685	405.068	RR	0
m3	8	51.0341	464.909	RR	0
m3	8	206.333	216.295	RR	0
m3	8	64.3889	536.667	RR	0
m3	8	64.5641	189.085	RR	0
m3	8	68.7558	318.465	RR	0
m3	8	99.5859	133.535	RR	0
m3	8	120.687	403.455	RR	0
m3	8	119.789	70.8211	RR	0
m3	8	200.655	486.8	RR	0
m3	8	256.5	355.89	RR	0
m3	8	96.1562	113.927	RR	0
m3	8	200.55	576.35	RR	0
m3	8	196.532	231.881	RR	0
m3	8	230.937	247.595	RR	0
m3	8	250.514	680.658	RR	0
m3	8	233.437	374.117	RR	0
m3	8	51.8854	594.938	RR	0
m3	8	88.9886	642.455	RR	0
m3	8	112.345	212.259	RR	0
m3	10	135.604	146.147	RR	0
m3	10	60.1655	334.89	RR	0
m3	10	109.144	651.583	RR	0
m3	10	66.55	79.3143	RR	0
m3	10	210.333	623.79	RR	0
m3	10	186.401	115.912	RR	0
m3	10	249.348	312.685	RR	0
m3	10	224.724	207.789	RR	0
m3	10	135.457	445.069	RR	0
m3	10	110.521	281.891	RR	0
m3	10	274.929	306.226	RR	0
m3	10	67.5439	449.737	RR	0
m3	10	66.2868	539.961	RR	0
m3	10	135.946	137	RR	0
m3	10	152.152	233.305	RR	0
m3	10	273.136	558.184	RR	0
m3	10	156.633	419.714	RR	0
m3	10	91.2216	569.824	RR	0
m3	10	351.785	590.981	RR	0
m3	10	70.7211	230.633	RR	0
m3	10	65.234	441.926	RR	0
m3	10	174.569	445.216	RR	0
m3	10	300.767	439.767	RR	0
m3	10	370.022	618.583	RR	0
m3	10	191.19	678.974	RR	0
m3	10	272.543	514.935	RR	0
m3	10	228.517	217.461	RR	0
m3	10	239.632	240.368	RR	0
m3	10	148.448	338.954	RR	0
m3	10	193.02	301.137	RR	0
m3	10	223.314	234.971	RR	0
m3	10	135.113	233.944	RR	0
m3	10	88.3465	120	RR	0
m3	10	237.865	512.596	RR	0
m3	10	274.561	390.953	RR	0
m3	10	116.198	258.934	RR	0
m3	10	322.489	488.883	RR	0
m3	10	269.245	429.709	RR	0
m3	10	75.3976	158.12	RR	0
m3	10	66.3441	548.495	RR	0
m3	10	98.1022	207.934	RR	0
m3	10	170.343	282.03	RR	0
m3	10	162.339	609.637	RR	0
m3	10	243.868	332.527	RR	0
m3	10	305.076	593.114	RR	0
m3	10	243.093	412.574	RR	0
m3	10	216.195	248.782	RR	0
m3	10	143.146	621.25	RR	0
m3	10	268.611	206.422	RR	0
m3	10	180.519	338.797	RR	0
m3	10	116.19	543.857	RR	0
m3	10	297.604	352.906	RR	0
m3	10	189.59	715.85	RR	0
m3	10	180.624	122.321	RR	0
m3	10	104.189	662.968	RR	0
m3	10	349.217	627.891	RR	0
m3	10	256.571	482.771	RR	0
m3	10	80.3972	644.39	RR	0
m3	10	350.845	597.483	RR	0
m3	10	331.654	644.744	RR	0
m3	10	80.8252	136.553	RR	0
m3	10	61.2133	284.307	RR	0
m3	12	73.5178	185.31	RR	0
m3	12	109.259	653.973	RR	0
m3	12	272.978	516.157	RR	0
m3	12	150.441	496.424	RR	0
m3	12	153.458	402.898	RR	0
m3	12	162.245	409.843	RR	0
m3	12	70.2439	147.447	RR	0
m3	12	206.939	600.219	RR	0
m3	12	174.743	446.39	RR	0
m3	12	228.841	167.648	RR	0
m3	12	287.654	486.795	RR	0
m3	12	126.624	371.129	RR	0
m3	12	88.0167	121.758	RR	0
m3	12	201.864	248.527	RR	0
m3	12	374.524	587.048	RR	0
m3	12	147.473	121.677	RR	0
m3	12	79.3884	385.62	RR	0
m3	12	181.673	359.442	RR	0
m3	12	251.833	524.061	RR	0
m3	12	249.688	529.275	RR	0
m3	12	102.72	344.927	RR	0
m3	12	305.746	190.314	RR	0
m3	12	125.548	271.194	RR	0
m3	12	243.553	219.745	RR	0
m3	12	72.4643	189.75	RR	0
m3	12	222.554	515.957	RR	0
m3	12	212.562	710.835	RR	0
m3	12	154.067	438.978	RR	0
m3	12	78.3529	438.98	RR	0
m3	12	189.253	248.96	RR	0
m3	12	305.434	408.349	RR	0
m3	12	124.547	626.189	RR	0
m3	12	199.387	347.258	RR	0
m3	12	211.061	625.42	RR	0
m3	12	293.4	187.838	RR	0
m3	12	338.386	534.129	RR	0
m3	12	209.484	107.387	RR	0
m3	12	306.673	542.614	RR	0
m3	12	120.083	398.052	RR	0
m3	12	265.945	518.493	RR	0
m3	12	68.1584	324.95	RR	0
m3	12	275.964	512.804	RR	0
m3	14	189.095	113.68	RR	0
m3	14	239.234	678.532	RR	0
m3	14	101.973	355.212	RR	0
m3	14	91.7305	579.34	RR	0
m3	14	112.544	649.356	RR	0
m3	14	244.319	191.897	RR	0
m3	14	238.963	89.4679	RR	0
m3	14	184.306	186.802	RR	0
m3	14	225.807	707.536	RR	0
m3	14	216.984	447.024	RR	0
m3	14	224.571	278.078	RR	0
m3	14	338.518	537.235	RR	0
m3	14	233.878	633.143	RR	0
m3	14	170.464	631.314	RR	0
m3	14	209.839	595.732	RR	0
m3	14	156.865	316.823	RR	0
m3	14	200.385	511	RR	0
m3	14	303.294	435.412	RR	0
m3	14	301.314	363.709	RR	0
m3	14	275.131	627.607	RR	0
m3	14	284.786	320.872	RR	0
m3	14	84.2091	399.927	RR	0
m3	14	68.9341	440.319	RR	0
m3	14	129.76	366.677	RR	0
m3	14	91.2049	117.795	RR	0
m3	14	250.427	202.989	RR	0
m3	14	191.071	292.98	RR	0
m3	14	290.437	482.127	RR	0
m3	14	104.064	577.08	RR	0
m3	14	156.641	397.889	RR	0
m3	14	312.524	463.981	RR	0
m3	14	232.021	411.149	RR	0
m3	14	107.543	214.728	RR	0
m3	14	215.041	706.484	RR	0
m3	14	303.382	263.618	RR	0
m3	14	128.373	267.475	RR	0
m3	14	86.864	519.6	RR	0
m3	14	272.078	373.533	RR	0
m3	14	113.941	250.535	RR	0
m3	14	203.021	647.679	RR	0
m3	14	254.346	512.827	RR	0
m3	14	251.27	547.635	RR	0
m3	14	206.936	92.2766	RR	0
m3	14	202.394	149.807	RR	0
m3	14	97.7647	222.255	RR	0
m3	14	94.9416	566.168	RR	0
m3	14	155.139	231.277	RR	0
m3	14	364.336	551.908	RR	0
m3	14	194.771	377.217	RR	0
m3	14	150.179	382.782	RR	0
m3	14	274.725	290.431	RR	0
m3	14	69.6556	547	RR	0
m3	14	232.371	557.186	RR	0
m3	14	215.808	341.538	RR	0
m3	14	218.284	101.778	RR	0
m3	14	56.9828	245	RR	0
m3	14	127.663	621.592	RR	0
m3	14	309.635	538.356	RR	0
m3	14	146.265	250.952	RR	0
m3	14	129.491	180.63	RR	0
m3	14	161.723	695.243	RR	0
m3	14	188.389	105.3	RR	0
m3	14	186.887	279.535	RR	0
m3	14	142.713	664.918	RR	0
m3	14	255.473	274.703	RR	0
m3	14	341.356	613.241	RR	0
m3	14	153.661	347.314	RR	0
m3	14	187.067	451.333	RR	0
m3	14	207	693.763	RR	0
m3	14	284.431	546.686	RR	0
m3	14	103.633	583.679	RR	0
m4	3	201.646	305.804	RR	0
m4	3	254.111	426.654	RR	0
m4	3	261.802	337.046	RR	0
m4	3	251.685	402.343	RR	0
m4	3	202.032	435.508	RR	0
m4	3	181.435	622.149	RR	0
m4	3	156.644	185.314	RR	0
m4	3	269.04	657.325	RR	0
m4	3	164.809	498.551	RR	0
m4	3	264.119	442.198	RR	0
m4	3	322.256	307.821	RR	0
m4	3	227.503	529.796	RR	0
m4	3	403.25	352.556	RR	0
m4	3	63.8641	478.19	RR	0
m4	3	332.051	398.769	RR	0
m4	3	121.234	287.056	RR	0
m4	3	452.866	257.485	RR	0
m4	3	160.274	525.115	RR	0
m4	3	276.67	480.66	RR	0
m4	3	321.616	242.425	RR	0
m4	3	139.336	566.037	RR	0
m4	3	119	410.049	RR	0
m4	3	222.358	510.764	RR	0
m4	3	134.877	416.123	RR	0
m4	3	419.104	459.433	RR	0
m4	3	94.1494	507.747	RR	0
m4	3	274.547	209	RR	0
m4	3	410.242	127.152	RR	0
m4	3	257.701	222.608	RR	0
m4	3	384.807	555.689	RR	0
m4	3	165.473	367.209	RR	0
m4	3	317.024	253.667	RR	0
m4	3	419.696	416.5	RR	0
m4	3	419.229	566.397	RR	0
m4	3	104.792	331.258	RR	0
m4	3	220.041	580.876	RR	0
m4	3	438.679	405.853	RR	0
m4	3	275.197	189.225	RR	0
m4	3	301.262	249.77	RR	0
m4	3	225.704	185.382	RR	0
m4	3	222.714	207.268	RR	0
m4	3	120.189	195	RR	0
m4	3	376.5	204.021	RR	0
m4	3	317.626	487.626	RR	0
m4	3	342.757	386.67	RR	0
m4	3	255.008	548.683	RR	0
m4	3	317.527	202.967	RR	0
m4	3	323.107	595.491	RR	0
m4	3	277.151	202.366	RR	0
m4	3	425.014	269.007	RR	0
m4	3	216.991	657.661	RR	0
m4	3	60.9804	267.127	RR	0
m4	3	252.65	194	RR	0
m4	3	422.737	500.99	RR	0
m4	3	321.245	217.622	RR	0
m4	3	61.208	349.432	RR	0
m4	3	179.15	188.035	RR	0
m4	3	378.129	668.911	RR	0
m4	3	55.5214	433.658	RR	0
m4	3	419.016	353.919	RR	0
m4	3	155.521	596.948	RR	0
m4	3	353.923	379.91	RR	0
m4	3	157.398	513.269	RR	0
m4	3	241.396	162.833	RR	0
m4	3	267.848	183.013	RR	0
m4	3	406.17	577.528	RR	0
m4	3	367.341	636.2	RR	0
m4	3	418.232	471.048	RR	0
m4	3	271.538	564.788	RR	0
m4	3	409.932	588.684	RR	0
m4	3	170.874	509.588	RR	0
m4	3	339.882	450	RR	0
m4	3	75.2889	283.178	RR	0
m4	3	270.922	531.5	RR	0
m4	3	362.011	180.922	RR	0
m4	3	104.384	568.929	RR	0
m4	3	351	296.221	RR	0
m4	3	127.524	542.457	RR	0
m4	5	184.571	305.057	RR	0
m4	5	272.738	278	RR	0
m4	5	174	409.991	RR	0
m4	5	296.043	164.391	RR	0
m4	5	255.651	476.367	RR	0
m4	5	367.897	616.647	RR	0
m4	5	181.793	286.345	RR	0
m4	5	273.983	287.178	RR	0
m4	5	135.138	249.989	RR	0
m4	5	377.877	288.554	RR	0
m4	5	345.978	409.731	RR	0
m4	5	452.158	274.426	RR	0
m4	5	383.957	198.838	RR	0
m4	5	178.338	557.195	RR	0
m4	5	198.981	233.875	RR	0
m4	5	362.489	574.456	RR	0
m4	5	331.748	416.063	RR	0
m4	5	116.787	535.734	RR	0
m4	5	270.832	581.968	RR	0
m4	5	417.034	282.41	RR	0
m4	5	216.119	605.851	RR	0
m4	5	262.122	440.622	RR	0
m4	5	392.458	590.234	RR	0
m4	5	294.222	573.707	RR	0
m4	5	322.533	159.305	RR	0
m4	5	327.911	489.444	RR	0
m4	5	245.202	549.872	RR	0
m4	5	195.974	620.304	RR	0
m4	5	231.427	444.88	RR	0
m4	5	236.445	344.042	RR	0
m4	5	296.459	252.667	RR	0
m4	5	355.392	142.392	RR	0
m4	5	298.592	295.789	RR	0
m4	5	110.291	276.5	RR	0
m4	5	156.369	454.441	RR	0
m4	5	373.298	232.631	RR	0
m4	5	246.921	249.184	RR	0
m4	5	266.524	514.914	RR	0
m4	5	310.923	148.974	RR	0
m4	5	424	636.327	RR	0
m4	5	146.602	601.386	RR	0
m4	5	95.8962	339.953	RR	0
m4	5	122.13	128.779	RR	0
m4	5	267.873	145.31	RR	0
m4	5	407.593	351.231	RR	0
m4	5	429.165	567.6	RR	0
m4	5	251.917	124.324	RR	0
m4	5	385.936	423.731	RR	0
m4	5	60.5455	437.355	RR	0
m4	5	123.202	572.077	RR	0
m4	5	303.085	723.104	RR	0
m4	5	239.636	140.308	RR	0
m4	7	386.317	398.708	RR	0
m4	7	202.598	286.754	RR	0
m4	7	61.383	491.277	RR	0
m4	7	204.387	451.208	RR	0
m4	7	226.346	392.192	RR	0
m4	7	382.487	632.878	RR	0
m4	7	252.843	433.723	RR	0
m4	7	304.897	404.391	RR	0
m4	7	218.675	334.658	RR	0
m4	7	177.688	204.688	RR	0
m4	7	367.242	596.705	RR	0
m4	7	238.354	395.312	RR	0
m4	7	57.9759	470.41	RR	0
m4	7	115.48	351.835	RR	0
m4	7	416.788	471.365	RR	0
m4	7	384.843	410.775	RR	0
m4	7	344.408	561.092	RR	0
m4	7	374.179	443.804	RR	0
m4	7	318.277	471.376	RR	0
m4	7	203.358	595.396	RR	0
m4	7	199.922	333.588	RR	0
m4	7	126.713	127.765	RR	0
m4	7	276.737	444.606	RR	0
m4	7	378.198	234.842	RR	0
m4	7	361.067	565.82	RR	0
m4	7	319.339	208.24	RR	0
m4	7	194.829	171.487	RR	0
m4	7	328.856	108.654	RR	0
m4	7	316.76	611.922	RR	0
m4	7	115.637	224.669	RR	0
m4	7	343.28	456.951	RR	0
m4	7	284.481	450.644	RR	0
m4	7	345.356	640.356	RR	0
m4	8	147.432	280.187	RR	0
m4	8	63.7692	200.672	RR	0
m4	8	152.424	478.802	RR	0
m4	8	250.8	406.59	RR	0
m4	8	387.28	316.736	RR	0
m4	8	121.969	158.49	RR	0
m4	8	159.399	442.444	RR	0
m4	8	235.057	303.036	RR	0
m4	8	151.103	373.994	RR	0
m4	8	155.148	133.25	RR	0
m4	8	245.564	464.752	RR	0
m4	8	217.03	290.84	RR	0
m4	8	410.155	297.394	RR	0
m4	8	342.25	145.455	RR	0
m4	8	311.177	469.805	RR	0
m4	8	238.824	316.481	RR	0
m4	8	336.895	334.853	RR	0
m4	8	345.444	343.154	RR	0
m4	8	276.032	562.016	RR	0
m4	8	322.947	373.684	RR	0
m4	8	236.473	456.554	RR	0
m4	8	218.766	390.809	RR	0
m4	8	424.67	295.42	RR	0
m4	8	298.442	404.174	RR	0
m4	8	418.05	464.4	RR	0
m4	8	137.125	570.792	RR	0
m4	8	397.798	557.404	RR	0
m4	8	204.466	458.431	RR	0
m4	8	342.25	667.654	RR	0
m4	8	335.483	495.095	RR	0
m4	8	130.391	404.63	RR	0
m4	8	323.292	148.538	RR	0
m4	8	401.25	484.515	RR	0
m4	8	425.833	419.3	RR	0
m4	8	216.983	364.761	RR	0
m4	8	316.189	226.947	RR	0
m4	8	282.671	639.918	RR	0
m4	8	286.807	525.361	RR	0
m4	8	245.894	254.962	RR	0
m4	8	244.315	600.225	RR	0
m4	8	116.197	220.517	RR	0
m4	8	261.155	427.268	RR	0
m4	8	270.7	688.945	RR	0
m4	8	268.88	457.554	RR	0
m4	8	112.596	478.798	RR	0
m4	8	366.717	296.071	RR	0
m4	8	302.137	295.275	RR	0
m4	8	194.96	177.737	RR	0
m4	8	325.897	169.474	RR	0
m4	8	240.5	117.642	RR	0
m4	8	134.347	578.474	RR	0
m4	10	122.017	161.361	RR	0
m4	10	410.68	301.104	RR	0
m4	10	166.214	592.818	RR	0
m4	10	244.37	544.176	RR	0
m4	10	307.523	400.972	RR	0
m4	10	211.218	494.564	RR	0
m4	10	130.093	388.154	RR	0
m4	10	385.882	630.546	RR	0
m4	10	411.087	170.077	RR	0
m4	10	330.163	197.615	RR	0
m4	10	119.929	366.507	RR	0
m4	10	382.92	423.903	RR	0
m4	10	157.483	153.69	RR	0
m4	10	309.617	240.53	RR	0
m4	10	316.238	327.786	RR	0
m4	10	332.065	547.626	RR	0
m4	10	359.954	376.734	RR	0
m4	10	211.394	283.038	RR	0
m4	10	250.187	457.347	RR	0
m4	10	169.181	289.319	RR	0
m4	10	237.48	414.02	RR	0
m4	10	130.118	529.176	RR	0
m4	10	189.323	184.576	RR	0
m4	10	173.224	601.353	RR	0
m4	10	60.8	327	RR	0
m4	10	267.333	594.679	RR	0
m4	10	258.465	232.151	RR	0
m4	10	398.053	262.463	RR	0
m4	10	409.61	423.029	RR	0
m4	10	364.076	374.709	RR	0
m4	10	328.5	191.048	RR	0
m4	10	269.957	166.011	RR	0
m4	10	173.556	128.911	RR	0
m4	10	124.953	155.535	RR	0
m4	10	105.206	141.981	RR	0
m4	10	404.306	324.181	RR	0
m4	10	356.567	619.567	RR	0
m4	10	69.4576	539.076	RR	0
m4	12	214.331	334.838	RR	0
m4	12	182.975	252.432	RR	0
m4	12	157.159	579.405	RR	0
m4	12	167.043	333.068	RR	0
m4	12	370.301	609.825	RR	0
m4	12	130.615	348.115	RR	0
m4	12	232.873	634.049	RR	0
m4	12	281.613	401.858	RR	0
m4	12	179.25	205.293	RR	0
m4	12	252.538	409.109	RR	0
m4	12	343.086	150.771	RR	0
m4	12	110.803	417.887	RR	0
m4	12	368.812	314.12	RR	0
m4	12	366.796	301.463	RR	0
m4	12	305.436	638.634	RR	0
m4	12	176.254	228.991	RR	0
m4	12	280.42	153.307	RR	0
m4	12	120.955	150.474	RR	0
m4	12	128.622	472.765	RR	0
m4	12	421.798	320.737	RR	0
m4	12	220.424	582.424	RR	0
m4	12	330.198	198.667	RR	0
m4	12	135.898	454.745	RR	0
m4	12	252.018	643.288	RR	0
m4	12	153.921	430.495	RR	0
m4	12	264.406	214.417	RR	0
m4	12	401.113	560.979	RR	0
m4	12	279.283	442.953	RR	0
m4	12	342.331	389.871	RR	0
m4	12	110.619	264.914	RR	0
m4	12	157.426	228.598	RR	0
m4	12	198.3	171.5	RR	0
m4	12	249.081	177.495	RR	0
m4	12	298.213	192.716	RR	0
m4	14	103.466	346.655	RR	0
m4	14	168.006	340.212	RR	0
m4	14	347.881	331.97	RR	0
m4	14	173.15	370.91	RR	0
m4	14	236.043	474.177	RR	0
m4	14	383.883	321.414	RR	0
m4	14	260.284	439.041	RR	0
m4	14	150.589	138.783	RR	0
m4	14	179.387	452.059	RR	0
m4	14	232.972	464.716	RR	0
m4	14	149.871	338.069	RR	0
m4	14	369.34	500.436	RR	0
m4	14	324.465	467.869	RR	0
m4	14	142.617	402.926	RR	0
m4	14	361.412	414.577	RR	0
m4	14	310.978	330.273	RR	0
m4	14	285.183	210.704	RR	0
m4	14	338.227	150.897	RR	0
m4	14	281.558	407.979	RR	0
m4	14	147.099	505.009	RR	0
m4	14	126.072	566.439	RR	0
m4	14	390.948	442.974	RR	0
m4	14	65.4872	361.949	RR	0
m4	14	397.418	333.236	RR	0
m4	14	252.705	556.016	RR	0
m4	14	265.138	409.92	RR	0
m4	14	198.631	375.488	RR	0
m4	14	374.196	296.043	RR	0
m4	14	307.344	418.267	RR	0
m4	14	186.35	494.833	RR	0
m4	14	201.12	155.457	RR	0
m4	14	299.282	266.602	RR	0
m4	14	360	166.837	RR	0
m4	14	261.504	295.025	RR	0
m4	14	263.041	599.5	RR	0
m4	14	194.168	297.568	RR	0
m4	14	398.925	421.585	RR	0
m4	14	307.717	364.233	RR	0
m4	14	202.525	132.085	RR	0
m4	14	284.488	302.661	RR	0
m4	14	303.663	430.786	RR	0
m4	14	100.008	215.819	RR	0
m4	14	236.533	251.971	RR	0
m4	14	355.478	324.087	RR	0
m4	14	382.322	451.671	RR	0
m4	14	119.198	560.679	RR	0
m4	14	295.52	321.686	RR	0
m4	14	353.022	340.775	RR	0
m4	14	309.983	172.852	RR	0
m4	14	359.789	426.022	RR	0
m4	14	273.416	463.933	RR	0
m4	14	173.769	545.976	RR	0
m4	14	398.165	497.609	RR	0
m4	14	56.45	426.807	RR	0
m4	14	269.142	688.867	RR	0
m4	14	374.66	347.319	RR	0
m4	14	277.968	82.4127	RR	0
m4	14	260.197	542.197	RR	0
m4	14	422.25	463.55	RR	0
m4	14	323.696	350.589	RR	0
m4	14	235.248	533.257	RR	0
m4	14	189.442	562.033	RR	0
m4	14	83.0693	443.584	RR	0
m4	14	181.747	497.823	RR	0
m4	14	276.548	678.577	RR	0
m4	14	86.8906	422.43	RR	0
m4	14	181.066	478.893	RR	0
m4	14	60.7053	439.779	RR	0
m4	14	422.871	422.968	RR	0
m4	14	233.229	650.28	RR	0
m4	14	186.88	631.42	RR	0
m4	14	249.695	449.159	RR	0
m4	14	295.436	121.691	RR	0
m4	14	441.079	225.257	RR	0
m4	14	256.05	124.079	RR	0
m4	14	103.039	311.814	RR	0
m4	14	211.894	594.649	RR	0
m4	14	340.308	144.308	RR	0
m4	14	359.541	674.11	RR	0
m4	14	109.765	201.963	RR	0
m7	3	228.904	651.502	RR	0
m7	3	246.255	151.765	RR	0
m7	3	71.8667	216.725	RR	0
m7	3	111.599	220.175	RR	0
m7	3	321.171	272.154	RR	0
m7	3	120.919	371.618	RR	0
m7	3	370.481	620.077	RR	0
m7	3	204.602	524.33	RR	0
m7	3	142.55	219.565	RR	0
m7	3	331.282	615.548	RR	0
m7	3	117.14	116.958	RR	0
m7	3	185.748	109.913	RR	0
m7	3	265.612	206.38	RR	0
m7	3	313.593	470.463	RR	0
m7	3	249.913	464.087	RR	0
m7	3	56.3273	60.5455	RR	0
m7	3	82.5248	404.66	RR	0
m7	3	63.6583	254.633	RR	0
m7	3	267.058	286.019	RR	0
m7	3	324.803	255.661	RR	0
m7	3	168.017	450.748	RR	0
m7	3	150.725	410.788	RR	0
m7	3	219.268	187.205	RR	0
m7	3	278.517	520.241	RR	0
m7	3	377.77	506.264	RR	0
m7	3	283.262	480.121	RR	0
m7	3	363.25	620.564	RR	0
m7	3	408.466	404.977	RR	0
m7	3	288.366	490.485	RR	0
m7	3	188.656	383.219	RR	0
m7	3	274.694	180.472	RR	0
m7	3	283.413	728.237	RR	0
m7	3	135.204	235.741	RR	0
m7	3	313.051	456.265	RR	0
m7	3	230.17	458.04	RR	0
m7	3	340.843	463.012	RR	0
m7	3	445.531	698.425	RR	0
m7	3	196.48	349.76	RR	0
m7	3	325.262	493.952	RR	0
m7	3	303.972	612.459	RR	0
m7	3	254.99	522.684	RR	0
m7	3	348.548	624.699	RR	0
m7	3	268.597	310.727	RR	0
m7	3	258.519	334.543	RR	0
m7	3	306.814	717.302	RR	0
m7	3	187.018	397.202	RR	0
m7	3	164.01	391.413	RR	0
m7	3	268.462	547	RR	0
m7	3	338.443	229.962	RR	0
m7	3	260.434	654.233	RR	0
m7	3	370.073	327.012	RR	0
m7	3	270.409	83.6091	RR	0
m7	3	76.9814	238.23	RR	0
m7	3	198.688	583.136	RR	0
m7	3	201.081	358.699	RR	0
m7	3	319.781	127.396	RR	0
m7	3	352.099	314.054	RR	0
m7	3	359.027	615.178	RR	0
m7	3	353.282	254.01	RR	0
m7	3	169.317	625.542	RR	0
m7	3	408.518	739.181	RR	0
m7	3	381.812	295.927	RR	0
m7	3	170.578	222.992	RR	0
m7	3	344.722	495.876	RR	0
m7	5	386.444	247.113	RR	0
m7	5	260.958	176.824	RR	0
m7	5	334.621	661.497	RR	0
m7	5	378.587	636.841	RR	0
m7	5	86.16	236.977	RR	0
m7	5	441.327	542.683	RR	0
m7	5	230.566	443.03	RR	0
m7	5	135.59	345.577	RR	0
m7	5	107.728	193.136	RR	0
m7	5	280.369	444.956	RR	0
m7	5	388.121	727.691	RR	0
m7	5	121.671	368.768	RR	0
m7	5	209.94	299.328	RR	0
m7	5	172.964	472.755	RR	0
m7	5	109.563	218.032	RR	0
m7	5	348.061	623.012	RR	0
m7	5	144.795	316.614	RR	0
m7	5	390.228	337.154	RR	0
m7	5	149.008	422.323	RR	0
m7	5	283.833	726.34	RR	0
m7	5	413.476	566.095	RR	0
m7	5	266.531	139.556	RR	0
m7	5	296.562	239.562	RR	0
m7	5	309.566	626.189	RR	0
m7	5	444.194	694.344	RR	0
m7	5	342.767	427.2	RR	0
m7	5	276.37	138.88	RR	0
m7	5	189.084	336.506	RR	0
m7	5	457.358	650.447	RR	0
m7	5	419.187	530.209	RR	0
m7	5	230.456	293.444	RR	0
m7	5	459.354	492.75	RR	0
m7	5	365.684	512.526	RR	0
m7	5	312.887	562.711	RR	0
m7	5	403.554	455.081	RR	0
m7	5	360.469	182.336	RR	0
m7	5	346.929	469.964	RR	0
m7	5	63.3937	158.134	RR	0
m7	5	268.869	700.975	RR	0
m7	7	79.9712	434.712	RR	0
m7	7	183.534	344.389	RR	0
m7	7	287.616	510.205	RR	0
m7	7	136.17	343.819	RR	0
m7	7	312.856	468.879	RR	0
m7	7	84.8176	399.579	RR	0
m7	7	318.147	265.734	RR	0
m7	7	362.229	622.571	RR	0
m7	7	374.21	420.384	RR	0
m7	7	387.483	200.207	RR	0
m7	7	283.677	480.449	RR	0
m7	7	385.25	657.464	RR	0
m7	7	334.836	300.922	RR	0
m7	7	366	247.361	RR	0
m7	7	278.492	401.561	RR	0
m7	7	303.978	185.593	RR	0
m7	7	246.076	705.542	RR	0
m7	7	236.424	524.333	RR	0
m7	7	124.952	111.137	RR	0
m7	7	323.292	416.2	RR	0
m7	7	207.478	500.401	RR	0
m7	7	142.234	421.372	RR	0
m7	7	374.182	595.364	RR	0
m7	7	99.8252	55.6408	RR	0
m7	7	265.764	73.0909	RR	0
m7	7	172.413	282.934	RR	0
m7	7	106.278	432.357	RR	0
m7	7	364.773	638.445	RR	0
m7	7	235.343	414.271	RR	0
m7	7	418.567	594.923	RR	0
m7	7	274.33	137.809	RR	0
m7	7	232.605	610.63	RR	0
m7	7	143.841	505.31	RR	0
m7	7	294.616	526.184	RR	0
m7	7	202.982	375.125	RR	0
m7	7	58.3077	347.42	RR	0
m7	7	141.833	334.867	RR	0
m7	7	368.699	353.068	RR	0
m7	8	286.968	562.682	RR	0
m7	8	386.257	208.028	RR	0
m7	8	252.034	693.449	RR	0
m7	8	304.489	599.057	RR	0
m7	8	221.731	376.214	RR	0
m7	8	249.82	158.195	RR	0
m7	8	205.513	494.494	RR	0
m7	8	305.127	281.924	RR	0
m7	8	219.276	341.89	RR	0
m7	8	324.911	275.154	RR	0
m7	8	57.0336	174.537	RR	0
m7	8	331.6	399.272	RR	0
m7	8	392.758	418.311	RR	0
m7	8	319.432	521.22	RR	0
m7	8	424.951	452.762	RR	0
m7	8	402.856	682.776	RR	0
m7	8	330.695	626.136	RR	0
m7	8	315.589	287.073	RR	0
m7	8	296.768	329.432	RR	0
m7	8	132.837	370.754	RR	0
m7	8	101.528	178.443	RR	0
m7	8	84.0675	405.515	RR	0
m7	8	85.4851	71.802	RR	0
m7	8	232.937	441.38	RR	0
m7	8	162.09	251.174	RR	0
m7	8	313.26	335.24	RR	0
m7	8	265.055	190.977	RR	0
m7	8	291.776	569.697	RR	0
m7	8	65.3739	164.983	RR	0
m7	8	63.7953	254.654	RR	0
m7	8	383.652	427.545	RR	0
m7	8	253.366	478.591	RR	0
m7	8	62.4819	95.2746	RR	0
m7	8	419.602	716.252	RR	0
m7	8	131.988	168.292	RR	0
m7	8	117.213	81.4488	RR	0
m7	8	440.681	297.788	RR	0
m7	8	185.851	246.791	RR	0
m7	8	120.408	136.381	RR	0
m7	8	298.973	580.133	RR	0
m7	8	305.06	139.855	RR	0
m7	8	125.012	92.6627	RR	0
m7	8	204.857	110.957	RR	0
m7	8	298.178	563.318	RR	0
m7	8	368.25	210.771	RR	0
m7	8	302.426	623.512	RR	0
m7	8	170.75	118.817	RR	0
m7	8	360.897	233.051	RR	0
m7	8	376.898	549.286	RR	0
m7	8	133.31	235.817	RR	0
m7	8	250.284	78.1466	RR	0
m7	8	147.271	370.864	RR	0
m7	8	211.56	162.65	RR	0
m7	8	261.887	529.217	RR	0
m7	8	328.722	554.826	RR	0
m7	8	316.215	343.342	RR	0
m7	8	378.165	202.626	RR	0
m7	8	376.125	740	RR	0
m7	8	287.451	467.706	RR	0
m7	8	248.609	359.826	RR	0
m7	8	335.19	233.418	RR	0
m7	8	424.01	704.031	RR	0
m7	8	122.558	66.1504	RR	0
m7	8	274.137	559.725	RR	0
m7	8	230.263	232.408	RR	0
m7	8	224.103	146.89	RR	0
m7	8	339.953	315.031	RR	0
m7	8	417.596	604.154	RR	0
m7	8	114.319	205.384	RR	0
m7	8	74.8043	263.181	RR	0
m7	8	396.928	459.638	RR	0
m7	8	112.887	529.67	RR	0
m7	8	333.902	739.457	RR	0
m7	8	211.061	593.148	RR	0
m7	8	223.39	392.026	RR	0
m7	8	223.621	206.161	RR	0
m7	8	184.52	261.171	RR	0
m7	8	276.264	202.24	RR	0
m7	8	415.351	461.947	RR	0
m7	8	298.056	142.722	RR	0
m7	8	152.517	351.356	RR	0
m7	8	290.235	454.988	RR	0
m7	8	55.6415	284.915	RR	0
m7	8	414.184	687.928	RR	0
m7	8	287.68	268.876	RR	0
m7	8	285.843	279.807	RR	0
m7	8	142.033	274.167	RR	0
m7	8	398.724	198.345	RR	0
m7	8	266.128	598.33	RR	0
m7	8	367.603	360.172	RR	0
m7	8	69.3893	278.344	RR	0
m7	8	68.4639	384.423	RR	0
m7	8	280.118	226.992	RR	0
m7	8	344.835	67.2294	RR	0
m7	8	63.9915	275.737	RR	0
m7	8	295.235	222.983	RR	0
m7	8	393.938	467.927	RR	0
m7	8	111	380.132	RR	0
m7	10	345.567	335.918	RR	0
m7	10	342.831	188.706	RR	0
m7	10	213.725	136.2	RR	0
m7	10	211.448	322.419	RR	0
m7	10	404.561	684.065	RR	0
m7	10	80.1302	444.888	RR	0
m7	10	356.185	544.481	RR	0
m7	10	386.16	667.991	RR	0
m7	10	61.0345	178.903	RR	0
m7	10	253.469	516.985	RR	0
m7	10	331.991	627.759	RR	0
m7	10	280.505	432.077	RR	0
m7	10	375.455	431.586	RR	0
m7	10	88.9466	76.4809	RR	0
m7	10	118.869	92.1307	RR	0
m7	10	335.919	411.414	RR	0
m7	10	206.786	495.157	RR	0
m7	10	293.208	570.972	RR	0
m7	10	120.438	163.006	RR	0
m7	10	302.831	209.392	RR	0
m7	10	333.615	190.862	RR	0
m7	10	390.778	72.2152	RR	0
m7	10	171.785	398.393	RR	0
m7	10	257.937	298.016	RR	0
m7	10	125.237	149.178	RR	0
m7	10	256.475	228.406	RR	0
m7	10	148.316	510.809	RR	0
m7	10	143.901	399.599	RR	0
m7	10	350.481	180.444	RR	0
m7	10	207.54	188.669	RR	0
m7	10	245.118	714.743	RR	0
m7	10	267.488	195.463	RR	0
m7	10	392.212	606.891	RR	0
m7	10	135.192	173.436	RR	0
m7	10	121.62	85.3101	RR	0
m7	10	380.707	376.517	RR	0
m7	10	136.062	396.125	RR	0
m7	10	390.438	698.777	RR	0
m7	10	218.977	692.202	RR	0
m7	10	305.5	687.145	RR	0
m7	10	391.779	625.182	RR	0
m7	10	285.231	168.785	RR	0
m7	10	245.183	609.268	RR	0
m7	10	223	524.643	RR	0
m7	10	288.491	163.642	RR	0
m7	10	267.371	150.065	RR	0
m7	10	338.593	207.568	RR	0
m7	10	404.157	573.868	RR	0
m7	10	371.592	227.632	RR	0
m7	10	143	160.052	RR	0
m7	10	274.964	622.568	RR	0
m7	10	283.141	575.93	RR	0
m7	10	345.722	170.093	RR	0
m7	10	337.521	235.277	RR	0
m7	10	301.467	735.108	RR	0
m7	10	218.216	124.01	RR	0
m7	10	444.175	710.216	RR	0
m7	10	322.204	228.561	RR	0
m7	10	352.077	64	RR	0
m7	10	422.434	555.889	RR	0
m7	10	126.835	68.5146	RR	0
m7	10	350.753	353.045	RR	0
m7	10	170.628	409.128	RR	0
m7	10	307.33	468.191	RR	0
m7	10	172.087	254.212	RR	0
m7	10	283.692	132.048	RR	0
m7	10	343.34	692.874	RR	0
m7	10	310.862	628.149	RR	0
m7	10	302.373	713.524	RR	0
m7	10	81.1596	152.574	RR	0
m7	10	280.736	183.275	RR	0
m7	12	229.692	317.226	RR	0
m7	12	384.858	280.448	RR	0
m7	12	225.531	568.364	RR	0
m7	12	329.312	475.102	RR	0
m7	12	124.174	197.882	RR	0
m7	12	327.442	549.317	RR	0
m7	12	145.852	405.543	RR	0
m7	12	102.531	295.727	RR	0
m7	12	179.838	389.441	RR	0
m7	12	136.058	326.911	RR	0
m7	12	383.965	422.965	RR	0
m7	12	153.029	347.167	RR	0
m7	12	167.354	376.407	RR	0
m7	12	308.062	178.779	RR	0
m7	12	365.153	253.169	RR	0
m7	12	169.552	393.12	RR	0
m7	12	386.015	735.507	RR	0
m7	12	231.425	230.262	RR	0
m7	12	422.775	275.078	RR	0
m7	12	283.761	365.826	RR	0
m7	12	263.471	166.235	RR	0
m7	12	172.198	572.946	RR	0
m7	12	360.638	310.078	RR	0
m7	12	292.136	461.815	RR	0
m7	12	308.146	633.959	RR	0
m7	12	236.583	303.583	RR	0
m7	12	338.618	450.809	RR	0
m7	12	413.981	403.106	RR	0
m7	12	281.814	125.745	RR	0
m7	14	427.271	440.164	RR	0
m7	14	221.127	377.752	RR	0
m7	14	135.046	259.015	RR	0
m7	14	297.973	422.349	RR	0
m7	14	345.821	673.5	RR	0
m7	14	117.779	93.0442	RR	0
m7	14	124.157	239.287	RR	0
m7	14	343.148	336.467	RR	0
m7	14	275.879	55.871	RR	0
m7	14	263.661	419.847	RR	0
m7	14	281.169	490.314	RR	0
m7	14	302.57	598.386	RR	0
m7	14	379.622	207.039	RR	0
m7	14	253.658	309.983	RR	0
m7	14	267.417	195.028	RR	0
m7	14	63.4099	177.708	RR	0
m7	14	247.472	362.494	RR	0
m7	14	334.494	580.68	RR	0
m7	14	276.663	433.566	RR	0
m7	14	335.849	234.773	RR	0
m7	14	264	61.9854	RR	0
m7	14	441.541	301.852	RR	0
m7	14	153.191	78.1272	RR	0
m7	14	315.362	691.809	RR	0
m7	14	388.273	74.2517	RR	0
m7	14	175.339	312.812	RR	0
m7	14	275.842	67.198	RR	0
m7	14	296.894	403.523	RR	0
m7	14	125.28	365.196	RR	0
m7	14	400.781	683.924	RR	0
m7	14	382.596	666.558	RR	0
m7	14	335.256	722.642	RR	0
m7	14	196.578	276.75	RR	0
m7	14	136.8	238.117	RR	0
m7	14	121.193	162.407	RR	0
m7	14	103.969	63.3711	RR	0
m7	14	115.648	442.648	RR	0
m7	14	239.704	303.556	RR	0
m7	14	370.18	606.865	RR	0
m7	14	138.453	145.08	RR	0
m7	14	216.097	364.206	RR	0
m7	14	301.414	589.98	RR	0
m7	14	210.121	287.06	RR	0
m7	14	386.43	698.629	RR	0
m7	14	174.158	123.195	RR	0
m7	14	221.363	522.6	RR	0
m7	14	334.145	650.056	RR	0
m7	14	362.7	237.671	RR	0
m7	14	413.424	179.424	RR	0
m7	14	252.445	591.774	RR	0
m7	14	275.911	151.554	RR	0
m7	14	236.845	281.12	RR	0
m7	14	223.789	260.07	RR	0
m7	14	100.011	221.777	RR	0
m7	14	271.714	421.679	RR	0
m7	14	364.969	333.755	RR	0
m7	14	187.117	363.468	RR	0
m7	14	311.37	402.79	RR	0
m7	14	181.25	165.426	RR	0
m7	14	392.165	513.257	RR	0
m7	14	106.881	328.954	RR	0
m7	14	277.638	572.848	RR	0
m7	14	341.085	370.89	RR	0
m7	14	458.106	576.044	RR	0
m7	14	415.839	547.071	RR	0
m7	14	274.385	154.037	RR	0
m7	14	126.377	395.678	RR	0
m7	14	137.922	551.627	RR	0
m7	14	373.316	584.642	RR	0
m7	14	248.683	296.268	RR	0
m7	14	390.037	333.299	RR	0
m7	14	327.391	234.375	RR	0
m7	14	419.562	737.109	RR	0
m7	14	244.85	483.6	RR	0
m7	14	452	667.703	RR	0
m7	14	282.33	146.341	RR	0
m7	14	380.534	230.709	RR	0
m7	14	272.563	740.736	RR	0
m7	14	290.455	630.007	RR	0
m11	3	145.589	447.511	RR	0
m11	3	190.186	415.076	RR	0
m11	3	186.576	419.824	RR	0
m11	3	215.659	452.136	RR	0
m11	3	242.932	378.446	RR	0
m11	3	214.288	412.864	RR	0
m11	3	276.7	415.483	RR	0
m11	3	263.269	364.087	RR	0
m11	3	250.188	547.175	RR	0
m11	3	219.624	453.953	RR	0
m11	3	147.908	448.402	RR	0
m11	5	201.183	409.96	RR	0
m11	5	171.477	491.853	RR	0
m11	5	275.713	480.762	RR	0
m11	5	242.675	544.282	RR	0
m11	5	226.581	476.756	RR	0
m11	5	280.061	460.265	RR	0
m11	5	225.22	408.441	RR	0
m11	5	211.162	526.569	RR	0
m11	5	179.808	374.135	RR	0
m11	5	204.683	467.063	RR	0
m11	5	192	443.256	RR	0
m11	7	146.741	457.889	RR	0
m11	7	184.699	472.552	RR	0
m11	7	190.913	410.079	RR	0
m11	7	201.37	485.56	RR	0
m11	7	194.791	403.264	RR	0
m11	7	260.817	448.346	RR	0
m11	7	245.065	393.452	RR	0
m11	7	169.832	457.44	RR	0
m11	7	194.277	360.677	RR	0
m11	7	291.548	444.5	RR	0
m11	7	264.699	342.283	RR	0
m11	7	124.194	468.29	RR	0
m11	7	253.67	429.409	RR	0
m11	7	170.551	286.942	RR	0
m11	7	187.82	363.514	RR	0
m11	7	160.299	522.379	RR	0
m11	7	236.406	540.475	RR	0
m11	7	187.198	337.75	RR	0
m11	7	267.333	354.969	RR	0
m11	7	262.167	347.038	RR	0
m11	7	116.487	422.009	RR	0
m11	7	288.767	401.874	RR	0
m11	8	187.73	462.325	RR	0
m11	8	129.21	467.981	RR	0
m11	8	222.82	391.629	RR	0
m11	8	179.916	427.202	RR	0
m11	8	136.472	429.022	RR	0
m11	8	227.783	493.591	RR	0
m11	8	121.175	467.68	RR	0
m11	8	165.356	324.414	RR	0
m11	8	204.324	406.029	RR	0
m11	8	292.818	356.964	RR	0
m11	8	233.292	413.729	RR	0
m11	8	308.205	423.875	RR	0
m11	8	204.562	370.583	RR	0
m11	8	257.528	448.537	RR	0
m11	8	251.891	554.565	RR	0
m11	8	188.184	559.839	RR	0
m11	8	245.384	467.477	RR	0
m11	8	191.279	469.26	RR	0
m11	10	147.748	445.388	RR	0
m11	10	139.121	434.888	RR	0
m11	10	169.164	463.545	RR	0
m11	10	220.882	492.891	RR	0
m11	10	217.506	437.798	RR	0
m11	10	136	528.895	RR	0
m11	10	138.163	483.643	RR	0
m11	10	286.051	387.831	RR	0
m11	10	145.442	436.663	RR	0
m11	10	240.79	302.32	RR	0
m11	10	260.882	352.471	RR	0
m11	10	175.12	463.853	RR	0
m11	10	201.605	442.039	RR	0
m11	10	295.15	360.85	RR	0
m11	12	151.146	442.073	RR	0
m11	12	221.255	542.124	RR	0
m11	12	265.812	493.758	RR	0
m11	12	196.496	407.667	RR	0
m11	12	193.157	464.889	RR	0
m11	12	135.128	470.716	RR	0
m11	12	224.243	490.139	RR	0
m11	12	277.929	449.01	RR	0
m11	12	143.1	435.285	RR	0
m11	12	172.588	461.303	RR	0
m11	12	219.043	378.052	RR	0
m11	12	139.38	527.454	RR	0
m11	12	144.878	325.115	RR	0
m11	12	179.179	446.92	RR	0
m11	12	230.856	362.845	RR	0
m11	12	249.8	397.25	RR	0
m11	12	168.391	432.413	RR	0
m11	12	207.69	285.366	RR	0
m11	12	220.764	407.327	RR	0
m11	12	189.012	372.256	RR	0
m11	12	237.951	542.903	RR	0
m11	12	293.118	580.706	RR	0
m11	12	213.627	309.176	RR	0
m11	12	249.489	551.16	RR	0
m11	12	190.093	566.339	RR	0
m11	12	181.917	352.583	RR	0
m11	12	162.218	445.099	RR	0
m11	12	237.247	271.519	RR	0
m11	12	269.677	357.484	RR	0
m11	12	260.265	484.687	RR	0
m11	14	269.397	382.466	RR	0
m11	14	207.371	398.524	RR	0
m11	14	133.921	473.813	RR	0
m11	14	214.897	483.15	RR	0
m11	14	131.061	517.108	RR	0
m11	14	177.646	449.181	RR	0
m11	14	202.458	269.738	RR	0
m11	14	182.881	398.151	RR	0
m11	14	249.016	449.906	RR	0
m11	14	231.292	498.854	RR	0
m11	14	181.496	446.617	RR	0
m11	14	233.906	368.198	RR	0
m11	14	209.82	457.933	RR	0
m11	14	275.145	451.329	RR	0
m11	14	201.928	377.081	RR	0
m11	14	246.634	398.155	RR	0
m11	14	188.456	568.874	RR	0
m11	14	198.412	466.475	RR	0
m11	14	170.987	386.867	RR	0
m11	14	184.617	554.679	RR	0
m11	14	247.479	553.766	RR	0
m11	14	172.375	318.033	RR	0
m11	14	227.907	272.72	RR	0
m11	14	264.517	471.733	RR	0
m11	14	228.585	480.585	RR	0
m11	14	249.662	393.971	RR	0
m11	14	317.817	393.963	RR	0
m11	14	299.476	335.621	RR	0
m11	14	211.035	376.322	RR	0
m11	14	258.862	521.667	RR	0
m11	14	167.913	333.609	RR	0
m11	14	215.766	485.883	RR	0
m12	3	387.403	531.939	RR	0
m12	3	434.755	604.834	RR	0
m12	3	268.63	358.848	RR	0
m12	3	120.772	452.069	RR	0
m12	3	234.743	607.347	RR	0
m12	3	366.727	595.114	RR	0
m12	3	103.742	334.252	RR	0
m12	3	295.852	555.148	RR	0
m12	3	385.068	449.346	RR	0
m12	3	316.366	498.328	RR	0
m12	3	255.524	289.863	RR	0
m12	3	276.486	173.159	RR	0
m12	3	229.156	365.131	RR	0
m12	3	198.961	112.725	RR	0
m12	3	252.495	489.594	RR	0
m12	3	101.753	390.206	RR	0
m12	3	162.537	192.537	RR	0
m12	3	94.8152	339.043	RR	0
m12	3	318.624	573.04	RR	0
m12	3	334.138	412.415	RR	0
m12	3	362.266	217	RR	0
m12	3	140.566	736.402	RR	0
m12	3	362.035	306.624	RR	0
m12	3	446.973	189.054	RR	0
m12	3	414.837	241.173	RR	0
m12	3	376.426	733.093	RR	0
m12	3	170.172	489.333	RR	0
m12	3	76.503	398.822	RR	0
m12	3	258.563	250.462	RR	0
m12	3	320.028	198.657	RR	0
m12	3	396.477	593.695	RR	0
m12	3	178.793	129.672	RR	0
m12	3	415.236	213.792	RR	0
m12	3	86.15	615.069	RR	0
m12	3	319.686	122.371	RR	0
m12	3	372.732	279.979	RR	0
m12	3	347	194.905	RR	0
m12	3	370	470.76	RR	0
m12	3	120.147	243.893	RR	0
m12	3	133.871	592.181	RR	0
m12	3	359.778	234.085	RR	0
m12	3	383.412	187.106	RR	0
m12	3	173.404	362.807	RR	0
m12	3	303.016	338.081	RR	0
m12	3	354.78	305.299	RR	0
m12	3	123.342	296.442	RR	0
m12	3	247.854	257.232	RR	0
m12	3	96.9212	307.515	RR	0
m12	3	306.182	165.403	RR	0
m12	3	410.244	646.397	RR	0
m12	3	343.328	146.18	RR	0
m12	3	256.302	507.558	RR	0
m12	3	185.415	700.769	RR	0
m12	3	302.744	465.6	RR	0
m12	3	432.183	128.344	RR	0
m12	3	110.523	102.773	RR	0
m12	3	409.266	315.519	RR	0
m12	3	408.295	232.643	RR	0
m12	3	408.804	374.835	RR	0
m12	3	119.868	377.434	RR	0
m12	3	449.788	621.529	RR	0
m12	3	277.941	649.571	RR	0
m12	3	378.629	576.914	RR	0
m12	3	221.234	723.396	RR	0
m12	3	355.386	719.95	RR	0
m12	3	333.161	147.139	RR	0
m12	3	197.784	518.883	RR	0
m12	3	110.959	736.595	RR	0
m12	3	451.333	419.698	RR	0
m12	3	371.225	632.142	RR	0
m12	3	95.7123	202.89	RR	0
m12	3	338.134	558.06	RR	0
m12	3	192.648	554.409	RR	0
m12	3	358.703	90.6356	RR	0
m12	3	249.837	649.969	RR	0
m12	3	266.92	55.76	RR	0
m12	3	364.065	521.435	RR	0
m12	3	53.9341	219.945	RR	0
m12	3	163.647	263.98	RR	0
m12	3	254.856	663.021	RR	0
m12	3	438.808	236.162	RR	0
m12	3	310.375	127.893	RR	0
m12	3	257.855	477.222	RR	0
m12	3	289.912	92.951	RR	0
m12	3	435.337	383.541	RR	0
m12	3	182.222	719.126	RR	0
m12	3	364.333	702.678	RR	0
m12	3	432.277	418.223	RR	0
m12	3	436.31	393.667	RR	0
m12	3	380.616	248.465	RR	0
m12	3	355.692	367.769	RR	0
m12	3	413.156	269.111	RR	0
m12	3	171.493	199.164	RR	0
m12	3	211.312	662.712	RR	0
m12	3	180.421	479.421	RR	0
m12	3	186.252	211.078	RR	0
m12	3	394.649	127.865	RR	0
m12	3	59.525	542.85	RR	0
m12	3	58.7097	472.96	RR	0
m12	3	83.9833	461.972	RR	0
m12	3	89.9495	410.394	RR	0
m12	3	277.282	235.692	RR	0
m12	3	97.5036	197.216	RR	0
m12	3	362.482	244.361	RR	0
m12	3	244.37	155.407	RR	0
m12	3	86.5636	397.155	RR	0
m12	3	127.833	594.952	RR	0
m12	3	127.485	700.644	RR	0
m12	3	185.329	641.293	RR	0
m12	3	329.494	334.157	RR	0
m12	3	421.006	184.851	RR	0
m12	3	195.177	383.484	RR	0
m12	3	195	389.308	RR	0
m12	3	81.1462	436.854	RR	0
m12	3	318.92	347.44	RR	0
m12	3	363.419	228.554	RR	0
m12	3	451.914	180.048	RR	0
m12	3	369.506	560.978	RR	0
m12	3	362.014	523.629	RR	0
m12	5	162.429	230.049	RR	0
m12	5	165.935	498.897	RR	0
m12	5	321.761	295.786	RR	0
m12	5	150.86	253.38	RR	0
m12	5	262.023	289.219	RR	0
m12	5	389.984	332.32	RR	0
m12	5	153.906	536.156	RR	0
m12	5	358.416	243.539	RR	0
m12	5	222.082	589.206	RR	0
m12	5	77.6721	519.689	RR	0
m12	5	278.312	641.5	RR	0
m12	5	273.908	215.422	RR	0
m12	5	435.052	550.515	RR	0
m12	5	326.913	198.788	RR	0
m12	5	185.247	252.106	RR	0
m12	5	98.0946	618.804	RR	0
m12	5	153.929	302.755	RR	0
m12	5	199.705	246.876	RR	0
m12	5	383.59	303.459	RR	0
m12	5	282.989	87.0778	RR	0
m12	5	275.182	250.745	RR	0
m12	5	338.558	440.012	RR	0
m12	5	120.253	221.681	RR	0
m12	5	253.372	233.761	RR	0
m12	5	88.1636	332.155	RR	0
m12	5	393.907	726.195	RR	0
m12	5	423.955	494.478	RR	0
m12	5	65.7143	226.774	RR	0
m12	5	125.339	261.821	RR	0
m12	5	279.736	195.752	RR	0
m12	5	306.045	540.015	RR	0
m12	5	164.945	218.901	RR	0
m12	5	180.31	261.155	RR	0
m12	5	295.562	400.339	RR	0
m12	5	349	181.065	RR	0
m12	5	255.723	630.015	RR	0
m12	5	250.83	140.925	RR	0
m12	5	287.901	270.338	RR	0
m12	5	185.405	74.3388	RR	0
m12	5	306.46	724.206	RR	0
m12	5	234.813	197.538	RR	0
m12	5	226	725.206	RR	0
m12	5	307.293	283.94	RR	0
m12	5	382.786	335.686	RR	0
m12	5	158.714	129.133	RR	0
m12	5	408.141	384.538	RR	0
m12	5	307.284	331.039	RR	0
m12	5	215.548	640.151	RR	0
m12	5	393.537	325.149	RR	0
m12	5	155.983	626.805	RR	0
m12	5	369.328	672.466	RR	0
m12	5	264.542	635.47	RR	0
m12	5	251.116	154.87	RR	0
m12	5	248.904	681.137	RR	0
m12	5	326.22	642.847	RR	0
m12	5	345.094	217.224	RR	0
m12	5	277.258	158.864	RR	0
m12	7	289.671	165.177	RR	0
m12	7	169.804	291.66	RR	0
m12	7	237.767	763.564	RR	0
m12	7	328.284	286.709	RR	0
m12	7	458.57	297.056	RR	0
m12	7	387.466	185.034	RR	0
m12	7	322.496	307.732	RR	0
m12	7	173.78	451.923	RR	0
m12	7	471.313	505.489	RR	0
m12	7	163.312	496.887	RR	0
m12	7	318.8	294.2	RR	0
m12	7	130.027	504.611	RR	0
m12	7	243.085	182.801	RR	0
m12	7	350.67	309.87	RR	0
m12	7	354.045	214.258	RR	0
m12	7	422.57	317.206	RR	0
m12	7	318.129	555.81	RR	0
m12	7	315.9	580.6	RR	0
m12	7	322.241	686.051	RR	0
m12	7	352.039	775.699	RR	0
m12	7	187.022	703.888	RR	0
m12	7	117.644	348.774	RR	0
m12	7	429.168	254.84	RR	0
m12	7	240.189	292.987	RR	0
m12	7	393.48	348.126	RR	0
m12	7	214.669	179.486	RR	0
m12	7	459.317	517.706	RR	0
m12	7	412.626	219.991	RR	0
m12	7	311.054	585.215	RR	0
m12	7	333.601	499.329	RR	0
m12	7	413.992	446.475	RR	0
m12	7	181.567	353.189	RR	0
m12	7	99.3314	308.621	RR	0
m12	7	320.196	573.402	RR	0
m12	7	485.037	776.366	RR	0
m12	7	338.88	281.427	RR	0
m12	7	405.658	536.591	RR	0
m12	7	105.839	696.69	RR	0
m12	7	105.396	277.683	RR	0
m12	7	272.367	636.532	RR	0
m12	7	448.2	391.371	RR	0
m12	7	366.067	750.627	RR	0
m12	7	106.03	175.866	RR	0
m12	7	144.303	255.576	RR	0
m12	7	224.702	672.149	RR	0
m12	7	418.028	238.89	RR	0
m12	7	330.934	199.083	RR	0
m12	7	126.254	296.965	RR	0
m12	7	315.841	304.651	RR	0
m12	7	92.2544	646.675	RR	0
m12	7	496.241	410.389	RR	0
m12	7	316.396	663.842	RR	0
m12	7	380.574	701.235	RR	0
m12	7	183.506	308.54	RR	0
m12	7	498.093	333.832	RR	0
m12	7	311.972	205.434	RR	0
m12	7	113.703	101.802	RR	0
m12	7	264.052	61.6696	RR	0
m12	7	220.294	424.569	RR	0
m12	7	201.444	706.514	RR	0
m12	7	296.082	645.027	RR	0
m12	7	309.325	241.349	RR	0
m12	7	381.949	260.795	RR	0
m12	7	226.871	485.097	RR	0
m12	7	372.029	425.957	RR	0
m12	7	269.455	429.432	RR	0
m12	7	89.8141	518.026	RR	0
m12	7	456.702	444.474	RR	0
m12	7	185.289	382.189	RR	0
m12	7	485.776	562.216	RR	0
m12	7	465.365	555.729	RR	0
m12	7	423.624	610.816	RR	0
m12	7	455.531	417.123	RR	0
m12	7	146.082	396.939	RR	0
m12	7	323.443	485.171	RR	0
m12	7	186.675	346.525	RR	0
m12	7	288.991	283.239	RR	0
m12	7	399.608	539.848	RR	0
m12	7	340.41	385.525	RR	0
m12	7	289.06	559.827	RR	0
m12	7	156.902	148.528	RR	0
m12	7	168.827	277.583	RR	0
m12	7	388.041	483.74	RR	0
m12	7	90.963	389.194	RR	0
m12	7	291.967	552.59	RR	0
m12	7	305.012	581.864	RR	0
m12	7	257.101	769.275	RR	0
m12	7	261.46	110.138	RR	0
m12	7	287.02	76.28	RR	0
m12	7	104.255	602.367	RR	0
m12	7	158.165	100.464	RR	0
m12	7	328.231	714.635	RR	0
m12	7	349.746	571.133	RR	0
m12	7	335.549	215.938	RR	0
m12	7	174.299	719.46	RR	0
m12	7	297.463	254.481	RR	0
m12	7	194.307	201.402	RR	0
m12	7	388.663	338.596	RR	0
m12	7	437.985	398.795	RR	0
m12	7	351.326	231.717	RR	0
m12	7	192.183	487.193	RR	0
m12	7	222.975	725.593	RR	0
m12	7	473.127	363.157	RR	0
m12	7	302.42	265.654	RR	0
m12	7	334.216	424.814	RR	0
m12	7	293.933	212.079	RR	0
m12	7	388.091	618.051	RR	0
m12	7	56.1429	267.919	RR	0
m12	7	145.104	438.418	RR	0
m12	7	182.642	400	RR	0
m12	7	406.211	746.211	RR	0
m12	7	180.595	374.681	RR	0
m12	7	203.667	208.693	RR	0
m12	7	385.82	654.273	RR	0
m12	7	213.756	201.878	RR	0
m12	7	447.388	484.388	RR	0
m12	7	251.145	637.742	RR	0
m12	7	202.812	338.469	RR	0
m12	7	423.669	408.686	RR	0
m12	7	385.444	636.298	RR	0
m12	7	231.075	675.869	RR	0
m12	7	87.0057	678.909	RR	0
m12	7	198.909	481.955	RR	0
m12	7	215.327	393.469	RR	0
m12	7	278.129	533.035	RR	0
m12	7	333.671	542.38	RR	0
m12	7	372.908	414.207	RR	0
m12	7	50.8321	496.641	RR	0
m12	7	299.217	734.906	RR	0
m12	7	251.014	614.286	RR	0
m12	7	484.069	724.031	RR	0
m12	7	491.01	194.18	RR	0
m12	7	184.392	617	RR	0
m12	7	501.452	668.897	RR	0
m12	7	62.8696	109.739	RR	0
m12	7	210.33	145.485	RR	0
m12	7	261.61	332.366	RR	0
m12	7	170.338	613.101	RR	0
m12	7	224.367	116.675	RR	0
m12	7	268.931	418.564	RR	0
m12	7	435.77	125.1	RR	0
m12	7	457.941	316.5	RR	0
m12	7	213	764.869	RR	0
m12	7	419.357	296.119	RR	0
m12	7	479.927	364.862	RR	0
m12	7	57.5524	459.65	RR	0
m12	7	141.741	656.906	RR	0
m12	7	112.488	739.114	RR	0
m12	7	81.3871	441.858	RR	0
m12	7	398.756	690.652	RR	0
m12	7	392.556	674.566	RR	0
m12	7	371.064	242.244	RR	0
m12	7	176.667	395.651	RR	0
m12	7	369.2	562.329	RR	0
m12	7	437.217	381.792	RR	0
m12	7	142.932	261.295	RR	0
m12	7	367.907	571.895	RR	0
m12	7	430.449	313.962	RR	0
m12	7	468.402	635.609	RR	0
m12	7	65.0069	523.257	RR	0
m12	7	272.265	183.368	RR	0
m12	7	328	93.8774	RR	0
m12	7	283.303	384.975	RR	0
m12	7	214.311	661.902	RR	0
m12	7	294.614	259.284	RR	0
m12	7	402.463	522.597	RR	0
m12	7	454.159	736.007	RR	0
m12	7	139.515	324.879	RR	0
m12	7	306.081	336.616	RR	0
m12	7	169.355	163.636	RR	0
m12	7	239	166.651	RR	0
m12	7	457.98	584.13	RR	0
m12	7	381.029	494.456	RR	0
m12	7	293.566	585.594	RR	0
m12	7	457.74	256.117	RR	0
m12	7	175.527	556.073	RR	0
m12	7	463.472	284.032	RR	0
m12	7	80.8947	127.168	RR	0
m12	7	440.204	525.118	RR	0
m12	7	463.115	318.372	RR	0
m12	7	151.462	94.7642	RR	0
m12	7	310.341	574.705	RR	0
m12	7	119.477	535.692	RR	0
m12	7	352.522	207.348	RR	0
m12	7	144.407	274.37	RR	0
m12	7	297.765	122.318	RR	0
m12	7	307.753	693.765	RR	0
m12	7	367.922	742.478	RR	0
m12	7	20.7333	155.08	RR	0
m12	7	447.831	139.712	RR	0
m12	7	422.32	574.907	RR	0
m12	7	130.302	514.907	RR	0
m12	7	328.65	497.438	RR	0
m12	7	459.864	326.485	RR	0
m12	7	204.249	245.311	RR	0
m12	8	310.243	323.4	RR	0
m12	8	400.138	578.701	RR	0
m12	8	314.92	396.051	RR	0
m12	8	382.461	559.942	RR	0
m12	8	243.855	563.534	RR	0
m12	8	486.486	294.196	RR	0
m12	8	413.106	453.106	RR	0
m12	8	325.866	292.463	RR	0
m12	8	494.385	418.872	RR	0
m12	8	179.578	542.966	RR	0
m12	8	205.932	439.435	RR	0
m12	8	403.031	587.109	RR	0
m12	8	92.5294	599.096	RR	0
m12	8	126.63	722.855	RR	0
m12	8	439.086	597.284	RR	0
m12	8	114.853	357.147	RR	0
m12	8	180.396	474.173	RR	0
m12	8	316.05	505.21	RR	0
m12	8	94.82	347.43	RR	0
m12	8	340.454	296.656	RR	0
m12	8	388.484	476.19	RR	0
m12	8	490.695	461.652	RR	0
m12	8	233.889	628.393	RR	0
m12	8	249.209	656.018	RR	0
m12	8	333.884	330.442	RR	0
m12	8	243.32	582.216	RR	0
m12	8	331.594	185.75	RR	0
m12	8	149.652	593.848	RR	0
m12	8	356.692	380.374	RR	0
m12	8	427.792	232.653	RR	0
m12	8	453.187	304.293	RR	0
m12	8	299.77	659.89	RR	0
m12	8	318.168	579.116	RR	0
m12	8	167.455	565.314	RR	0
m12	8	102.988	701.951	RR	0
m12	8	341.139	135.5	RR	0
m12	8	147.865	310.874	RR	0
m12	8	260.766	170.297	RR	0
m12	8	160.087	408.154	RR	0
m12	8	483.496	286.73	RR	0
m12	8	295.125	682.837	RR	0
m12	8	105.354	435.462	RR	0
m12	8	284.972	498.991	RR	0
m12	8	111.045	111.784	RR	0
m12	8	225.584	388.69	RR	0
m12	8	349.423	319.789	RR	0
m12	8	327.844	208.49	RR	0
m12	8	372.918	287.296	RR	0
m12	8	407.757	197.542	RR	0
m12	8	89.4569	652.888	RR	0
m12	8	253.895	168.079	RR	0
m12	8	266.875	378.736	RR	0
m12	8	285.83	656.902	RR	0
m12	8	384.395	194.919	RR	0
m12	8	163.685	200.973	RR	0
m12	8	183.941	707.814	RR	0
m12	8	301.076	546.671	RR	0
m12	8	253.356	375.356	RR	0
m12	8	239.326	396.753	RR	0
m12	8	475.375	552.836	RR	0
m12	8	193.098	408.75	RR	0
m12	8	415.262	248.887	RR	0
m12	8	152.04	186.88	RR	0
m12	8	412.7	386.34	RR	0
m12	8	291.4	734.568	RR	0
m12	8	132.597	203.435	RR	0
m12	8	211.89	317.585	RR	0
m12	8	364.391	353.062	RR	0
m12	8	163.515	773.646	RR	0
m12	8	431.26	623.66	RR	0
m12	8	129.361	212.928	RR	0
m12	8	313.755	685.862	RR	0
m12	8	122.75	216.966	RR	0
m12	8	298.677	469.306	RR	0
m12	8	102.725	249.616	RR	0
m12	8	408.196	382.598	RR	0
m12	8	83.4911	684.089	RR	0
m12	8	104.257	615.48	RR	0
m12	8	149.903	417.935	RR	0
m12	8	338.208	291.271	RR	0
m12	8	436.285	393.305	RR	0
m12	8	297.368	581.59	RR	0
m12	8	347.36	470.91	RR	0
m12	8	223.076	422.924	RR	0
m12	8	257.705	484.514	RR	0
m12	8	350.707	220.587	RR	0
m12	8	404.582	459.646	RR	0
m12	8	244.643	420.381	RR	0
m12	8	171.695	156.874	RR	0
m12	8	389.907	149.042	RR	0
m12	8	405.153	747.514	RR	0
m12	8	159.466	468.971	RR	0
m12	8	423.179	182.651	RR	0
m12	8	326.682	719.5	RR	0
m12	8	86.09	530.93	RR	0
m12	8	58.4274	479.214	RR	0
m12	8	247	727.625	RR	0
m12	8	209.81	645.603	RR	0
m12	8	211.569	327.655	RR	0
m12	8	124.025	305.728	RR	0
m12	8	236.034	656.017	RR	0
m12	8	437.348	256.348	RR	0
m12	8	344	154.125	RR	0
m12	8	119.487	270.381	RR	0
m12	8	183.24	623.356	RR	0
m12	8	233.109	311.413	RR	0
m12	8	341.61	287.935	RR	0
m12	8	112.289	360.579	RR	0
m12	8	489.2	293.038	RR	0
m12	8	470.565	250.243	RR	0
m12	8	179.656	407.406	RR	0
m12	8	228.037	474.432	RR	0
m12	8	140.174	272.109	RR	0
m12	8	31.5565	111.927	RR	0
m12	8	103.577	95.4519	RR	0
m12	8	457.516	371.484	RR	0
m12	8	441.886	322.238	RR	0
m12	8	157.252	691.26	RR	0
m12	8	43.4017	554.718	RR	0
m12	8	113.301	140.217	RR	0
m12	8	458.462	401.83	RR	0
m12	8	207.788	157.654	RR	0
m12	8	497.101	433.507	RR	0
m12	8	473.011	727.958	RR	0
m12	8	422.549	302.207	RR	0
m12	8	404.7	451.5	RR	0
m12	8	295.463	674.407	RR	0
m12	8	196.225	663.55	RR	0
m12	8	398.378	718.889	RR	0
m12	8	392.79	164.98	RR	0
m12	8	274.432	288	RR	0
m12	8	144.767	169.523	RR	0
m12	8	199.224	643.336	RR	0
m12	10	217.231	603.366	RR	0
m12	10	203.55	668.846	RR	0
m12	10	273.568	451.784	RR	0
m12	10	111.69	107.51	RR	0
m12	10	439.655	593.244	RR	0
m12	10	326.208	288.931	RR	0
m12	10	242.141	171.511	RR	0
m12	10	343.81	457.238	RR	0
m12	10	172.632	418.057	RR	0
m12	10	316.656	501.254	RR	0
m12	10	234.369	87.6704	RR	0
m12	10	84	681.478	RR	0
m12	10	332.485	181.364	RR	0
m12	10	394.69	227.095	RR	0
m12	10	213.783	201.066	RR	0
m12	10	296.442	520.758	RR	0
m12	10	216.574	77.9362	RR	0
m12	10	416.255	243.847	RR	0
m12	10	400.808	526.846	RR	0
m12	10	200.946	117.17	RR	0
m12	10	154.946	423.848	RR	0
m12	10	164.307	257.455	RR	0
m12	10	302.341	286.969	RR	0
m12	10	405.38	344.228	RR	0
m12	10	180.702	161.113	RR	0
m12	10	415.653	187.835	RR	0
m12	10	170.651	371.174	RR	0
m12	10	112.489	339.636	RR	0
m12	10	207.09	388.685	RR	0
m12	10	183.504	557.776	RR	0
m12	10	301.47	541.712	RR	0
m12	10	453.369	592.964	RR	0
m12	10	82.7981	336.298	RR	0
m12	10	202.593	247.568	RR	0
m12	10	241.485	254.223	RR	0
m12	10	328.8	320.8	RR	0
m12	10	208.385	151.407	RR	0
m12	10	155.827	105.68	RR	0
m12	10	141.012	266.298	RR	0
m12	10	174.608	530.7	RR	0
m12	10	94.819	138.172	RR	0
m12	10	136.951	357.755	RR	0
m12	10	268.337	118.888	RR	0
m12	10	143.012	402.167	RR	0
m12	10	327.885	111.071	RR	0
m12	10	374.479	540.336	RR	0
m12	10	158.863	125.235	RR	0
m12	10	279.347	238.694	RR	0
m12	10	366.953	310.233	RR	0
m12	10	416.161	515.423	RR	0
m12	10	295.377	390.506	RR	0
m12	10	234.286	634.845	RR	0
m12	10	179.298	321.14	RR	0
m12	10	445.232	485.947	RR	0
m12	10	326.414	276.871	RR	0
m12	10	114.577	374.973	RR	0
m12	10	387.55	272.1	RR	0
m12	12	243.895	167.842	RR	0
m12	12	327.927	348.788	RR	0
m12	12	178.575	493.194	RR	0
m12	12	136.717	299.97	RR	0
m12	12	332.946	630.823	RR	0
m12	12	265.378	347.824	RR	0
m12	12	125.402	623.616	RR	0
m12	12	180.053	284.658	RR	0
m12	12	158.065	525.894	RR	0
m12	12	257.094	616.43	RR	0
m12	12	188.306	302.829	RR	0
m12	12	181.533	252.867	RR	0
m12	12	411.477	221.028	RR	0
m12	12	417.233	239.784	RR	0
m12	12	392.581	657.957	RR	0
m12	12	283.627	533.678	RR	0
m12	12	260.5	335.078	RR	0
m12	12	276.754	462.789	RR	0
m12	12	273.125	356.719	RR	0
m12	12	433.548	420.373	RR	0
m12	12	351.114	194.825	RR	0
m12	12	61.5849	162.283	RR	0
m12	12	451.596	340.038	RR	0
m12	12	351.044	233.515	RR	0
m12	12	396.654	209.125	RR	0
m12	12	337.255	662.878	RR	0
m12	12	257.4	507.8	RR	0
m12	12	262.512	493.151	RR	0
m12	12	245.271	670.234	RR	0
m12	12	196.113	259.887	RR	0
m12	12	311.517	432.782	RR	0
m12	12	392.765	349.092	RR	0
m12	12	318.717	496.775	RR	0
m12	12	303.886	280.772	RR	0
m12	12	265.891	627.594	RR	0
m12	12	413.442	403.744	RR	0
m12	12	431.868	644.533	RR	0
m12	12	142.921	261.683	RR	0
m12	12	328.802	365.395	RR	0
m12	12	140.632	291.274	RR	0
m12	12	265.438	513.75	RR	0
m12	12	363.845	703.733	RR	0
m12	12	293.47	88.6	RR	0
m12	12	181.775	353.532	RR	0
m12	12	216.917	707.806	RR	0
m12	12	314.019	280.562	RR	0
m12	12	76.4836	458.23	RR	0
m12	12	367.216	254.784	RR	0
m12	12	229.895	352.465	RR	0
m12	12	422.275	609.542	RR	0
m12	12	126.007	298.007	RR	0
m12	12	141.638	736.966	RR	0
m12	12	294.575	93.0088	RR	0
m12	12	181.889	74.1032	RR	0
m12	12	236.67	142.813	RR	0
m12	12	416.169	183.647	RR	0
m12	12	143.544	639.209	RR	0
m12	12	221.328	290.908	RR	0
m12	12	221.942	723.207	RR	0
m12	12	413.678	380.241	RR	0
m12	12	243.443	249.764	RR	0
m12	12	340.773	406.159	RR	0
m12	12	241.386	261.729	RR	0
m12	12	210.073	146.455	RR	0
m12	12	246.505	414.832	RR	0
m12	12	347.535	737.316	RR	0
m12	12	251.036	174.145	RR	0
m12	12	184.579	381.579	RR	0
m12	12	295.472	643.653	RR	0
m12	12	80.1759	418.241	RR	0
m12	12	259.764	477.547	RR	0
m12	12	435.344	382.906	RR	0
m12	12	139.795	240.731	RR	0
m12	12	141.129	255.871	RR	0
m12	12	354.914	721.871	RR	0
m12	12	229.919	198.339	RR	0
m12	12	298.493	428.955	RR	0
m12	12	342.737	593.474	RR	0
m12	12	200.655	713.579	RR	0
m12	12	176.482	476.916	RR	0
m12	12	446.172	140.582	RR	0
m12	12	121.515	262.206	RR	0
m12	12	175.573	527.333	RR	0
m12	12	354.547	277.792	RR	0
m12	12	115.765	69.2605	RR	0
m12	12	439.377	432.361	RR	0
m12	12	453.67	589.67	RR	0
m12	12	255.443	255.852	RR	0
m12	12	184.639	617.566	RR	0
[truncated: 11,007 more rows]

## Sheet: Ext Fig. 7h
mouse	day	cell_category	dist_from_pyr_layer_center
m3	3	RR	1.65203
m3	3	RR	0.526501
m3	3	RR	0.541222
m3	3	RR	0.333729
m3	3	RR	-5.8264
m3	3	RR	-2.27919
m3	3	RR	-0.233326
m3	3	RR	1.22161
m3	3	RR	-6.25959
m3	3	RR	2.79366
m3	3	RR	-5.38652
m3	3	RR	-3.16876
m3	3	RR	0.937538
m3	3	RR	1.30014
m3	3	RR	1.16375
m3	3	RR	-4.97094
m3	3	RR	1.57275
m3	3	RR	-0.544483
m3	3	RR	0.324356
m3	3	RR	-2.79689
m3	3	RR	0.522263
m3	3	RR	2.50356
m3	3	RR	1.49284
m3	3	RR	-2.19956
m3	3	RR	-7.24633
m3	3	RR	0.842472
m3	3	RR	0.572987
m3	3	RR	1.59274
m3	3	RR	1.23187
m3	3	RR	-6.52563
m3	3	RR	-5.56224
m3	3	RR	0.00827026
m3	3	RR	-6.01847
m3	3	RR	-3.61138
m3	3	RR	2.01073
m3	3	RR	0.730453
m3	3	RR	-2.93659
m3	3	RR	-1.63728
m3	3	RR	-0.0643272
m3	3	RR	0.56002
m3	3	RR	0.986748
m3	3	RR	2.22389
m3	3	RR	-1.42398
m3	3	RR	1.11045
m3	3	RR	1.11438
m3	3	RR	0.58036
m3	3	RR	-3.60393
m3	3	RR	-1.81377
m3	3	RR	-0.065609
m3	3	RR	3.00988
m3	3	RR	0.38279
m3	3	RR	-4.07366
m3	3	RR	-4.10061
m3	3	RR	0.883671
m3	3	RR	0.536972
m3	3	RR	0.443882
m3	3	RR	0.570961
m3	3	RR	3.93699
m3	3	RR	1.06834
m3	3	RR	-5.64828
m3	3	RR	1.78046
m3	3	RR	-1.39725
m3	3	RR	-3.46516
m3	3	RR	0.510117
m3	3	RR	-2.24096
m3	5	RR	1.57093
m3	5	RR	-0.450401
m3	5	RR	0.328541
m3	5	RR	0.84227
m3	5	RR	0.132229
m3	5	RR	0.0209427
m3	5	RR	-0.231052
m3	5	RR	1.68917
m3	5	RR	-0.303577
m3	5	RR	1.74025
m3	5	RR	0.324604
m3	5	RR	0.930061
m3	5	RR	1.82075
m3	5	RR	-1.98822
m3	5	RR	4.01857
m3	5	RR	-0.431309
m3	5	RR	-5.62231
m3	5	RR	0.000915527
m3	5	RR	0.237499
m3	5	RR	0.639656
m3	5	RR	1.45043
m3	5	RR	-2.08963
m3	5	RR	0.168339
m3	5	RR	1.13844
m3	5	RR	0.297878
m3	5	RR	4.92772
m3	5	RR	-2.7085
m3	5	RR	1.08303
m3	5	RR	3.2657
m3	5	RR	3.34217
m3	5	RR	-3.12898
m3	5	RR	1.24968
m3	5	RR	-5.23617
m3	5	RR	-2.70051
m3	5	RR	2.5999
m3	5	RR	-2.60881
m3	5	RR	-6.5911
m3	5	RR	-2.6598
m3	5	RR	0.243893
m3	5	RR	-3.62075
m3	5	RR	-6.92092
m3	5	RR	0.451862
m3	5	RR	2.52252
m3	5	RR	-0.201752
m3	5	RR	4.46218
m3	5	RR	2.52168
m3	5	RR	-0.823017
m3	5	RR	1.90381
m3	5	RR	-0.0152359
m3	5	RR	3.21111
m3	5	RR	1.92622
m3	5	RR	3.20137
m3	5	RR	-3.5007
m3	5	RR	0.158588
m3	5	RR	0.00144196
m3	5	RR	2.36059
m3	5	RR	-3.05813
m3	5	RR	-1.56886
m3	5	RR	2.48083
m3	5	RR	0.359509
m3	5	RR	1.12163
m3	7	RR	1.47531
m3	7	RR	0.929249
m3	7	RR	-0.8092
m3	7	RR	0.896362
m3	7	RR	-2.6022
m3	7	RR	-0.354755
m3	7	RR	2.11635
m3	7	RR	2.69878
m3	7	RR	0.661522
m3	7	RR	-0.639534
m3	7	RR	0.789604
m3	7	RR	2.31293
m3	7	RR	-4.17836
m3	7	RR	1.59145
m3	7	RR	2.12206
m3	7	RR	0.526897
m3	7	RR	0.795784
m3	7	RR	-3.36459
m3	7	RR	-3.09795
m3	7	RR	1.55094
m3	7	RR	1.09494
m3	7	RR	-6.401
m3	7	RR	1.74023
m3	7	RR	-1.39314
m3	7	RR	-0.412319
m3	7	RR	-4.44908
m3	7	RR	0.279003
m3	7	RR	-7.46108
m3	7	RR	-2.86608
m3	7	RR	0.519474
m3	7	RR	0.893818
m3	7	RR	0.376431
m3	7	RR	-1.75196
m3	7	RR	-1.53856
m3	7	RR	1.55725
m3	7	RR	0.795532
m3	7	RR	0.143646
m3	7	RR	-0.88245
m3	7	RR	0.173298
m3	7	RR	-3.55454
m3	7	RR	2.476
m3	7	RR	-0.692265
m3	7	RR	-4.219
m3	7	RR	-4.49399
m3	7	RR	1.71566
m3	7	RR	-2.94477
m3	7	RR	0.606144
m3	7	RR	-3.00517
m3	7	RR	0.456635
m3	7	RR	0.733894
m3	7	RR	-2.43053
m3	7	RR	0.313313
m3	7	RR	-7.16031
m3	7	RR	-1.36181
m3	7	RR	-0.184765
m3	7	RR	-3.92019
m3	7	RR	-0.975296
m3	7	RR	-6.27341
m3	7	RR	-1.87154
m3	7	RR	1.98346
m3	7	RR	1.20836
m3	7	RR	1.11695
m3	7	RR	0.162186
m3	7	RR	0.971962
m3	7	RR	1.55527
m3	7	RR	-1.18441
m3	7	RR	-2.62338
m3	7	RR	-4.30807
m3	7	RR	2.26374
m3	7	RR	-6.08685
m3	8	RR	-5.7307
m3	8	RR	-3.52248
m3	8	RR	-0.324894
m3	8	RR	0.844906
m3	8	RR	-1.55785
m3	8	RR	2.35986
m3	8	RR	1.43019
m3	8	RR	2.01954
m3	8	RR	0.744633
m3	8	RR	1.80057
m3	8	RR	0.674278
m3	8	RR	-4.6764
m3	8	RR	0.740318
m3	8	RR	0.704697
m3	8	RR	-2.85324
m3	8	RR	-5.28921
m3	8	RR	1.44881
m3	8	RR	2.01258
m3	8	RR	1.42491
m3	8	RR	-1.92743
m3	8	RR	1.02079
m3	8	RR	0.83791
m3	8	RR	-3.58246
m3	8	RR	0.940487
m3	8	RR	0.966129
m3	8	RR	0.672085
m3	8	RR	-2.52342
m3	8	RR	-3.2112
m3	8	RR	0.825985
m3	8	RR	0.339199
m3	8	RR	2.13299
m3	8	RR	0.587959
m3	8	RR	-5.11594
m3	8	RR	-0.041153
m3	8	RR	1.24749
m3	8	RR	1.14112
m3	8	RR	-4.85221
m3	8	RR	-1.64119
m3	8	RR	0.886311
m3	8	RR	-0.808895
m3	8	RR	0.823093
m3	8	RR	-0.488712
m3	8	RR	1.16791
m3	8	RR	-4.29709
m3	8	RR	-1.46837
m3	8	RR	-4.99088
m3	8	RR	0.557903
m3	8	RR	0.217606
m3	8	RR	-5.70823
m3	8	RR	1.07993
m3	8	RR	0.483578
m3	8	RR	-1.42419
m3	8	RR	-0.928093
m3	8	RR	1.38482
m3	8	RR	1.47161
m3	8	RR	1.23556
m3	10	RR	1.87722
m3	10	RR	-1.23873
m3	10	RR	2.57055
m3	10	RR	-1.89091
m3	10	RR	-4.1086
m3	10	RR	0.809816
m3	10	RR	0.489565
m3	10	RR	0.642084
m3	10	RR	-7.06716
m3	10	RR	-0.0790768
m3	10	RR	0.459063
m3	10	RR	-3.13199
m3	10	RR	-0.51298
m3	10	RR	1.96654
m3	10	RR	1.46749
m3	10	RR	-0.956358
m3	10	RR	-6.55727
m3	10	RR	-1.01308
m3	10	RR	2.90388
m3	10	RR	0.779272
m3	10	RR	-3.03377
m3	10	RR	-6.93035
m3	10	RR	3.06153
m3	10	RR	1.65508
m3	10	RR	0.0612507
m3	10	RR	-0.365664
m3	10	RR	0.606699
m3	10	RR	0.486021
m3	10	RR	-2.69008
m3	10	RR	-0.313581
m3	10	RR	0.790274
m3	10	RR	1.40159
m3	10	RR	1.02458
m3	10	RR	-3.70864
m3	10	RR	1.83211
m3	10	RR	0.779963
m3	10	RR	2.32612
m3	10	RR	1.76781
m3	10	RR	0.955961
m3	10	RR	-0.292734
m3	10	RR	0.944815
m3	10	RR	0.261339
m3	10	RR	-2.12856
m3	10	RR	0.211203
m3	10	RR	2.75475
m3	10	RR	-0.738554
m3	10	RR	0.935259
m3	10	RR	-0.154879
m3	10	RR	-0.445288
m3	10	RR	-2.47683
m3	10	RR	-3.80403
m3	10	RR	0.971907
m3	10	RR	2.73998
m3	10	RR	1.10354
m3	10	RR	3.0093
m3	10	RR	3.27061
m3	10	RR	-0.81687
m3	10	RR	2.30112
m3	10	RR	3.04075
m3	10	RR	3.78994
m3	10	RR	1.05619
m3	10	RR	0.363245
m3	12	RR	0.816742
m3	12	RR	3.90483
m3	12	RR	-0.86166
m3	12	RR	-5.35379
m3	12	RR	-6.93075
m3	12	RR	-7.05501
m3	12	RR	0.761234
m3	12	RR	-3.14572
m3	12	RR	-7.19212
m3	12	RR	0.640869
m3	12	RR	0.952168
m3	12	RR	-5.36351
m3	12	RR	1.17704
m3	12	RR	0.307522
m3	12	RR	1.21371
m3	12	RR	1.71848
m3	12	RR	-3.95601
m3	12	RR	-5.12281
m3	12	RR	-3.15718
m3	12	RR	-3.32911
m3	12	RR	-3.87477
m3	12	RR	-1.73903
m3	12	RR	-1.18799
m3	12	RR	0.678391
m3	12	RR	0.834888
m3	12	RR	-5.24303
m3	12	RR	4.10589
m3	12	RR	-7.53931
m3	12	RR	-3.52213
m3	12	RR	0.169594
m3	12	RR	3.06318
m3	12	RR	3.03771
m3	12	RR	-3.78963
m3	12	RR	-1.53583
m3	12	RR	-1.25309
m3	12	RR	3.22367
m3	12	RR	0.731453
m3	12	RR	2.95582
m3	12	RR	-6.19218
m3	12	RR	-1.66034
m3	12	RR	-2.40788
m3	12	RR	-0.543179
m3	14	RR	1.08517
m3	14	RR	0.894077
m3	14	RR	-3.54125
m3	14	RR	0.168354
m3	14	RR	3.12646
m3	14	RR	0.379799
m3	14	RR	-0.879551
m3	14	RR	1.38889
m3	14	RR	2.8336
m3	14	RR	-3.5882
m3	14	RR	0.674976
m3	14	RR	2.77599
m3	14	RR	-1.95324
m3	14	RR	-0.774181
m3	14	RR	-4.27277
m3	14	RR	-2.30499
m3	14	RR	-5.64585
m3	14	RR	3.08985
m3	14	RR	1.80704
m3	14	RR	0.817726
m3	14	RR	0.968422
m3	14	RR	-4.05197
m3	14	RR	-2.88298
m3	14	RR	-4.65747
m3	14	RR	1.5858
m3	14	RR	0.288002
m3	14	RR	-0.490246
m3	14	RR	2.3268
m3	14	RR	-0.446701
m3	14	RR	-6.27879
m3	14	RR	2.6824
m3	14	RR	-1.23779
m3	14	RR	1.33183
m3	14	RR	2.80434
m3	14	RR	-0.7756
m3	14	RR	0.0657997
m3	14	RR	-2.24174
m3	14	RR	2.27184
m3	14	RR	0.703884
m3	14	RR	-1.14088
m3	14	RR	-1.75822
m3	14	RR	-2.54125
m3	14	RR	-0.0216904
m3	14	RR	1.01744
m3	14	RR	1.15915
m3	14	RR	-0.668415
m3	14	RR	1.52273
m3	14	RR	1.42688
m3	14	RR	-4.42494
m3	14	RR	-5.7117
m3	14	RR	0.638371
m3	14	RR	-0.171932
m3	14	RR	-4.19061
m3	14	RR	-1.81543
m3	14	RR	-0.0416565
m3	14	RR	0.926186
m3	14	RR	1.19615
m3	14	RR	2.98682
m3	14	RR	0.901108
m3	14	RR	1.5904
m3	14	RR	3.8549
m3	14	RR	0.967342
m3	14	RR	0.0786514
m3	14	RR	2.89125
m3	14	RR	0.757175
m3	14	RR	3.89455
m3	14	RR	-3.97275
m3	14	RR	-6.14778
m3	14	RR	2.05813
m3	14	RR	1.14045
m3	14	RR	-0.0418663
m4	3	RR	-4.05837
m4	3	RR	-5.50107
m4	3	RR	-2.72255
m4	3	RR	-4.72082
m4	3	RR	-4.45788
m4	3	RR	-1.31611
m4	3	RR	2.98662
m4	3	RR	-1.87689
m4	3	RR	-5.04558
m4	3	RR	-6.03735
m4	3	RR	2.18663
m4	3	RR	-5.74902
m4	3	RR	3.73957
m4	3	RR	0.651268
m4	3	RR	0
m4	3	RR	-0.519527
m4	3	RR	7.06859
m4	3	RR	-4.63656
m4	3	RR	-6.97071
m4	3	RR	4.88909
m4	3	RR	-1.2581
m4	3	RR	-1.33638
m4	3	RR	-6.21635
m4	3	RR	-2.35207
m4	3	RR	2.30848
m4	3	RR	-0.692348
m4	3	RR	4.23661
m4	3	RR	5.55695
m4	3	RR	2.7204
m4	3	RR	0.0865669
m4	3	RR	-4.90051
m4	3	RR	4.18954
m4	3	RR	3.42507
m4	3	RR	3.58219
m4	3	RR	-1.42257
m4	3	RR	-4.05753
m4	3	RR	5.71299
m4	3	RR	4.37252
m4	3	RR	3.51424
m4	3	RR	2.0496
m4	3	RR	1.80146
m4	3	RR	3.70626
m4	3	RR	7.01152
m4	3	RR	-5.73314
m4	3	RR	0.800804
m4	3	RR	-5.07602
m4	3	RR	6.14196
m4	3	RR	-4.37333
m4	3	RR	4.50298
m4	3	RR	6.36796
m4	3	RR	-0.604088
m4	3	RR	4.32853
m4	3	RR	3.26245
m4	3	RR	2.97976
m4	3	RR	5.80956
m4	3	RR	2.08115
m4	3	RR	2.2548
m4	3	RR	1.52213
m4	3	RR	1.41919
m4	3	RR	4.8242
m4	3	RR	-0.70174
m4	3	RR	1.24431
m4	3	RR	-4.7187
m4	3	RR	0.932163
m4	3	RR	3.7703
m4	3	RR	2.4134
m4	3	RR	-0.380268
m4	3	RR	2.14761
m4	3	RR	-4.85765
m4	3	RR	2.70818
m4	3	RR	-5.26652
m4	3	RR	-2.83441
m4	3	RR	3.64203
m4	3	RR	-5.85191
m4	3	RR	7.3998
m4	3	RR	2.07985
m4	3	RR	4.09296
m4	3	RR	-1.66387
m4	5	RR	-3.72153
m4	5	RR	-0.169916
m4	5	RR	-3.55557
m4	5	RR	5.11067
m4	5	RR	-6.57489
m4	5	RR	0.0350895
m4	5	RR	-2.98647
m4	5	RR	-0.506514
m4	5	RR	0.627779
m4	5	RR	5.07995
m4	5	RR	0.153673
m4	5	RR	7.87832
m4	5	RR	7.2836
m4	5	RR	-3.54748
m4	5	RR	-0.476057
m4	5	RR	-1.51064
m4	5	RR	-0.958422
m4	5	RR	-0.757769
m4	5	RR	-4.09717
m4	5	RR	6.3522
m4	5	RR	-3.0197
m4	5	RR	-5.88709
m4	5	RR	1.45925
m4	5	RR	-4.7402
m4	5	RR	6.61873
m4	5	RR	-4.96733
m4	5	RR	-4.40653
m4	5	RR	-1.70106
m4	5	RR	-5.23275
m4	5	RR	-4.1618
m4	5	RR	3.07578
m4	5	RR	7.36588
m4	5	RR	1.124
m4	5	RR	1.22525
m4	5	RR	-3.62676
m4	5	RR	6.56444
m4	5	RR	-0.184164
m4	5	RR	-5.89333
m4	5	RR	5.30013
m4	5	RR	4.75562
m4	5	RR	1.59795
m4	5	RR	-0.638922
m4	5	RR	3.3654
m4	5	RR	1.25561
m4	5	RR	4.12772
m4	5	RR	4.49153
m4	5	RR	-3.05039
m4	5	RR	1.25719
m4	5	RR	1.51642
m4	5	RR	1.72002
m4	5	RR	2.32789
m4	5	RR	-0.917204
m4	7	RR	2.22891
m4	7	RR	-3.19209
m4	7	RR	2.40225
m4	7	RR	-4.72137
m4	7	RR	-4.35986
m4	7	RR	2.36085
m4	7	RR	-5.70602
m4	7	RR	-2.06161
m4	7	RR	-4.16942
m4	7	RR	1.51072
m4	7	RR	0
m4	7	RR	-4.46553
m4	7	RR	2.14688
m4	7	RR	-2.16962
m4	7	RR	2.86446
m4	7	RR	1.74883
m4	7	RR	-2.78483
m4	7	RR	-0.233368
m4	7	RR	-4.6702
m4	7	RR	-2.34233
m4	7	RR	-4.33842
m4	7	RR	3.82064
m4	7	RR	-5.82561
m4	7	RR	6.78794
m4	7	RR	-1.1859
m4	7	RR	6.3288
m4	7	RR	2.66551
m4	7	RR	4.14143
m4	7	RR	-2.4057
m4	7	RR	2.82782
m4	7	RR	-2.7723
m4	7	RR	-5.7497
m4	7	RR	0.626179
m4	8	RR	-3.15033
m4	8	RR	4.52067
m4	8	RR	-4.35463
m4	8	RR	-5.67356
m4	8	RR	3.63955
m4	8	RR	4.03054
m4	8	RR	-4.28714
m4	8	RR	-3.78383
m4	8	RR	-2.85128
m4	8	RR	3.48019
m4	8	RR	-6.34029
m4	8	RR	-4.11223
m4	8	RR	5.34421
m4	8	RR	7.69156
m4	8	RR	-5.68631
m4	8	RR	-3.75169
m4	8	RR	1.68124
m4	8	RR	1.73899
m4	8	RR	-3.9002
m4	8	RR	-0.0899658
m4	8	RR	-6.3124
m4	8	RR	-4.76445
m4	8	RR	6.23165
m4	8	RR	-3.70408
m4	8	RR	2.46518
m4	8	RR	1.97993
m4	8	RR	2.03312
m4	8	RR	-5.70916
m4	8	RR	2.06988
m4	8	RR	-4.59737
m4	8	RR	-2.03242
m4	8	RR	7.12351
m4	8	RR	1.19466
m4	8	RR	3.32858
m4	8	RR	-4.50666
m4	8	RR	4.37169
m4	8	RR	-0.146549
m4	8	RR	-4.85655
m4	8	RR	-2.14948
m4	8	RR	-2.18057
m4	8	RR	1.84787
m4	8	RR	-6.24472
m4	8	RR	2.49323
m4	8	RR	-6.54321
m4	8	RR	-1.68771
m4	8	RR	3.60686
m4	8	RR	0.996616
m4	8	RR	1.41295
m4	8	RR	6.87694
m4	8	RR	0.53286
m4	8	RR	2.63936
m4	10	RR	4.22275
m4	10	RR	5.89118
m4	10	RR	-1.63301
m4	10	RR	-4.83033
m4	10	RR	-0.965086
m4	10	RR	-5.8179
m4	10	RR	-1.76006
m4	10	RR	1.38257
m4	10	RR	7.56655
m4	10	RR	7.12325
m4	10	RR	-1.72473
m4	10	RR	1.48769
m4	10	RR	2.78929
m4	10	RR	4.88314
m4	10	RR	1.33443
m4	10	RR	-4.56502
m4	10	RR	1.94253
m4	10	RR	-2.87488
m4	10	RR	-5.9162
m4	10	RR	-2.58583
m4	10	RR	-4.68517
m4	10	RR	-2.56285
m4	10	RR	2.44495
m4	10	RR	-1.7068
m4	10	RR	3.43995
m4	10	RR	-3.87675
m4	10	RR	2.51916
m4	10	RR	6.41215
m4	10	RR	2.85956
m4	10	RR	2.08726
m4	10	RR	7.17332
m4	10	RR	3.04946
m4	10	RR	-0.141783
m4	10	RR	4.07151
m4	10	RR	3.94359
m4	10	RR	4.96973
m4	10	RR	-1.12399
m4	10	RR	2.96151
m4	12	RR	-4.66667
m4	12	RR	-3.1029
m4	12	RR	0.621948
m4	12	RR	-4.73497
m4	12	RR	0.926956
m4	12	RR	-2.89201
m4	12	RR	0.262207
m4	12	RR	-5.31365
m4	12	RR	-0.726292
m4	12	RR	-6.19709
m4	12	RR	7.37778
m4	12	RR	-1.8549
m4	12	RR	2.61243
m4	12	RR	2.91304
m4	12	RR	-0.159344
m4	12	RR	-2.01995
m4	12	RR	4.67909
m4	12	RR	3.88429
m4	12	RR	-2.94097
m4	12	RR	5.25644
m4	12	RR	-2.77924
m4	12	RR	5.76362
m4	12	RR	-3.80581
m4	12	RR	0.423122
m4	12	RR	-4.19313
m4	12	RR	1.16821
m4	12	RR	2.23959
m4	12	RR	-6.63669
m4	12	RR	-0.796513
m4	12	RR	-0.100384
m4	12	RR	-1.39921
m4	12	RR	1.47969
m4	12	RR	2.62869
m4	12	RR	4.58812
m4	14	RR	-1.866
m4	14	RR	-5.21633
m4	14	RR	1.44324
m4	14	RR	-4.67083
m4	14	RR	-6.88379
m4	14	RR	2.89415
m4	14	RR	-6.83267
m4	14	RR	2.86302
m4	14	RR	-4.98707
m4	14	RR	-6.75739
m4	14	RR	-4.87594
m4	14	RR	-2.59774
m4	14	RR	-5.64557
m4	14	RR	-2.78292
m4	14	RR	-0.619806
m4	14	RR	-0.0819836
m4	14	RR	3.39127
m4	14	RR	6.75422
m4	14	RR	-5.23731
m4	14	RR	-4.44578
m4	14	RR	1.18008
m4	14	RR	-0.331053
m4	14	RR	1.29447
m4	14	RR	3.12576
m4	14	RR	-4.5298
m4	14	RR	-5.79595
m4	14	RR	-4.9888
m4	14	RR	3.54709
m4	14	RR	-4.44602
m4	14	RR	-6.00257
m4	14	RR	1.54532
m4	14	RR	1.26457
m4	14	RR	7.06211
m4	14	RR	-2.76195
m4	14	RR	-3.72929
m4	14	RR	-4.64245
m4	14	RR	0.920317
m4	14	RR	-1.21667
m4	14	RR	-0.0659275
m4	14	RR	-1.20128
m4	14	RR	-5.49356
m4	14	RR	2.90064
m4	14	RR	-2.43959
m4	14	RR	1.88843
m4	14	RR	-1.23962
m4	14	RR	1.41572
m4	14	RR	-0.860098
m4	14	RR	1.39208
m4	14	RR	5.73803
m4	14	RR	-1.32075
m4	14	RR	-7.24088
m4	14	RR	-3.85765
m4	14	RR	0.571093
m4	14	RR	0.874846
m4	14	RR	1.25263
m4	14	RR	1.86246
m4	14	RR	-5.36262
m4	14	RR	-4.98125
m4	14	RR	2.49069
m4	14	RR	0.121965
m4	14	RR	-5.01935
m4	14	RR	-3.75836
m4	14	RR	-0.744989
m4	14	RR	-5.88677
m4	14	RR	0.615049
m4	14	RR	-0.236002
m4	14	RR	-5.82979
m4	14	RR	0.380304
m4	14	RR	2.73096
m4	14	RR	-0.166666
m4	14	RR	0.269274
m4	14	RR	-6.90532
m4	14	RR	1.98096
m4	14	RR	6.81829
m4	14	RR	-1.04451
m4	14	RR	-1.84616
m4	14	RR	-3.23055
m4	14	RR	6.72681
m4	14	RR	1.83209
m4	14	RR	2.8703
m7	3	RR	-0.573883
m7	3	RR	0.827503
m7	3	RR	2.54328
m7	3	RR	0.0308113
m7	3	RR	-0.0193863
m7	3	RR	0.10619
m7	3	RR	-1.65826
m7	3	RR	-2.40741
m7	3	RR	-0.479309
m7	3	RR	-2.14221
m7	3	RR	2.69237
m7	3	RR	3.60798
m7	3	RR	-0.401772
m7	3	RR	-1.96241
m7	3	RR	-5.06322
m7	3	RR	2.79336
m7	3	RR	1.64124
m7	3	RR	3.88166
m7	3	RR	-2.54758
m7	3	RR	0.50473
m7	3	RR	-2.18283
m7	3	RR	-1.64946
m7	3	RR	-0.429394
m7	3	RR	-2.06314
m7	3	RR	2.55453
m7	3	RR	-3.97426
m7	3	RR	-1.82532
m7	3	RR	2.34615
m7	3	RR	-3.29238
m7	3	RR	-5.10677
m7	3	RR	0.0838394
m7	3	RR	-2.71176
m7	3	RR	-0.450809
m7	3	RR	-2.02177
m7	3	RR	-4.91538
m7	3	RR	0.0852776
m7	3	RR	4.61926
m7	3	RR	-5.85699
m7	3	RR	-0.436691
m7	3	RR	-2.2389
m7	3	RR	-2.79781
m7	3	RR	-2.21806
m7	3	RR	-3.17192
m7	3	RR	-4.17372
m7	3	RR	-2.91637
m7	3	RR	-4.57272
m7	3	RR	-3.01448
m7	3	RR	-1.20768
m7	3	RR	1.61039
m7	3	RR	-2.82211
m7	3	RR	1.43065
m7	3	RR	4.51037
m7	3	RR	2.45083
m7	3	RR	0.203346
m7	3	RR	-6.10618
m7	3	RR	3.65518
m7	3	RR	0.677338
m7	3	RR	-1.71561
m7	3	RR	1.88107
m7	3	RR	3.27105
m7	3	RR	2.21511
m7	3	RR	2.64966
m7	3	RR	-0.75906
m7	3	RR	1.01771
m7	5	RR	3.84915
m7	5	RR	-0.143593
m7	5	RR	-2.55959
m7	5	RR	-1.45259
m7	5	RR	1.32978
m7	5	RR	2.95223
m7	5	RR	-4.65203
m7	5	RR	-0.651367
m7	5	RR	0.326038
m7	5	RR	-3.65124
m7	5	RR	1.22174
m7	5	RR	-0.0254211
m7	5	RR	-5.12516
m7	5	RR	-2.10699
m7	5	RR	0.173824
m7	5	RR	-2.16689
m7	5	RR	-1.13985
m7	5	RR	2.60087
m7	5	RR	-1.74411
m7	5	RR	-2.33643
m7	5	RR	1.22159
m7	5	RR	1.45554
m7	5	RR	-0.0697937
m7	5	RR	-2.75607
m7	5	RR	4.88947
m7	5	RR	-0.0181007
m7	5	RR	1.69218
m7	5	RR	-5.31865
m7	5	RR	4.66993
m7	5	RR	2.77567
m7	5	RR	-4.51455
m7	5	RR	4.62446
m7	5	RR	2.54972
m7	5	RR	0.0105324
m7	5	RR	2.72531
m7	5	RR	3.96675
m7	5	RR	1.02807
m7	5	RR	2.76645
m7	5	RR	-3.24609
m7	7	RR	4.38661
m7	7	RR	-3.92773
m7	7	RR	-0.380196
m7	7	RR	-0.613213
m7	7	RR	0.00444412
m7	7	RR	3.48925
m7	7	RR	-0.928375
m7	7	RR	-1.42818
m7	7	RR	2.35773
m7	7	RR	3.83387
m7	7	RR	-1.03316
m7	7	RR	0.481792
m7	7	RR	-0.590931
m7	7	RR	1.83804
m7	7	RR	-3.94042
m7	7	RR	0.135242
m7	7	RR	2.0391
m7	7	RR	-0.518311
m7	7	RR	0.811417
m7	7	RR	-0.773861
m7	7	RR	-0.460094
m7	7	RR	0.149265
m7	7	RR	-1.48861
m7	7	RR	2.9568
m7	7	RR	2.437
m7	7	RR	-4.13391
m7	7	RR	2.92033
m7	7	RR	-0.939972
m7	7	RR	-4.60915
m7	7	RR	0.677338
m7	7	RR	-0.0483208
m7	7	RR	-0.647156
m7	7	RR	3.17777
m7	7	RR	-0.655426
m7	7	RR	-3.79684
m7	7	RR	2.67035
m7	7	RR	-1.17828
m7	7	RR	0.944771
m7	8	RR	-1.21407
m7	8	RR	4.35928
m7	8	RR	-1.11803
m7	8	RR	-2.65646
m7	8	RR	-5.1109
m7	8	RR	-0.389431
m7	8	RR	-2.26287
m7	8	RR	-1.55366
m7	8	RR	-6.09573
m7	8	RR	-0.56572
m7	8	RR	2.39709
m7	8	RR	-0.875114
m7	8	RR	1.95274
m7	8	RR	0.607384
m7	8	RR	3.31606
m7	8	RR	1.36332
m7	8	RR	-2.82758
m7	8	RR	-1.14701
m7	8	RR	-2.00852
m7	8	RR	-0.60622
m7	8	RR	0.440533
m7	8	RR	2.84822
m7	8	RR	3.02149
m7	8	RR	-4.79601
m7	8	RR	-1.60152
m7	8	RR	-1.45201
m7	8	RR	-0.492313
m7	8	RR	-1.47844
m7	8	RR	1.86922
m7	8	RR	4.01668
m7	8	RR	1.90508
m7	8	RR	-4.08643
m7	8	RR	2.73223
m7	8	RR	3.03634
m7	8	RR	-0.0480766
m7	8	RR	2.95822
m7	8	RR	4.97003
m7	8	RR	-2.94583
m7	8	RR	0.798634
m7	8	RR	-1.92769
m7	8	RR	1.36079
m7	8	RR	2.54742
m7	8	RR	2.0472
m7	8	RR	-1.17727
m7	8	RR	3.25693
m7	8	RR	-3.31217
m7	8	RR	1.55267
m7	8	RR	2.24254
m7	8	RR	0.639393
m7	8	RR	0.134083
m7	8	RR	3.70001
m7	8	RR	-1.64646
m7	8	RR	-0.27282
m7	8	RR	-1.189
m7	8	RR	-0.371979
m7	8	RR	-1.39488
m7	8	RR	4.04382
m7	8	RR	1.59431
m7	8	RR	-3.5196
m7	8	RR	-4.55478
m7	8	RR	0.80225
m7	8	RR	3.24574
m7	8	RR	3.53875
m7	8	RR	-1.14101
m7	8	RR	-2.42367
m7	8	RR	0.0767326
m7	8	RR	-0.428738
m7	8	RR	0.489662
m7	8	RR	0.230442
m7	8	RR	3.29833
m7	8	RR	2.84745
m7	8	RR	4.78182
m7	8	RR	0.56596
m7	8	RR	0.694374
m7	8	RR	-4.6847
m7	8	RR	-1.36187
m7	8	RR	-3.65351
m7	8	RR	-0.378357
m7	8	RR	3.16471
m7	8	RR	0.972538
m7	8	RR	-2.2923
m7	8	RR	-3.65722
m7	8	RR	3.82294
m7	8	RR	2.29953
m7	8	RR	-2.06294
m7	8	RR	-2.37813
m7	8	RR	-0.339588
m7	8	RR	5.07084
m7	8	RR	-2.16178
m7	8	RR	0.270233
m7	8	RR	3.42102
m7	8	RR	2.52762
m7	8	RR	-0.830318
m7	8	RR	4.83705
m7	8	RR	3.76458
m7	8	RR	-0.335499
m7	8	RR	2.9086
m7	8	RR	0.806065
m7	10	RR	-0.0181198
m7	10	RR	2.23416
m7	10	RR	1.701
m7	10	RR	-5.9509
m7	10	RR	1.09991
m7	10	RR	3.49009
m7	10	RR	1.68705
m7	10	RR	-0.400688
m7	10	RR	2.22492
m7	10	RR	-2.68192
m7	10	RR	-2.63973
m7	10	RR	-3.52893
m7	10	RR	1.332
m7	10	RR	3.33733
m7	10	RR	3.32946
m7	10	RR	-0.658226
m7	10	RR	-3.0714
m7	10	RR	-0.760098
m7	10	RR	0.719318
m7	10	RR	0.268402
m7	10	RR	1.6468
m7	10	RR	5.14075
m7	10	RR	-3.033
m7	10	RR	-3.41842
m7	10	RR	1.10543
m7	10	RR	-0.83424
m7	10	RR	0.999142
m7	10	RR	-1.03833
m7	10	RR	2.83289
m7	10	RR	-0.352165
m7	10	RR	-0.527126
m7	10	RR	-0.362389
m7	10	RR	-0.818596
m7	10	RR	0.284019
m7	10	RR	3.58816
m7	10	RR	1.09846
m7	10	RR	-0.58799
m7	10	RR	0.611473
m7	10	RR	1.25812
m7	10	RR	-3.38993
m7	10	RR	-0.973831
m7	10	RR	0.165638
m7	10	RR	-1.06808
m7	10	RR	-2.12648
m7	10	RR	0.344147
m7	10	RR	0.477489
m7	10	RR	1.77646
m7	10	RR	0.672955
m7	10	RR	3.55976
m7	10	RR	0.582336
m7	10	RR	-2.52694
m7	10	RR	-1.00456
m7	10	RR	2.68541
m7	10	RR	1.34312
m7	10	RR	-1.91322
m7	10	RR	2.40552
m7	10	RR	4.71535
m7	10	RR	0.745544
m7	10	RR	5.34293
m7	10	RR	1.97837
m7	10	RR	4.12574
m7	10	RR	-0.0888252
m7	10	RR	-2.59649
m7	10	RR	-2.28054
m7	10	RR	-1.43119
m7	10	RR	1.57167
m7	10	RR	-1.51767
m7	10	RR	-2.91118
m7	10	RR	-2.9024
m7	10	RR	1.92966
m7	10	RR	-0.114761
m7	12	RR	-5.72363
m7	12	RR	2.51257
m7	12	RR	-0.0632133
m7	12	RR	0.611126
m7	12	RR	-0.103161
m7	12	RR	-0.0702171
m7	12	RR	-0.877762
m7	12	RR	1.82529
m7	12	RR	-3.32338
m7	12	RR	-0.560028
m7	12	RR	2.11781
m7	12	RR	-2.53374
m7	12	RR	-3.06669
m7	12	RR	0.692181
m7	12	RR	1.99723
m7	12	RR	-2.6661
m7	12	RR	2.27135
m7	12	RR	-2.37164
m7	12	RR	4.56761
m7	12	RR	-2.57961
m7	12	RR	-0.188232
m7	12	RR	2.73954
m7	12	RR	0.536575
m7	12	RR	-2.96481
m7	12	RR	-3.22617
m7	12	RR	-5.26835
m7	12	RR	0.468731
m7	12	RR	2.76192
m7	12	RR	1.51621
m7	14	RR	3.48557
m7	14	RR	-4.55475
m7	14	RR	0.000440598
m7	14	RR	-2.89511
m7	14	RR	-0.700853
m7	14	RR	1.01124
m7	14	RR	0.643885
m7	14	RR	-0.719439
m7	14	RR	3.04035
m7	14	RR	-4.7806
m7	14	RR	-0.963919
m7	14	RR	-3.49282
m7	14	RR	3.12217
m7	14	RR	-4.49615
m7	14	RR	-1.19475
m7	14	RR	2.91368
m7	14	RR	-4.31787
m7	14	RR	-2.72768
m7	14	RR	-3.79524
m7	14	RR	0.22172
m7	14	RR	2.5693
m7	14	RR	4.86396
m7	14	RR	1.69891
m7	14	RR	-0.620054
m7	14	RR	4.56368
m7	14	RR	-4.44245
m7	14	RR	2.43207
m7	14	RR	-3.20217
m7	14	RR	0.0511532
m7	14	RR	1.56465
m7	14	RR	0.156977
m7	14	RR	1.05868
m7	14	RR	-5.67057
m7	14	RR	-0.0933933
m7	14	RR	-0.265898
m7	14	RR	2.50715
m7	14	RR	3.31204
m7	14	RR	-5.52342
m7	14	RR	-1.70117
m7	14	RR	-0.372149
m7	14	RR	-4.68138
m7	14	RR	-3.35845
m7	14	RR	-6.31656
m7	14	RR	1.21691
m7	14	RR	-0.000440598
m7	14	RR	-0.455393
m7	14	RR	-1.9549
m7	14	RR	1.51695
m7	14	RR	5.14364
m7	14	RR	-2.42827
m7	14	RR	-0.362829
m7	14	RR	-5.6265
m7	14	RR	-5.67085
m7	14	RR	1.5246
m7	14	RR	-4.51004
m7	14	RR	0.0759678
m7	14	RR	-3.85357
m7	14	RR	-2.08644
m7	14	RR	-0.903601
m7	14	RR	1.00804
m7	14	RR	0.636023
m7	14	RR	-2.7165
m7	14	RR	-0.253428
m7	14	RR	3.30764
m7	14	RR	0.0685368
m7	14	RR	-0.395662
m7	14	RR	0.984041
m7	14	RR	4.80973
m7	14	RR	-1.76216
m7	14	RR	-4.94942
m7	14	RR	1.31571
m7	14	RR	-0.14126
m7	14	RR	3.52883
m7	14	RR	-1.90608
m7	14	RR	5.71719
m7	14	RR	-0.227186
m7	14	RR	2.63654
m7	14	RR	2.15841
m7	14	RR	-3.87573
m11	3	RR	0.469318
m11	3	RR	-0.470055
m11	3	RR	-0.418282
m11	3	RR	-1.37323
m11	3	RR	-1.38641
m11	3	RR	-1.18764
m11	3	RR	-1.50288
m11	3	RR	-1.41443
m11	3	RR	3.33185
m11	3	RR	-1.48386
m11	3	RR	0.496784
m11	5	RR	-1.01258
m11	5	RR	0.709965
m11	5	RR	2.00417
m11	5	RR	3.37957
m11	5	RR	-0.903522
m11	5	RR	0.864231
m11	5	RR	-1.7227
m11	5	RR	0.856506
m11	5	RR	0.480465
m11	5	RR	-0.900063
m11	5	RR	-0.814491
m11	7	RR	0.315235
m11	7	RR	-0.381435
m11	7	RR	0.282623
m11	7	RR	-1.28992
m11	7	RR	0.0856171
m11	7	RR	-1.53951
m11	7	RR	-1.44818
m11	7	RR	0.316833
m11	7	RR	-0.290195
m11	7	RR	-0.820766
m11	7	RR	-0.592983
m11	7	RR	0.0117226
m11	7	RR	-1.41392
m11	7	RR	1.51772
m11	7	RR	-0.0890656
m11	7	RR	0.430752
m11	7	RR	-1.1031
m11	7	RR	0.0943451
m11	7	RR	-0.846035
m11	7	RR	-0.812813
m11	7	RR	1.19246
m11	7	RR	-0.663975
m11	8	RR	-0.243744
m11	8	RR	0.494194
m11	8	RR	-1.68755
m11	8	RR	-0.545788
m11	8	RR	0.328163
m11	8	RR	-0.165089
m11	8	RR	0.032341
m11	8	RR	0.85355
m11	8	RR	-1.48024
m11	8	RR	0.016758
m11	8	RR	-2.15387
m11	8	RR	0.835983
m11	8	RR	-0.479774
m11	8	RR	-1.25841
m11	8	RR	4.12613
m11	8	RR	2.31378
m11	8	RR	-0.836044
m11	8	RR	-0.261295
m11	10	RR	0.567032
m11	10	RR	0.730736
m11	10	RR	0.263676
m11	10	RR	-1.63856
m11	10	RR	-0.147644
m11	10	RR	0.578304
m11	10	RR	0.00427246
m11	10	RR	-0.157505
m11	10	RR	0.717442
m11	10	RR	0.284145
m11	10	RR	-0.790356
m11	10	RR	0.212368
m11	10	RR	0.255684
m11	10	RR	1.25885
m11	12	RR	0.940556
m11	12	RR	3.35834
m11	12	RR	3.44488
m11	12	RR	-1.20757
m11	12	RR	-0.285095
m11	12	RR	0.935738
m11	12	RR	0.569305
m11	12	RR	0.832077
m11	12	RR	0.846252
m11	12	RR	0.519489
m11	12	RR	-1.64583
m11	12	RR	0
m11	12	RR	0.923416
m11	12	RR	0.0688095
m11	12	RR	-1.61003
m11	12	RR	-2.03911
m11	12	RR	0.331646
m11	12	RR	-0.440617
m11	12	RR	-1.97082
m11	12	RR	-0.492176
m11	12	RR	4.19244
m11	12	RR	6.27884
m11	12	RR	-0.365379
m11	12	RR	5.0782
m11	12	RR	3.01308
m11	12	RR	0.230625
m11	12	RR	0.742104
m11	12	RR	-1.36474
m11	12	RR	-1.35147
m11	12	RR	2.34181
m11	14	RR	-1.69931
m11	14	RR	-1.53315
m11	14	RR	0.833744
m11	14	RR	-0.11871
m11	14	RR	-0.141884
m11	14	RR	0.204525
m11	14	RR	-0.631226
m11	14	RR	-0.639904
m11	14	RR	-0.946018
m11	14	RR	1.01757
m11	14	RR	0.0400352
m11	14	RR	-1.93893
m11	14	RR	-0.705261
m11	14	RR	0.364449
m11	14	RR	-1.11115
m11	14	RR	-2.30064
m11	14	RR	2.36647
m11	14	RR	-0.293427
m11	14	RR	-0.311142
m11	14	RR	2.36509
m11	14	RR	4.69758
m11	14	RR	0.658569
m11	14	RR	-1.38404
m11	14	RR	1.32887
m11	14	RR	-0.0136337
m11	14	RR	-2.27604
m11	14	RR	2.19006
m11	14	RR	0.757759
m11	14	RR	-1.39198
m11	14	RR	4.46867
m11	14	RR	0.582855
m11	14	RR	-0.0164566
m12	3	RR	-0.787609
m12	3	RR	2.16276
m12	3	RR	-3.70794
m12	3	RR	-3.53651
m12	3	RR	0.404964
m12	3	RR	-0.46608
m12	3	RR	-0.788002
m12	3	RR	-2.8757
m12	3	RR	-2.11959
m12	3	RR	-3.18994
m12	3	RR	-3.04819
m12	3	RR	0.717438
m12	3	RR	-4.32472
m12	3	RR	2.96549
m12	3	RR	-2.50603
m12	3	RR	-2.10031
m12	3	RR	1.1205
m12	3	RR	-0.19339
m12	3	RR	-2.10447
m12	3	RR	-4.51611
m12	3	RR	1.8769
m12	3	RR	2.9542
m12	3	RR	-0.586578
m12	3	RR	5.33508
m12	3	RR	3.46126
m12	3	RR	1.53886
m12	3	RR	-0.889515
m12	3	RR	-0.862347
m12	3	RR	-2.41733
m12	3	RR	0.401894
m12	3	RR	0.84296
m12	3	RR	3.00971
m12	3	RR	4.08313
m12	3	RR	2.04875
m12	3	RR	3.35924
m12	3	RR	0.379032
m12	3	RR	1.61271
m12	3	RR	-2.38966
m12	3	RR	0.338562
m12	3	RR	0.258495
m12	3	RR	1.34667
m12	3	RR	3.1077
m12	3	RR	-6.27747
m12	3	RR	-2.56816
m12	3	RR	-0.664604
m12	3	RR	-1.35959
m12	3	RR	-2.73785
m12	3	RR	0.406914
m12	3	RR	1.3162
m12	3	RR	1.09241
m12	3	RR	2.86288
m12	3	RR	-1.94936
m12	3	RR	0.131454
m12	3	RR	-4.27953
m12	3	RR	5.34977
m12	3	RR	4.60484
m12	3	RR	-0.679722
m12	3	RR	3.5312
m12	3	RR	-1.72932
m12	3	RR	-3.40958
m12	3	RR	2.09143
m12	3	RR	0.235229
m12	3	RR	-0.135628
m12	3	RR	0.158794
m12	3	RR	0.355843
m12	3	RR	2.62777
m12	3	RR	0.440315
m12	3	RR	3.81979
m12	3	RR	0.839863
m12	3	RR	-0.307022
m12	3	RR	2.13655
m12	3	RR	-2.2589
m12	3	RR	0.107513
m12	3	RR	5.18206
m12	3	RR	0.736912
m12	3	RR	5.23483
m12	3	RR	-2.18351
m12	3	RR	2.82001
m12	3	RR	-2.31523
m12	3	RR	0.204441
m12	3	RR	4.31559
m12	3	RR	2.97878
m12	3	RR	-3.50605
m12	3	RR	4.01245
m12	3	RR	0.00995636
m12	3	RR	0.974503
m12	3	RR	0.150112
m12	3	RR	-0.263332
m12	3	RR	0.125347
m12	3	RR	1.89692
m12	3	RR	-2.82158
m12	3	RR	1.96557
m12	3	RR	0.802631
m12	3	RR	0.712254
m12	3	RR	-1.69374
m12	3	RR	0.174221
m12	3	RR	4.3648
m12	3	RR	2.15154
m12	3	RR	-1.16656
m12	3	RR	-1.90558
m12	3	RR	-1.84603
m12	3	RR	-1.76056
m12	3	RR	2.21719
m12	3	RR	1.18918
m12	3	RR	1.36605
m12	3	RR	-1.2879
m12	3	RR	0.402626
m12	3	RR	1.03446
m12	3	RR	0.698654
m12	3	RR	-1.88326
m12	3	RR	4.34208
m12	3	RR	-5.91302
m12	3	RR	-5.97931
m12	3	RR	-2.04664
m12	3	RR	-2.66773
m12	3	RR	1.68108
m12	3	RR	5.58213
m12	3	RR	-0.92083
m12	3	RR	-2.2253
m12	5	RR	-0.392296
m12	5	RR	1.29417
m12	5	RR	-3.83475
m12	5	RR	0.0538254
m12	5	RR	-4.82397
m12	5	RR	-3.46667
m12	5	RR	1.47358
m12	5	RR	-1.3233
m12	5	RR	0.568371
m12	5	RR	3.67101
m12	5	RR	0.567356
m12	5	RR	-3.49311
m12	5	RR	0.722176
m12	5	RR	-2.13362
m12	5	RR	-3.19028
m12	5	RR	4.27299
m12	5	RR	-1.45368
m12	5	RR	-4.16184
m12	5	RR	-3.0767
m12	5	RR	1.74795
m12	5	RR	-3.71372
m12	5	RR	-2.4439
m12	5	RR	2.62447
m12	5	RR	-4.39362
m12	5	RR	0.726345
m12	5	RR	2.92529
m12	5	RR	-0.00423813
m12	5	RR	5.031
m12	5	RR	1.66251
m12	5	RR	-2.94992
m12	5	RR	0.874969
m12	5	RR	-0.314381
m12	5	RR	-3.0134
m12	5	RR	-1.97153
m12	5	RR	-1.51146
m12	5	RR	0.709625
m12	5	RR	0.146152
m12	5	RR	-3.46762
m12	5	RR	3.39982
m12	5	RR	1.83981
m12	5	RR	-3.10482
m12	5	RR	5.78645
m12	5	RR	-3.31341
m12	5	RR	-3.82272
m12	5	RR	2.02718
m12	5	RR	-2.07476
m12	5	RR	-5.79548
m12	5	RR	1.29657
m12	5	RR	-3.27967
m12	5	RR	2.58464
m12	5	RR	0.18615
m12	5	RR	0.720169
m12	5	RR	-0.716244
m12	5	RR	3.36765
m12	5	RR	-0.789234
m12	5	RR	-1.62511
m12	5	RR	-1.1105
m12	7	RR	-0.960512
m12	7	RR	-5.84806
m12	7	RR	3.29331
m12	7	RR	-1.5997
m12	7	RR	1.18548
m12	7	RR	2.87579
m12	7	RR	-2.62348
m12	7	RR	0.0781994
m12	7	RR	2.97457
m12	7	RR	0.766562
m12	7	RR	-2.03685
m12	7	RR	0.907267
m12	7	RR	-1.44642
m12	7	RR	-2.36797
m12	7	RR	0.693396
m12	7	RR	-0.70434
m12	7	RR	-0.715528
m12	7	RR	-0.316122
m12	7	RR	-0.413397
m12	7	RR	4.22346
m12	7	RR	2.83672
m12	7	RR	-3.10452
m12	7	RR	0.279123
m12	7	RR	-3.55736
m12	7	RR	-2.06828
m12	7	RR	-1.00992
m12	7	RR	2.91317
m12	7	RR	2.12343
m12	7	RR	-0.25371
m12	7	RR	-2.61611
m12	7	RR	-0.875673
m12	7	RR	-6.14866
m12	7	RR	-0.48456
m12	7	RR	-0.404406
m12	7	RR	6.31678
m12	7	RR	-1.28193
m12	7	RR	1.27771
m12	7	RR	4.38612
m12	7	RR	0.0501575
m12	7	RR	-1.12718
m12	7	RR	0.624239
m12	7	RR	3.06164
m12	7	RR	1.56
m12	7	RR	-2.94893
m12	7	RR	0.178335
m12	7	RR	1.01017
m12	7	RR	-0.253134
m12	7	RR	-2.59942
m12	7	RR	-2.56788
m12	7	RR	2.34797
m12	7	RR	1.35178
m12	7	RR	-1.01018
m12	7	RR	1.88627
m12	7	RR	-6.22085
m12	7	RR	3.87227
m12	7	RR	-1.2124
m12	7	RR	3.23846
m12	7	RR	2.59046
m12	7	RR	-2.12169
m12	7	RR	2.75867
m12	7	RR	-1.41768
m12	7	RR	-1.50235
m12	7	RR	-0.395868
m12	7	RR	-0.116167
m12	7	RR	-2.29446
m12	7	RR	-3.46423
m12	7	RR	1.83029
m12	7	RR	0.971449
m12	7	RR	-5.15006
m12	7	RR	2.38022
m12	7	RR	2.52366
m12	7	RR	1.62529
m12	7	RR	0.507814
m12	7	RR	-4.10457
m12	7	RR	-3.01066
m12	7	RR	-6.21335
m12	7	RR	-2.18683
m12	7	RR	0.951811
m12	7	RR	-4.12631
m12	7	RR	-0.178328
m12	7	RR	1.13043
m12	7	RR	-5.45577
m12	7	RR	-0.822325
m12	7	RR	-2.22056
m12	7	RR	-0.535124
m12	7	RR	-0.109816
m12	7	RR	2.17187
m12	7	RR	1.23395
m12	7	RR	2.48815
m12	7	RR	1.18749
m12	7	RR	2.86779
m12	7	RR	0.555342
m12	7	RR	-0.616537
m12	7	RR	-0.22788
m12	7	RR	4.14542
m12	7	RR	-1.81213
m12	7	RR	-2.20562
m12	7	RR	-2.29198
m12	7	RR	-0.0314655
m12	7	RR	0.147116
m12	7	RR	0.725985
m12	7	RR	3.10819
m12	7	RR	2.55402
m12	7	RR	-1.68961
m12	7	RR	-3.29295
m12	7	RR	-1.92174
m12	7	RR	0.239347
m12	7	RR	3.4635
m12	7	RR	-1.18418
m12	7	RR	-4.04886
m12	7	RR	3.4349
m12	7	RR	-5.52345
m12	7	RR	-2.80379
m12	7	RR	0.799772
m12	7	RR	-2.46298
m12	7	RR	2.09176
m12	7	RR	-0.651983
m12	7	RR	-5.95562
m12	7	RR	-0.833246
m12	7	RR	0.377028
m12	7	RR	0.126966
m12	7	RR	3.98498
m12	7	RR	0.704947
m12	7	RR	-4.43538
m12	7	RR	-1.45306
m12	7	RR	-1.18832
m12	7	RR	-2.29173
m12	7	RR	2.40128
m12	7	RR	0.48036
m12	7	RR	0.166101
m12	7	RR	4.67053
m12	7	RR	5.17093
m12	7	RR	0.337435
m12	7	RR	3.76334
m12	7	RR	3.46241
m12	7	RR	0.871267
m12	7	RR	-4.83922
m12	7	RR	0.0716114
m12	7	RR	1.49719
m12	7	RR	-4.27921
m12	7	RR	5.18826
m12	7	RR	1.82879
m12	7	RR	4.76854
m12	7	RR	-1.01907
m12	7	RR	2.61704
m12	7	RR	0.849993
m12	7	RR	0.626116
m12	7	RR	6.20041
m12	7	RR	-0.331099
m12	7	RR	2.32416
m12	7	RR	1.70854
m12	7	RR	0.334711
m12	7	RR	-4.39955
m12	7	RR	-0.312773
m12	7	RR	0.336855
m12	7	RR	-3.07681
m12	7	RR	-0.339594
m12	7	RR	-0.244471
m12	7	RR	2.78826
m12	7	RR	2.52603
m12	7	RR	-1.63094
m12	7	RR	2.5407
m12	7	RR	-6.41959
m12	7	RR	0.105871
m12	7	RR	-1.86733
m12	7	RR	1.06446
m12	7	RR	3.77965
m12	7	RR	-4.5762
m12	7	RR	-4.60304
m12	7	RR	0.355627
m12	7	RR	-0.509317
m12	7	RR	2.0712
m12	7	RR	-0.862459
m12	7	RR	0.104662
m12	7	RR	1.06428
m12	7	RR	0.320452
m12	7	RR	1.16581
m12	7	RR	2.97329
m12	7	RR	2.64667
m12	7	RR	2.2482
m12	7	RR	3.16005
m12	7	RR	-0.22003
m12	7	RR	0.767672
m12	7	RR	0.774141
m12	7	RR	-3.71705
m12	7	RR	0.647165
m12	7	RR	-0.540449
m12	7	RR	2.85206
m12	7	RR	3.16397
m12	7	RR	5.68422
m12	7	RR	1.58061
m12	7	RR	0.734972
m12	7	RR	-2.76595
m12	7	RR	2.24384
m12	7	RR	-4.50772
m12	8	RR	-2.92678
m12	8	RR	0.977394
m12	8	RR	-5.24776
m12	8	RR	0.2547
m12	8	RR	-0.14138
m12	8	RR	2.66893
m12	8	RR	-1.07288
m12	8	RR	-1.52703
m12	8	RR	1.24263
m12	8	RR	0.106655
m12	8	RR	-2.22981
m12	8	RR	1.03642
m12	8	RR	1.74897
m12	8	RR	4.22857
m12	8	RR	1.9318
m12	8	RR	-2.99504
m12	8	RR	0.427147
m12	8	RR	-3.04699
m12	8	RR	-1.20403
m12	8	RR	-1.36313
m12	8	RR	-1.4301
m12	8	RR	2.14018
m12	8	RR	0.475128
m12	8	RR	-0.832397
m12	8	RR	-2.906
m12	8	RR	0.729626
m12	8	RR	0.500221
m12	8	RR	-0.00756836
m12	8	RR	-3.39512
m12	8	RR	2.93412
m12	8	RR	1.14031
m12	8	RR	-1.4337
m12	8	RR	-0.628342
m12	8	RR	0.113403
m12	8	RR	3.89357
m12	8	RR	1.96339
m12	8	RR	-4.8114
m12	8	RR	-0.276257
m12	8	RR	-5.06985
m12	8	RR	2.47561
m12	8	RR	-1.35196
m12	8	RR	-2.13514
m12	8	RR	-2.98489
m12	8	RR	3.33562
m12	8	RR	-5.83692
m12	8	RR	-2.20644
m12	8	RR	-0.101646
m12	8	RR	-0.850719
m12	8	RR	3.86398
m12	8	RR	2.19187
m12	8	RR	-0.0527306
m12	8	RR	-6.37901
m12	8	RR	-1.43227
m12	8	RR	3.09864
m12	8	RR	-0.551792
m12	8	RR	2.09282
m12	8	RR	-1.88238
m12	8	RR	-6.12945
m12	8	RR	-6.02445
m12	8	RR	2.74408
m12	8	RR	-4.85796
m12	8	RR	1.57484
m12	8	RR	0.282227
m12	8	RR	-1.33523
m12	8	RR	-0.0996704
m12	8	RR	0.20174
m12	8	RR	-4.99572
m12	8	RR	-3.11486
m12	8	RR	5.72694
m12	8	RR	1.91828
m12	8	RR	0.0389404
m12	8	RR	-0.965473
m12	8	RR	0.219067
m12	8	RR	-3.15726
m12	8	RR	0.672691
m12	8	RR	-1.54982
m12	8	RR	3.67148
m12	8	RR	1.17226
m12	8	RR	-4.36139
m12	8	RR	-1.21798
m12	8	RR	-0.220356
m12	8	RR	-0.287724
m12	8	RR	-2.67818
m12	8	RR	-4.06516
m12	8	RR	-2.0011
m12	8	RR	0.873329
m12	8	RR	-1.25976
m12	8	RR	-4.98991
m12	8	RR	1.29697
m12	8	RR	3.36295
m12	8	RR	3.09686
m12	8	RR	0.0253296
m12	8	RR	4.51567
m12	8	RR	0.173149
m12	8	RR	1.97634
m12	8	RR	0.923725
m12	8	RR	0.876488
m12	8	RR	0.239792
m12	8	RR	-5.13987
m12	8	RR	-2.52187
m12	8	RR	-0.489628
m12	8	RR	1.54115
m12	8	RR	1.64817
m12	8	RR	-0.994987
m12	8	RR	0.451275
m12	8	RR	-3.8695
m12	8	RR	-1.06878
m12	8	RR	-2.85106
m12	8	RR	2.73444
m12	8	RR	2.78392
m12	8	RR	-5.06558
m12	8	RR	-0.642105
m12	8	RR	-2.77781
m12	8	RR	3.82592
m12	8	RR	3.75178
m12	8	RR	1.29928
m12	8	RR	0.406544
m12	8	RR	1.34214
m12	8	RR	3.0964
m12	8	RR	2.53669
m12	8	RR	0.703228
m12	8	RR	1.08093
m12	8	RR	1.37437
m12	8	RR	4.2192
m12	8	RR	-0.607964
m12	8	RR	-1.42627
m12	8	RR	-1.44487
m12	8	RR	0.11039
m12	8	RR	2.58932
m12	8	RR	3.50069
m12	8	RR	-2.51909
m12	8	RR	1.05228
m12	8	RR	0.29871
m12	10	RR	1.39862
m12	10	RR	0.361877
m12	10	RR	-2.99349
m12	10	RR	3.46707
m12	10	RR	2.11628
m12	10	RR	-1.38925
m12	10	RR	0.166264
m12	10	RR	-2.65506
m12	10	RR	-4.01296
m12	10	RR	-2.90011
m12	10	RR	2.21976
m12	10	RR	3.70112
m12	10	RR	0.300774
m12	10	RR	2.15096
m12	10	RR	-1.14277
m12	10	RR	-2.6734
m12	10	RR	2.62564
m12	10	RR	1.78389
m12	10	RR	1.14023
m12	10	RR	2.08989
m12	10	RR	-3.54616
m12	10	RR	-3.66128
m12	10	RR	-1.83903
m12	10	RR	-1.81261
m12	10	RR	1.12873
m12	10	RR	4.26965
m12	10	RR	-6.08434
m12	10	RR	-2.31985
m12	10	RR	-5.55498
m12	10	RR	0.370033
m12	10	RR	-1.81068
m12	10	RR	2.20668
m12	10	RR	-0.161789
m12	10	RR	-3.89437
m12	10	RR	-3.29335
m12	10	RR	-2.74562
m12	10	RR	1.35107
m12	10	RR	3.16078
m12	10	RR	-2.58908
m12	10	RR	0.397423
m12	10	RR	2.95589
m12	10	RR	-4.74752
m12	10	RR	1.61954
m12	10	RR	-4.57593
m12	10	RR	2.68292
m12	10	RR	-0.196625
m12	10	RR	2.44683
m12	10	RR	-2.55959
m12	10	RR	-1.78726
m12	10	RR	1.69303
m12	10	RR	-6.13471
m12	10	RR	0.334217
m12	10	RR	-6.05685
m12	10	RR	1.75579
m12	10	RR	-1.21828
m12	10	RR	-3.22746
m12	10	RR	-0.173042
m12	12	RR	1.50535
m12	12	RR	-1.84568
m12	12	RR	-2.03542
m12	12	RR	-1.59916
m12	12	RR	-0.667347
m12	12	RR	-2.6645
m12	12	RR	0.417316
m12	12	RR	-3.18669
m12	12	RR	0.241966
m12	12	RR	-0.122383
m12	12	RR	-4.25954
m12	12	RR	-1.18888
m12	12	RR	4.01307
m12	12	RR	4.07911
m12	12	RR	0.442722
m12	12	RR	-2.65386
m12	12	RR	-2.71607
m12	12	RR	-5.97496
m12	12	RR	-2.67332
m12	12	RR	-0.272224
m12	12	RR	2.03772
m12	12	RR	3.52885
m12	12	RR	0.368282
m12	12	RR	1.46351
m12	12	RR	3.48889
m12	12	RR	-0.764397
m12	12	RR	-2.35286
m12	12	RR	-3.54138
m12	12	RR	0.737926
m12	12	RR	-1.87856
m12	12	RR	-5.74836
m12	12	RR	-1.59631
m12	12	RR	-3.52399
m12	12	RR	-1.56737
m12	12	RR	0.266613
m12	12	RR	-1.64511
m12	12	RR	1.81388
m12	12	RR	-0.584766
m12	12	RR	-2.56068
m12	12	RR	-1.55573
m12	12	RR	-2.3734
m12	12	RR	-0.210915
m12	12	RR	4.75268
m12	12	RR	-5.80233
m12	12	RR	0.109718
m12	12	RR	-1.15203
m12	12	RR	-1.87066
m12	12	RR	1.97725
m12	12	RR	-3.93195
m12	12	RR	1.91249
m12	12	RR	-0.763168
m12	12	RR	2.11336
m12	12	RR	4.61265
m12	12	RR	5.92936
m12	12	RR	1.9565
m12	12	RR	4.12811
m12	12	RR	0.0219231
m12	12	RR	-3.69106
m12	12	RR	0.137199
m12	12	RR	-1.78956
m12	12	RR	-1.47455
m12	12	RR	-4.22748
m12	12	RR	-2.14545
m12	12	RR	2.20742
m12	12	RR	-5.54271
m12	12	RR	0.186897
m12	12	RR	1.36381
m12	12	RR	-6.15795
m12	12	RR	0.0460129
m12	12	RR	-1.02324
m12	12	RR	-4.74866
m12	12	RR	-0.496151
m12	12	RR	0.287228
m12	12	RR	-0.298466
m12	12	RR	-0.0163994
m12	12	RR	1.04726
m12	12	RR	-6.11824
m12	12	RR	-1.55608
m12	12	RR	0.160439
m12	12	RR	-3.60131
m12	12	RR	5.69764
m12	12	RR	0.325676
m12	12	RR	0.498692
m12	12	RR	0.863739
m12	12	RR	6.10698
m12	12	RR	0.0995293
m12	12	RR	2.80088
m12	12	RR	-1.83742
m12	12	RR	0.296532
[truncated: 7,672 more rows]
