# Supplementary material for: A flexible hippocampal population code for experience relative to reward
Source: Nat Neurosci. 2025 Jun 11;28(7):1497–509. doi: 10.1038/s41593-025-01985-4 (PMC12229899; doi:10.1038/s41593-025-01985-4)
Supplement: Supplementary file 17 — Statistical source data. [file 41593_2025_1985_MOESM17_ESM.xlsx]

## Sheet: Ext Fig. 8j
mouse	day	switch	raw_speedMSE_rew_vs_omiss	timewarp_speedMSE_best_model	RO_index_median
m3	5	2	41.1552	14.3154	0.064091
m3	7	3	444.993	80.888	0.20728
m3	12	6	125.841	99.5879	0.273297
m4	8	4	96.9419	48.9997	0.00980623
m4	12	6	91.3974	20.9348	0.210849
m4	14	7	90.2029	25.5719	0.270284
m7	3	1	331.667	61.1281	0.112215
m7	7	3	996.458	56.4434	0.15578
m7	10	5	419.617	23.8018	0.0614146
m7	14	7	507.945	23.9225	0.0765115
m11	3	1	235.868	63.6797	0.473997
m11	5	2	138.158	11.6488	0.131917
m11	8	4	497.884	13.6084	-0.000194316
m11	12	6	193.922	13.0234	0.222466
m12	3	1	288.106	63.8896	0.138033
m12	7	3	264.296	15.3218	0.299458
m12	8	4	372.673	41.0745	-0.0255272
m12	10	5	325.033	21.8906	0.187026
m12	14	7	424.947	25.8088	0.0666678
m13	7	3	86.2796	53.9851	0.330991
m13	10	5	193.056	68.8012	-0.0446674
m13	12	6	228.846	49.3348	0.0959227
m14	3	1	131.968	14.9925	0.109273
m14	5	2	219.418	16.8733	0.0614788
m14	8	4	160.593	11.4681	0.113791
m14	14	7	158.457	17.1031	0.149438
m15	3	1	45.2629	113.59	0.148021
m15	7	3	547.59	76.3036	-0.00187878
m15	8	4	481.917	40.7383	0.0297405
m15	10	5	740.343	65.8151	0.105058
m15	14	7	239.796	41.2914	0.110037
m17	7	3	24.329	14.4894	0.106691
m17	8	4	150.891	48.8317	-0.00434203
m18	3	1	62.8726	54.104	0.118921
m18	5	2	887.316	88.0316	0.296568
m18	8	4	387.092	66.2804	0.0957471
m18	12	6	350.232	12.5875	0.0644282
m18	14	7	175.649	17.8628	0.155282
m19	5	2	35.7686	39.7918	0.0510656
m19	7	3	81.311	65.994	0.0846524
m19	12	6	950.863	107.45	0.21054

## Sheet: Ext Fig. 8k
mouse	day	cell_ids	RO_index
m3	3	0	0.303322
m3	3	6	0.539966
m3	3	20	0.335785
m3	3	23	0.143556
m3	3	27	0.246951
m3	3	43	0.490189
m3	3	47	-0.245395
m3	3	52	0.0158534
m3	3	54	-0.1537
m3	3	64	0.355786
m3	3	65	0.291602
m3	3	76	-0.361052
m3	3	125	0.540231
m3	3	158	0.389057
m3	3	172	-0.128008
m3	3	184	-0.60475
m3	3	188	0.280616
m3	3	212	0.148904
m3	3	249	0.2201
m3	3	250	0.425839
m3	3	257	0.246828
m3	3	268	0.218183
m3	3	309	0.294723
m3	3	320	0.0727402
m3	3	326	0.00755437
m3	3	336	0.00989734
m3	3	368	-0.00579476
m3	3	371	0.205612
m3	3	372	0.202942
m3	3	385	-0.0684891
m3	3	427	0.155065
m3	3	449	0.0144367
m3	3	450	0.326528
m3	3	455	-0.0663236
m3	3	482	0.300949
m3	3	594	0.0409417
m3	3	644	-0.0366847
m3	3	674	0.0199896
m3	3	717	-0.18378
m3	3	747	0.293031
m3	3	812	0.00152686
m3	3	837	0.285607
m3	3	840	-0.13824
m3	3	884	0.0111503
m3	3	1045	0.229451
m3	5	1	0.227061
m3	5	2	0.503097
m3	5	6	0.0752821
m3	5	32	0.60868
m3	5	36	0.288155
m3	5	43	-0.0658159
m3	5	56	0.350841
m3	5	69	0.173807
m3	5	77	0.501351
m3	5	123	0.19136
m3	5	133	-0.278469
m3	5	134	0.429396
m3	5	145	0.409752
m3	5	148	-0.00613711
m3	5	155	-0.375738
m3	5	171	0.205137
m3	5	191	0.0415981
m3	5	200	-0.243158
m3	5	208	-0.190848
m3	5	216	0.347364
m3	5	220	-0.0498849
m3	5	284	0.188503
m3	5	455	-0.0769049
m3	5	461	0.0291878
m3	5	473	0.31413
m3	5	502	0.217017
m3	5	520	0.117916
m3	5	561	0.295987
m3	5	611	0.226617
m3	5	690	0.263739
m3	5	712	-0.18249
m3	5	888	0.257089
m3	8	7	-0.00355264
m3	8	16	0.201397
m3	8	18	-0.027456
m3	8	29	-0.271633
m3	8	32	-0.26837
m3	8	44	0.0445761
m3	8	52	0.0446987
m3	8	62	0.234234
m3	8	75	0.232848
m3	8	90	-0.398174
m3	8	95	0.33111
m3	8	124	0.261959
m3	8	133	0.00637219
m3	8	134	-0.100502
m3	8	181	-0.3762
m3	8	215	0.026621
m3	8	223	-0.342723
m3	8	226	-0.292031
m3	8	231	0.294323
m3	8	250	0.0584912
m3	8	261	0.200703
m3	8	264	-0.0574004
m3	8	273	-0.0545048
m3	8	301	-0.208885
m3	8	313	-0.0138796
m3	8	331	0.250999
m3	8	336	-0.0655046
m3	8	349	0.262271
m3	8	356	-0.286063
m3	8	375	-0.0823921
m3	8	392	-0.0353023
m3	8	474	0.154833
m3	8	496	0.113584
m3	8	506	0.0381134
m3	8	529	0.0845404
m3	8	556	-0.105769
m3	8	737	-0.121207
m3	8	772	-0.213612
m3	10	0	0.0760072
m3	10	3	0.0586976
m3	10	16	0.349161
m3	10	21	0.252095
m3	10	31	-0.00395963
m3	10	38	0.467417
m3	10	46	0.201311
m3	10	58	-0.0268932
m3	10	67	-0.542184
m3	10	79	0.0375063
m3	10	91	0.440889
m3	10	94	0.0763203
m3	10	95	0.224992
m3	10	97	0.309229
m3	10	113	0.0505433
m3	10	121	0.222164
m3	10	126	0.0172337
m3	10	127	0.13044
m3	10	131	0.21815
m3	10	169	0.305823
m3	10	172	-0.0695426
m3	10	199	0.208477
m3	10	200	0.28627
m3	10	214	0.256855
m3	10	216	0.146221
m3	10	226	0.153248
m3	10	233	0.288547
m3	10	235	0.197272
m3	10	242	0.116796
m3	10	250	0.170964
m3	10	259	0.182219
m3	10	261	0.583115
m3	10	307	0.0757478
m3	10	310	0.405119
m3	10	355	0.214051
m3	10	459	0.139291
m3	10	464	0.121355
m3	10	490	-0.0450991
m3	10	544	0.0829111
m3	10	590	0.384198
m3	10	609	0.039638
m3	10	730	-0.000724329
m3	10	731	0.0797902
m3	14	6	-0.214116
m3	14	16	0.459982
m3	14	21	0.650647
m3	14	33	-0.0212011
m3	14	59	0.0120611
m3	14	120	0.134248
m3	14	136	0.180515
m3	14	159	-0.218489
m3	14	195	-0.347646
m3	14	206	0.35747
m3	14	218	-0.154569
m3	14	221	-0.245075
m3	14	229	-0.12973
m3	14	244	0.0868337
m3	14	252	0.181456
m3	14	284	0.801261
m3	14	294	0.0931248
m3	14	337	0.0993077
m3	14	346	0.0595151
m3	14	362	0.49461
m3	14	368	0.326626
m3	14	403	0.301636
m3	14	414	-0.115324
m3	14	419	0.0478899
m3	14	426	-0.0934402
m3	14	428	0.096197
m3	14	444	0.0840404
m3	14	479	0.0104345
m3	14	492	-0.385669
m3	14	522	0.252272
m3	14	537	0.0806782
m3	14	594	-0.137875
m3	14	600	-0.130988
m3	14	635	0.100776
m3	14	645	0.253226
m3	14	670	0.209066
m3	14	703	-0.236246
m3	14	713	0.631241
m3	14	839	0.0544288
m4	3	3	-0.458203
m4	3	19	-0.0894815
m4	3	22	0.323027
m4	3	30	0.230651
m4	3	36	0.465441
m4	3	43	0.0663814
m4	3	58	-0.00179401
m4	3	89	0.229887
m4	3	100	-0.151519
m4	3	105	0.197357
m4	3	108	-0.405031
m4	3	114	0.653859
m4	3	193	0.200357
m4	3	212	0.212142
m4	3	224	-0.216924
m4	3	232	0.0229722
m4	3	240	0.190528
m4	3	267	0.413705
m4	3	275	0.209996
m4	3	295	0.303114
m4	3	334	0.260351
m4	3	387	0.00842075
m4	3	405	0.173324
m4	3	415	-0.016842
m4	3	418	-0.0464747
m4	3	462	-0.0364642
m4	3	467	0.34439
m4	3	468	0.184901
m4	3	483	0.362127
m4	3	527	0.223111
m4	3	531	0.32387
m4	3	546	0.239829
m4	3	554	-0.0931988
m4	3	558	0.257824
m4	3	577	0.0343879
m4	3	597	-0.136211
m4	3	605	0.077079
m4	3	645	-0.0135981
m4	3	692	0.388644
m4	3	698	-0.233951
m4	3	714	0.0974275
m4	3	752	-0.233153
m4	3	785	0.0247909
m4	3	962	0.0325836
m4	3	968	-0.272952
m4	3	995	-0.00374156
m4	7	1	0.12787
m4	7	42	0.0899904
m4	7	68	-0.150259
m4	7	70	0.0739094
m4	7	74	0.0550792
m4	7	93	0.262337
m4	7	99	0.176069
m4	7	118	-0.318727
m4	7	172	-0.15543
m4	7	248	0.106763
m4	7	280	0.250307
m4	7	287	-0.0332505
m4	7	326	0.0744374
m4	7	377	-0.0510887
m4	7	380	-0.298451
m4	7	396	0.261424
m4	7	461	-0.568966
m4	7	477	-0.453679
m4	7	486	0.34
m4	7	532	0.0709384
m4	7	542	-0.115521
m4	7	583	0.232986
m4	7	661	0.22103
m4	7	666	0.195244
m4	7	884	-0.0197141
m4	10	42	0.168921
m4	10	49	0.550667
m4	10	88	0.473019
m4	10	91	0.0165639
m4	10	105	0.135269
m4	10	140	0.0462641
m4	10	156	-0.285391
m4	10	158	0.518881
m4	10	231	0.26615
m4	10	240	0.124417
m4	10	241	0.208186
m4	10	268	0.0411049
m4	10	288	0.241198
m4	10	310	0.0300397
m4	10	338	0.320284
m4	10	354	0.307592
m4	10	365	0.255271
m4	10	402	0.453868
m4	10	417	0.128249
m4	10	440	0.0859628
m4	10	517	0.297452
m4	10	518	0.105882
m4	10	551	0.356106
m4	10	586	0.280633
m4	10	587	0.146355
m4	10	640	0.39408
m4	10	648	0.092299
m4	10	762	0.143945
m4	12	5	0.105442
m4	12	6	-0.119288
m4	12	18	0.59015
m4	12	27	0.378448
m4	12	37	-0.611494
m4	12	43	0.208443
m4	12	55	-0.358768
m4	12	67	0.245571
m4	12	104	0.0322076
m4	12	146	0.740945
m4	12	152	0.315981
m4	12	165	0.0392823
m4	12	190	0.038061
m4	12	258	-0.143158
m4	12	264	0.0787863
m4	12	336	0.315796
m4	12	372	0.312385
m4	12	398	-0.204113
m4	12	420	0.135148
m4	12	426	0.205333
m4	12	444	-0.230592
m4	12	486	0.541627
m4	12	587	-0.247054
m4	12	615	0.197673
m4	12	662	0.147048
m4	12	703	0.0562565
m4	12	725	-0.455331
m7	5	4	-0.0388909
m7	5	8	-0.0527275
m7	5	9	0.414919
m7	5	15	0.241851
m7	5	64	0.33617
m7	5	71	0.153402
m7	5	90	0.385488
m7	5	101	-0.0738527
m7	5	217	-0.10752
m7	5	230	0.267918
m7	5	318	0.563732
m7	5	359	0.111205
m7	5	376	0.204072
m7	5	498	-0.0916871
m7	5	500	0.716854
m7	5	538	0.0616911
m7	5	541	0.497838
m7	5	661	0.212091
m7	5	677	0.38411
m7	5	699	0.0883865
m7	5	723	0.34047
m7	5	782	0.237761
m7	5	854	0.284473
m7	5	912	0.13393
m7	5	926	0.0369052
m7	7	2	0.225704
m7	7	12	0.0570236
m7	7	39	0.480441
m7	7	64	0.230252
m7	7	70	0.160619
m7	7	86	-0.0609263
m7	7	90	-0.285855
m7	7	123	0.0330864
m7	7	130	0.253905
m7	7	138	-0.428842
m7	7	158	-0.359633
m7	7	164	0.00254022
m7	7	269	-0.350053
m7	7	303	0.147281
m7	7	358	0.0148413
m7	7	410	0.0697892
m7	7	420	0.0276025
m7	7	427	0.184455
m7	7	477	0.279913
m7	7	495	-0.149129
m7	7	563	0.0204633
m7	7	584	0.188291
m7	7	632	0.221774
m7	7	713	-0.117
m7	7	815	0.143329
m7	8	5	0.473467
m7	8	23	0.0519973
m7	8	26	-0.0600255
m7	8	46	0.71339
m7	8	70	0.599487
m7	8	72	-0.362107
m7	8	74	0.561195
m7	8	79	0.527997
m7	8	81	-0.264627
m7	8	110	-0.0911381
m7	8	121	0.458127
m7	8	145	0.519309
m7	8	148	0.716614
m7	8	152	-0.239923
m7	8	164	0.482536
m7	8	166	-0.28071
m7	8	168	0.349686
m7	8	170	-0.0241079
m7	8	191	0.491024
m7	8	204	0.0311307
m7	8	215	-0.168245
m7	8	219	0.289389
m7	8	243	-0.2838
m7	8	254	-0.283567
m7	8	257	0.274153
m7	8	264	0.21881
m7	8	276	-0.0851857
m7	8	281	0.0402821
m7	8	291	0.304861
m7	8	302	0.303935
m7	8	306	0.31608
m7	8	319	0.27989
m7	8	333	0.562676
m7	8	361	-0.0809549
m7	8	373	0.138887
m7	8	408	0.512183
m7	8	422	-0.089852
m7	8	449	0.482255
m7	8	458	0.253941
m7	8	484	0.229677
m7	8	499	-0.0413825
m7	8	500	0.0504405
m7	8	515	-0.312717
m7	8	532	0.384518
m7	8	607	0.364677
m7	8	613	0.126478
m7	8	678	0.131872
m7	8	708	-0.122693
m7	8	720	0.292127
m7	8	747	-0.317791
m7	8	753	0.300737
m7	8	754	0.0801117
m7	8	777	-0.18504
m7	8	932	0.0330373
m7	8	991	0.472515
m7	8	995	0.220992
m7	8	1011	-0.324297
m7	12	12	0.0509758
m7	12	34	0.404058
m7	12	184	0.383111
m7	12	188	0.0337196
m7	12	224	-0.163316
m7	12	234	0.0013297
m7	12	245	-0.179808
m7	12	276	0.305284
m7	12	387	0.00060456
m7	12	402	0.246282
m7	12	407	0.0286665
m7	12	734	0.28383
m7	12	780	-0.128077
m7	12	819	-0.0980315
m7	12	835	0.0272407
m7	12	870	0.0109249
m7	14	11	0.283986
m7	14	20	-0.154873
m7	14	45	0.310753
m7	14	54	0.34618
m7	14	57	0.540215
m7	14	60	-0.415603
m7	14	69	0.337213
m7	14	70	0.244233
m7	14	86	0.139937
m7	14	97	-0.304625
m7	14	106	0.392049
m7	14	120	0.599503
m7	14	124	-0.166825
m7	14	125	-0.604817
m7	14	127	-0.192463
m7	14	136	0.250324
m7	14	150	0.316632
m7	14	156	0.360295
m7	14	172	-0.154882
m7	14	180	0.226797
m7	14	226	0.442968
m7	14	240	0.00898116
m7	14	273	0.339581
m7	14	289	0.0684147
m7	14	298	0.22915
m7	14	307	-0.298836
m7	14	311	0.19015
m7	14	359	0.155605
m7	14	370	-0.392563
m7	14	408	0.408226
m7	14	442	-0.0102058
m7	14	468	0.171356
m7	14	480	0.407276
m7	14	500	0.141289
m7	14	501	0.169761
m7	14	505	-0.0857572
m7	14	523	-0.128324
m7	14	544	-0.154986
m7	14	575	0.298387
m7	14	586	-0.519223
m7	14	656	0.298079
m7	14	685	0.190468
m7	14	763	0.0248448
m7	14	786	0.166049
m7	14	802	-0.0301837
m7	14	830	0.305061
m7	14	834	0.226311
m7	14	871	-0.193852
m7	14	906	0.228808
m7	14	936	0.0726921
m7	14	985	-0.593985
m7	14	1016	-0.0462495
m7	14	1022	-0.142219
m7	14	1162	0.123834
m11	7	41	0.0722389
m11	7	56	0.423782
m11	7	57	0.287444
m11	7	66	0.0737599
m11	7	139	0.235339
m11	7	141	0.0208892
m11	7	147	-0.135852
m11	7	168	0.0305837
m11	10	0	0.0376698
m11	10	25	0.539899
m11	10	28	0.416663
m11	10	29	0.229601
m11	10	31	0.451322
m11	10	33	0.636856
m11	10	44	0.269376
m11	10	56	0.064918
m11	10	107	0.115704
m11	10	116	-0.289758
m11	10	145	0.00496338
m11	10	151	0.141626
m11	12	0	-0.16907
m11	12	1	-0.325058
m11	12	15	0.588788
m11	12	23	0.661973
m11	12	29	0.639805
m11	12	30	0.367102
m11	12	34	-0.239626
m11	12	38	0.464999
m11	12	44	0.0258339
m11	12	48	0.732942
m11	12	56	0.0982942
m11	12	63	0.220415
m11	12	72	0.294896
m11	12	98	0.164355
m11	12	112	0.622191
m11	12	119	0.227398
m11	12	136	0.0441055
m11	12	164	0.106364
m11	12	170	0.21052
m11	12	183	0.600148
m11	12	191	0.233152
m12	5	69	-0.599077
m12	5	76	-0.0357977
m12	5	78	-0.447884
m12	5	91	-0.567089
m12	5	115	-0.182862
m12	5	125	0.809929
m12	5	187	0.355286
m12	5	239	0.516657
m12	5	246	-0.0892789
m12	5	312	0.338297
m12	5	413	-0.216823
m12	5	424	0.245762
m12	5	430	-0.0185676
m12	5	439	0.299829
m12	5	447	0.196793
m12	5	450	0.426998
m12	5	479	-0.354374
m12	5	499	-0.435778
m12	5	500	0.308609
m12	5	504	0.43522
m12	5	515	0.345727
m12	5	536	0.44068
m12	5	537	0.374653
m12	5	560	0.423682
m12	5	627	0.389238
m12	5	629	-0.607751
m12	5	636	0.249712
m12	5	671	0.27457
m12	5	674	0.0974249
m12	5	687	0.0412465
m12	5	708	0.0603671
m12	5	797	0.0580481
m12	5	970	-0.102207
m12	5	1056	0.222298
m12	5	1159	-0.156563
m12	5	1166	0.266487
m12	5	1183	0.123568
m12	7	0	-0.196959
m12	7	3	0.205248
m12	7	4	-0.62125
m12	7	15	0.0920446
m12	7	29	0.26819
m12	7	39	-0.0210028
m12	7	44	0.0582793
m12	7	46	0.405874
m12	7	47	-0.185823
m12	7	53	-0.58344
m12	7	59	0.468695
m12	7	64	-0.00310093
m12	7	69	-0.263734
m12	7	71	-0.531121
m12	7	90	-0.0660298
m12	7	94	0.0438323
m12	7	105	0.548272
m12	7	110	0.39131
m12	7	112	-0.457552
m12	7	121	-0.0498275
m12	7	124	-0.249793
m12	7	143	0.0743103
m12	7	144	0.105392
m12	7	145	0.351527
m12	7	147	-0.187862
m12	7	157	0.577051
m12	7	170	-0.144515
m12	7	177	0.504519
m12	7	178	0.177735
m12	7	187	0.141332
m12	7	199	0.330698
m12	7	202	0.208419
m12	7	210	0.315831
m12	7	222	0.325133
m12	7	248	-0.0932369
m12	7	251	0.139125
m12	7	283	-0.0831082
m12	7	289	0.433876
m12	7	318	-0.188592
m12	7	342	0.263941
m12	7	350	0.241822
m12	7	356	-0.0698218
m12	7	377	0.196688
m12	7	403	0.333145
m12	7	407	0.415867
m12	7	429	0.223305
m12	7	445	0.188934
m12	7	474	0.399052
m12	7	476	0.122194
m12	7	477	0.0306159
m12	7	493	0.224933
m12	7	494	0.363618
m12	7	498	0.43311
m12	7	508	-0.348601
m12	7	517	-0.388441
m12	7	522	-0.00825702
m12	7	533	-0.258844
m12	7	545	0.063983
m12	7	549	0.632968
m12	7	555	-0.473875
m12	7	559	0.0753282
m12	7	561	0.276945
m12	7	567	0.011784
m12	7	579	0.239498
m12	7	584	-0.0264928
m12	7	593	0.499316
m12	7	595	0.503141
m12	7	620	0.0169007
m12	7	622	0.606726
m12	7	640	-0.0658265
m12	7	653	0.0447545
m12	7	675	0.0385703
m12	7	680	-0.628905
m12	7	703	0.242477
m12	7	715	0.294274
m12	7	721	0.28204
m12	7	722	0.0897872
m12	7	728	0.111134
m12	7	729	-0.026715
m12	7	779	0.277915
m12	7	790	0.322857
m12	7	792	0.109063
m12	7	801	-0.102443
m12	7	807	0.21833
m12	7	812	0.049576
m12	7	839	0.105103
m12	7	857	0.0233383
m12	7	862	0.389662
m12	7	870	-0.550781
m12	7	899	0.316773
m12	7	925	-0.19195
m12	7	928	-0.0354243
m12	7	937	0.177954
m12	7	959	-0.0941062
m12	7	982	0.304555
m12	7	1019	0.0697183
m12	7	1085	0.111531
m12	7	1096	0.114845
m12	7	1105	0.22873
m12	7	1106	0.0528147
m12	7	1131	0.0304569
m12	7	1152	0.137455
m12	7	1158	0.235942
m12	7	1199	0.548712
m12	7	1233	-0.15613
m12	7	1239	-0.0644817
m12	7	1287	-0.31535
m12	7	1290	-0.115841
m12	7	1294	-0.0289158
m12	7	1297	0.0109833
m12	7	1300	0.313645
m12	7	1305	-0.151958
m12	7	1306	0.414589
m12	7	1329	0.211442
m12	7	1352	0.183163
m12	7	1361	-0.503397
m12	7	1365	-0.282686
m12	7	1370	0.197455
m12	7	1375	-0.0299037
m12	7	1397	0.441223
m12	7	1408	0.104391
m12	7	1433	0.225681
m12	7	1442	-0.0136169
m12	7	1449	-0.0838058
m12	7	1455	-0.210349
m12	7	1472	-0.095608
m12	8	7	0.605032
m12	8	15	0.726565
m12	8	17	-0.0078091
m12	8	25	0.289034
m12	8	72	0.172168
m12	8	76	-0.362884
m12	8	80	0.609915
m12	8	91	-0.234425
m12	8	101	0.193009
m12	8	129	0.258325
m12	8	139	0.311357
m12	8	149	0.403065
m12	8	166	-0.087005
m12	8	174	0.176892
m12	8	194	-0.00159996
m12	8	210	0.272118
m12	8	227	0.249551
m12	8	249	0.268972
m12	8	250	-0.0636799
m12	8	282	-0.0961125
m12	8	297	0.360483
m12	8	306	-0.134481
m12	8	334	0.400415
m12	8	336	0.396797
m12	8	340	-0.0386625
m12	8	365	-0.209498
m12	8	373	0.261857
m12	8	377	0.0569359
m12	8	403	0.274116
m12	8	433	0.0823743
m12	8	437	0.392885
m12	8	438	0.0948313
m12	8	476	0.361317
m12	8	481	-0.00583247
m12	8	493	0.216431
m12	8	494	-0.492365
m12	8	503	-0.323408
m12	8	513	0.139758
m12	8	532	-0.279347
m12	8	534	-0.0283514
m12	8	549	0.199396
m12	8	553	0.218927
m12	8	556	0.165049
m12	8	559	0.518809
m12	8	572	-0.394825
m12	8	582	-0.0796637
m12	8	604	-0.257544
m12	8	639	0.290946
m12	8	684	0.189604
m12	8	714	-0.10135
m12	8	727	0.253348
m12	8	772	-0.0258957
m12	8	819	0.195
m12	8	835	0.140657
m12	8	849	-0.0626987
m12	8	895	-0.526514
m12	8	907	0.168828
m12	8	920	0.199285
m12	8	940	-0.305142
m12	8	947	0.104515
m12	8	955	0.0105485
m12	8	961	0.105149
m12	8	998	0.327504
m12	8	1035	-0.400981
m12	8	1050	0.0258726
m12	8	1114	0.00171266
m12	8	1120	-0.227576
m12	8	1179	0.0326749
m12	8	1180	0.194593
m12	8	1194	-0.18662
m12	8	1414	0.0734329
m12	12	31	-0.0483275
m12	12	38	0.637367
m12	12	101	0.316507
m12	12	102	0.0874021
m12	12	121	0.0908328
m12	12	149	0.110306
m12	12	155	0.658384
m12	12	157	0.3479
m12	12	169	-0.194444
m12	12	190	0.0628957
m12	12	215	0.530045
m12	12	259	0.454325
m12	12	291	-0.318418
m12	12	293	0.357106
m12	12	305	0.227523
m12	12	309	0.0909152
m12	12	318	-0.248216
m12	12	363	0.347815
m12	12	386	0.0145023
m12	12	387	0.374814
m12	12	397	-0.139265
m12	12	402	-0.149081
m12	12	404	0.110169
m12	12	410	0.367453
m12	12	444	0.175001
m12	12	449	0.0359848
m12	12	453	-0.406756
m12	12	463	0.199988
m12	12	502	0.220738
m12	12	514	-0.0897544
m12	12	526	0.582922
m12	12	534	0.466179
m12	12	546	0.187131
m12	12	561	0.125829
m12	12	608	0.532305
m12	12	616	-0.153027
m12	12	626	0.27502
m12	12	631	-0.20863
m12	12	663	0.539591
m12	12	675	0.332988
m12	12	682	0.0680004
m12	12	703	-0.00235158
m12	12	725	0.362291
m12	12	733	0.35327
m12	12	781	0.181693
m12	12	789	0.487292
m12	12	807	0.0251472
m12	12	826	-0.117264
m12	12	875	0.351156
m12	12	894	-0.211718
m12	12	902	-0.162358
m12	12	905	-0.0601472
m12	12	917	0.0931173
m12	12	971	-0.0220374
m12	12	1005	0.54509
m12	12	1008	-0.297157
m12	12	1036	-0.152143
m12	12	1064	-0.0607586
m12	12	1080	0.277082
m12	12	1089	0.132845
m12	12	1093	0.380076
m12	12	1097	0.243762
m12	12	1161	-0.0727965
m12	14	10	-0.0415718
m12	14	11	-0.351062
m12	14	12	-0.229229
m12	14	14	-0.151459
m12	14	25	-0.0441361
m12	14	30	-0.612035
m12	14	32	-0.260149
m12	14	36	0.14755
m12	14	42	-0.663066
m12	14	50	0.138761
m12	14	55	0.512912
m12	14	56	0.264162
m12	14	64	-0.25411
m12	14	76	0.268114
m12	14	78	0.228037
m12	14	86	0.191952
m12	14	98	0.326288
m12	14	103	0.574383
m12	14	114	0.192588
m12	14	122	-0.39717
m12	14	127	0.0679035
m12	14	128	-0.286043
m12	14	129	0.226381
m12	14	135	-0.369911
m12	14	138	0.688553
m12	14	149	0.498964
m12	14	165	0.62436
m12	14	173	-0.458247
m12	14	178	0.267147
m12	14	201	0.590054
m12	14	206	-0.341784
m12	14	222	-0.555679
m12	14	228	0.0337304
m12	14	229	0.265371
m12	14	232	0.0275532
m12	14	247	-0.437966
m12	14	249	0.712376
m12	14	261	-0.25584
m12	14	262	-0.546332
m12	14	263	0.234326
m12	14	270	0.605048
m12	14	271	0.491741
m12	14	281	0.229924
m12	14	288	0.305469
m12	14	295	0.0997381
m12	14	299	0.449683
m12	14	313	-0.0539155
m12	14	324	0.671431
m12	14	327	-0.389147
m12	14	361	0.0578685
m12	14	379	0.465004
m12	14	401	0.133337
m12	14	405	-0.239604
m12	14	408	-0.170634
m12	14	421	0.508287
m12	14	426	0.784961
m12	14	428	-0.394196
m12	14	442	0.204397
m12	14	446	0.474199
m12	14	450	-0.0377034
m12	14	461	0.194812
m12	14	478	0.23546
m12	14	503	0.407037
m12	14	522	0.245055
m12	14	541	0.575895
m12	14	544	0.118807
m12	14	554	0.054644
m12	14	558	0.3342
m12	14	569	0.311937
m12	14	597	0.414759
m12	14	621	0.61861
m12	14	624	0.365979
m12	14	628	0.258228
m12	14	633	0.290591
m12	14	637	-0.252403
m12	14	654	0.372173
m12	14	699	-0.00101597
m12	14	706	0.258027
m12	14	710	0.360241
m12	14	711	0.135997
m12	14	722	-0.0280643
m12	14	752	0.185377
m12	14	769	0.184485
m12	14	776	0.0677383
m12	14	779	-0.0728094
m12	14	787	0.174406
m12	14	799	0.344335
m12	14	850	0.153366
m12	14	872	0.457254
m12	14	891	0.168864
m12	14	903	0.487436
m12	14	918	-0.267923
m12	14	926	0.174502
m12	14	940	0.582269
m12	14	943	0.293213
m12	14	944	0.13474
m12	14	945	0.125266
m12	14	948	0.325148
m12	14	1004	0.0380549
m12	14	1012	0.277805
m12	14	1015	0.557063
m12	14	1019	-0.323402
m12	14	1024	-0.286303
m12	14	1031	-0.143968
m12	14	1032	0.186312
m12	14	1042	-0.0762823
m12	14	1075	0.407227
m12	14	1101	-0.200845
m12	14	1162	-0.144242
m12	14	1199	0.311029
m12	14	1207	0.421533
m12	14	1214	-0.22737
m12	14	1215	0.0906776
m12	14	1239	0.115186
m12	14	1267	0.213393
m12	14	1270	-0.0369662
m12	14	1283	0.146256
m12	14	1288	0.216541
m12	14	1292	0.0125495
m12	14	1298	0.270057
m12	14	1338	0.22451
m12	14	1343	0.0348124
m13	3	65	-0.111432
m13	3	92	0.211637
m13	3	97	-0.191951
m13	3	128	0.400314
m13	3	191	0.469031
m13	5	51	-0.0310565
m13	5	93	-0.74716
m13	5	100	0.41798
m13	5	121	0.229032
m13	5	173	0.531061
m13	5	227	0.319311
m13	5	231	0.133547
m13	5	278	0.0638475
m13	5	438	0.141156
m13	5	634	0.353046
m13	8	4	0.308814
m13	8	9	-0.137961
m13	8	44	0.424331
m13	8	51	0.384527
m13	8	93	-0.00471232
m13	8	114	0.0721967
m13	8	117	-0.230116
m13	8	125	0.0592477
m13	8	127	0.660364
m13	8	170	-0.397906
m13	8	242	0.0590604
m13	8	382	-0.276601
m13	8	399	0.517534
m13	8	506	0.237219
m13	8	529	0.176337
m13	10	32	0.24734
m13	10	60	0.201382
m13	10	87	-0.191068
m13	10	95	0.27071
m13	10	120	0.258108
m13	10	160	0.29778
m13	10	205	0.273477
m13	10	224	-0.160814
m13	10	227	-0.0226518
m13	10	254	0.21469
m13	10	268	0.203356
m13	10	292	-0.555497
m13	10	365	0.297391
m13	10	415	0.577476
m13	14	127	-0.399629
m13	14	130	0.061031
m13	14	159	0.418933
m13	14	177	0.38425
m13	14	195	0.610224
m13	14	201	0.719935
m13	14	251	0.602276
m13	14	257	0.18068
m13	14	267	-0.237831
m13	14	273	0.145314
m13	14	279	0.519352
m13	14	403	-0.0331955
m13	14	448	-0.03079
m13	14	512	0.267778
m14	3	3	0.773733
m14	3	6	0.353564
m14	3	52	0.191172
m14	3	77	0.425616
m14	3	109	0.308194
m14	3	138	0.435294
m14	3	140	0.301028
m14	3	151	-0.0992118
m14	3	156	0.32802
m14	3	159	0.225318
m14	3	160	0.35443
m14	3	167	-0.114998
m14	3	212	-0.10604
m14	3	226	0.369959
m14	3	229	0.25903
m14	3	242	0.233822
m14	3	255	0.545518
m14	3	295	0.232814
m14	3	297	-0.14718
m14	3	308	-0.228623
m14	3	329	0.100904
m14	3	343	-0.310576
m14	3	349	0.344893
m14	3	390	0.407586
m14	3	441	-0.114678
m14	3	476	-0.220605
m14	3	524	0.0318577
m14	3	540	0.156661
m14	3	581	0.0630068
m14	3	584	-0.00741537
m14	3	590	0.270577
m14	3	598	-0.607671
m14	3	603	0.250071
m14	3	661	-0.116637
m14	3	731	-0.193318
m14	3	735	-0.0474082
m14	10	0	-0.483504
m14	10	15	-0.233622
m14	10	16	-0.143402
m14	10	19	0.454427
m14	10	24	-0.873076
m14	10	30	0.41206
m14	10	34	-0.125141
m14	10	43	-0.818078
m14	10	44	0.593915
m14	10	50	-0.286758
m14	10	63	0.27655
m14	10	64	-0.541509
m14	10	70	-0.235894
m14	10	76	0.281227
m14	10	85	0.0816682
m14	10	99	-0.770261
m14	10	101	0.19483
m14	10	102	0.0584031
m14	10	106	-0.565692
m14	10	117	0.386536
m14	10	142	-0.412745
m14	10	151	-0.155086
m14	10	154	-0.356463
m14	10	162	0.0106557
m14	10	178	0.368076
m14	10	181	-0.255487
m14	10	183	0.0282647
m14	10	198	-0.541619
m14	10	199	-0.32598
m14	10	203	-0.194518
m14	10	207	-0.190818
m14	10	212	-0.395821
m14	10	219	-0.0675029
m14	10	231	-0.131537
m14	10	249	0.135701
m14	10	252	-0.18045
m14	10	265	-0.278534
m14	10	268	0.329539
m14	10	270	0.172113
m14	10	277	0.160695
m14	10	278	0.204192
m14	10	292	0.165084
m14	10	298	-0.0101497
m14	10	303	0.0898992
m14	10	304	0.306504
m14	10	319	-0.268522
m14	10	322	-0.1388
m14	10	323	-0.153292
m14	10	342	0.120029
m14	10	361	-0.0530202
m14	10	368	0.206298
m14	10	379	0.205129
m14	10	383	0.124072
m14	10	384	-0.230297
m14	10	385	0.239989
m14	10	388	0.208887
m14	10	394	0.205284
m14	10	402	0.0799824
m14	10	404	0.434906
m14	10	405	-0.129096
m14	10	408	-0.0578997
m14	10	420	-0.0880803
m14	10	428	-0.137922
m14	10	442	-0.125681
m14	10	495	0.422336
m14	10	501	0.313412
m14	10	506	0.135169
m14	10	510	0.181134
m14	10	515	0.200391
m14	10	516	0.00866019
m14	10	517	0.00960655
m14	10	526	0.11951
m14	10	529	0.274171
m14	10	531	-0.475734
m14	10	547	0.13789
m14	10	562	0.200532
m14	10	579	-0.242357
m14	10	591	-0.00327261
m14	10	614	-0.0551361
m14	10	631	-0.265514
m14	10	655	-0.266313
m14	10	685	-0.0381086
m14	10	687	-0.00170403
m14	10	691	-0.135125
m14	10	708	0.25102
m14	10	721	-0.100064
m14	12	0	-0.32849
m14	12	5	-0.191759
m14	12	7	0.702303
m14	12	9	-0.314108
m14	12	17	-0.413693
m14	12	19	-0.527641
m14	12	26	-0.0269709
m14	12	40	0.355614
m14	12	41	0.233503
m14	12	51	-0.297391
m14	12	55	-0.303773
m14	12	56	-0.403308
m14	12	59	0.603084
m14	12	65	0.288279
m14	12	67	0.29032
m14	12	73	-0.0624085
m14	12	78	-0.253359
m14	12	80	0.0154624
m14	12	82	0.275578
m14	12	83	0.116347
m14	12	91	0.23508
m14	12	92	-0.268105
m14	12	95	0.0362992
m14	12	96	0.491001
m14	12	105	0.239776
m14	12	107	-0.0762677
m14	12	124	0.645529
m14	12	125	-0.264305
m14	12	129	-0.203449
m14	12	131	0.291303
m14	12	134	0.270006
m14	12	139	0.113075
m14	12	141	0.184739
m14	12	142	0.292497
m14	12	145	-0.247516
m14	12	146	0.311223
m14	12	160	0.190259
m14	12	162	0.0405094
m14	12	169	-0.428473
m14	12	190	-0.185505
m14	12	195	-0.135257
m14	12	214	0.0316174
m14	12	224	0.0169103
m14	12	250	-0.0983854
m14	12	253	-0.326664
m14	12	256	0.145608
m14	12	260	0.318046
m14	12	267	0.0698062
m14	12	268	-0.085929
m14	12	281	-0.140161
m14	12	283	-0.273204
m14	12	290	0.500819
m14	12	293	-0.0665243
m14	12	306	-0.109237
m14	12	311	-0.0168459
m14	12	318	0.0760323
m14	12	320	0.21013
m14	12	322	0.152952
m14	12	323	0.196692
m14	12	337	0.144134
m14	12	348	0.255499
m14	12	349	-0.282122
m14	12	350	0.0691536
m14	12	354	-0.040202
m14	12	360	0.0510807
m14	12	361	0.342111
m14	12	375	0.20947
m14	12	380	-0.101047
m14	12	382	-0.334833
m14	12	383	0.328526
m14	12	388	0.297439
m14	12	390	-0.208727
m14	12	400	-0.0792256
m14	12	417	0.345881
m14	12	420	0.101483
m14	12	426	-0.139201
m14	12	430	0.0580068
m14	12	431	0.395849
m14	12	440	0.308923
m14	12	449	-0.134287
m14	12	477	0.0527316
m14	12	479	-0.0219616
m14	12	488	0.0465489
m14	12	509	-0.0336136
m14	12	514	-0.14952
m14	12	527	0.219277
m14	12	529	0.298701
m14	12	552	0.231804
m14	12	580	-0.107495
m14	12	588	-0.382985
m14	12	592	0.145189
m15	5	5	-0.0382857
m15	5	12	0.0275892
m15	5	28	0.0372582
m15	5	45	0.571104
m15	5	48	-0.0583637
m15	5	50	-0.00496949
m15	5	58	-0.0745405
m15	5	64	0.182462
m15	5	88	0.671531
m15	5	105	0.319978
m15	5	107	0.216869
m15	5	111	0.243278
m15	5	114	0.490607
m15	5	115	0.53319
m15	5	117	0.546205
m15	5	132	0.374022
m15	5	139	0.719543
m15	5	141	0.619988
m15	5	154	0.440016
m15	5	181	-0.154335
m15	5	194	-0.0490658
m15	5	202	0.108376
m15	5	244	0.381539
m15	5	252	0.600155
m15	5	269	0.14831
m15	5	279	0.134734
m15	5	281	0.0528919
m15	5	283	0.67437
m15	5	295	0.0145169
m15	5	308	-0.231135
m15	5	312	0.542857
m15	5	351	-0.135758
m15	5	352	0.310572
m15	5	354	0.286274
m15	5	377	0.224559
m15	5	386	0.289845
m15	5	395	0.180316
m15	5	421	0.265244
m15	5	429	0.0543921
m15	5	456	0.251419
m15	5	484	-0.0211098
m15	5	511	-0.16551
m15	5	520	0.512378
m15	5	522	0.212857
m15	5	550	-0.0123382
m15	5	589	0.153614
m15	5	597	0.109672
m15	5	646	0.135359
m15	5	660	-0.0192731
m15	5	687	0.117582
m15	5	697	0.159781
m15	5	726	-0.0144396
m15	5	733	0.144828
m15	5	741	-0.335945
m15	5	772	-0.0412335
m15	5	887	0.300885
m15	5	1043	0.0880888
m15	5	1066	-0.167288
m15	5	1091	-0.341885
m15	5	1167	-0.0471288
m15	5	1177	-0.136622
m15	5	1189	-0.0345426
m15	5	1207	0.183169
m15	5	1243	0.127176
m15	5	1371	0.108271
m15	5	1404	0.393782
m15	5	1424	0.093543
m15	5	1446	-0.137036
m15	7	1	0.276883
m15	7	3	-0.383097
m15	7	9	0.0834864
m15	7	14	0.0101335
m15	7	26	0.123572
m15	7	33	0.0385528
m15	7	37	-0.323237
m15	7	47	0.0885917
m15	7	49	0.200043
m15	7	53	-0.674512
m15	7	54	0.146236
m15	7	57	0.354561
m15	7	59	0.388729
m15	7	72	0.342657
m15	7	75	-0.126249
m15	7	82	-0.717291
m15	7	100	-0.053035
m15	7	110	0.254579
m15	7	115	0.271377
m15	7	117	-0.209196
m15	7	148	0.428332
m15	7	151	-0.332554
m15	7	155	0.301185
m15	7	162	-0.130646
m15	7	164	0.271014
m15	7	175	0.055283
m15	7	180	-0.561121
m15	7	194	-0.373817
m15	7	209	0.282896
m15	7	235	-0.266968
m15	7	249	-0.745097
m15	7	255	0.15704
m15	7	285	0.469765
m15	7	296	-0.0423239
m15	7	303	0.28041
m15	7	307	-0.225049
m15	7	312	0.123305
m15	7	315	0.582509
m15	7	335	0.0132073
m15	7	344	-0.0232304
m15	7	356	0.163944
m15	7	360	0.410086
m15	7	364	0.247765
m15	7	380	0.00698724
m15	7	387	0.14756
m15	7	397	-0.123694
m15	7	425	0.42887
m15	7	446	0.11212
m15	7	472	-0.0991531
m15	7	476	0.0871265
m15	7	489	-0.150677
m15	7	539	-0.0861592
m15	7	556	-0.0967043
m15	7	558	-0.277242
m15	7	559	0.0190497
m15	7	560	0.181846
m15	7	568	0.372902
m15	7	569	0.18769
m15	7	572	0.568936
m15	7	577	0.048284
m15	7	600	-0.577777
m15	7	620	0.0179915
m15	7	629	0.202338
m15	7	643	0.197293
m15	7	650	-0.199805
m15	7	651	-0.0773003
m15	7	661	-0.0602406
m15	7	713	-0.0625667
m15	7	757	0.218182
m15	7	765	0.291576
m15	7	769	0.24288
m15	7	782	-0.256701
m15	7	785	-0.170581
m15	7	794	-0.103747
m15	7	823	-0.131925
m15	7	829	-0.0612906
m15	7	842	-0.0679374
m15	7	864	0.117405
m15	7	884	0.391812
m15	7	914	0.101341
m15	7	926	0.0155651
m15	7	978	-0.36934
m15	7	986	0.0924039
m15	7	1023	-0.178151
m15	7	1087	-0.244699
m15	7	1096	-0.621836
m15	7	1141	0.030844
m15	7	1146	-0.356607
m15	7	1168	0.400475
m15	7	1189	-0.105469
m15	7	1191	0.507365
m15	7	1204	-0.191779
m15	7	1212	0.198752
m15	7	1217	-0.0650273
m15	7	1244	-0.179916
m15	7	1298	-0.240579
m15	7	1302	-0.074497
m15	8	1	-0.165296
m15	8	12	-0.41704
m15	8	14	0.584504
m15	8	18	-0.276111
m15	8	40	-0.0521837
m15	8	50	0.0831015
m15	8	55	0.159599
m15	8	66	-0.232227
m15	8	70	-0.193036
m15	8	77	0.0769434
m15	8	78	0.350275
m15	8	80	0.174126
m15	8	96	0.171327
m15	8	109	0.150622
m15	8	128	0.0994073
m15	8	139	0.569292
m15	8	141	-0.156235
m15	8	145	0.104762
m15	8	150	-0.0740474
m15	8	152	0.420035
m15	8	153	0.130968
m15	8	166	-0.0167405
m15	8	203	0.139158
m15	8	214	-0.44944
m15	8	247	0.164254
m15	8	266	0.471667
m15	8	274	0.488789
m15	8	278	-0.196756
m15	8	280	0.213154
m15	8	289	0.279729
m15	8	301	0.156114
m15	8	315	0.200049
m15	8	326	0.0640525
m15	8	338	-0.0723606
m15	8	344	-0.034648
m15	8	355	-0.044745
m15	8	372	0.233015
m15	8	384	0.249813
m15	8	385	0.0206703
m15	8	386	-0.0979384
m15	8	404	-0.179816
m15	8	412	0.476709
m15	8	448	0.0975176
m15	8	471	-0.0612848
m15	8	494	0.00615008
m15	8	509	0.0611769
m15	8	530	0.493653
m15	8	547	0.528404
m15	8	565	0.142887
m15	8	573	0.0479641
m15	8	574	0.0809536
m15	8	582	0.0963566
m15	8	583	0.229448
m15	8	585	0.109585
m15	8	605	0.284865
m15	8	654	0.210146
m15	8	679	0.646368
m15	8	701	0.301087
m15	8	719	0.000568249
m15	8	721	0.0496242
m15	8	759	0.201964
m15	8	767	-0.111839
m15	8	768	0.0743841
m15	8	772	0.109284
m15	8	786	0.107848
m15	8	800	0.0415541
m15	8	801	-0.0253847
m15	8	803	-0.0279427
m15	8	816	0.0911723
m15	8	824	0.387847
m15	8	844	0.024607
m15	8	851	-0.151529
m15	8	859	-0.265491
m15	8	870	0.299188
m15	8	872	0.0793464
m15	8	882	-0.278632
m15	8	910	0.171388
m15	8	919	0.0626586
m15	8	940	0.25103
m15	8	988	0.357661
m15	8	1001	0.0277373
m15	8	1006	0.117912
m15	8	1035	-0.0382103
m15	8	1071	0.0632887
m15	8	1078	0.168359
m15	8	1085	0.141738
m15	8	1108	0.00471228
m15	8	1131	-0.405382
m15	8	1139	0.00417849
m15	8	1188	0.229098
m15	8	1200	-0.173622
m15	8	1226	0.213543
m15	8	1237	0.0424314
m15	8	1280	-0.0345127
m15	8	1293	0.000168851
m15	12	2	0.630119
m15	12	23	0.221098
m15	12	35	0.806415
m15	12	37	0.248893
m15	12	38	0.638497
m15	12	51	0.463072
m15	12	66	-0.0430412
m15	12	85	0.745431
m15	12	94	-0.157979
m15	12	118	0.185886
m15	12	129	0.126535
m15	12	137	0.663364
m15	12	140	-0.122651
m15	12	168	-0.483066
m15	12	170	0.152492
m15	12	181	0.0789121
m15	12	182	0.715987
m15	12	190	-0.052632
m15	12	220	0.334975
m15	12	234	-0.265041
m15	12	271	0.00631931
m15	12	295	0.316166
m15	12	302	0.0319616
m15	12	306	-0.225004
m15	12	316	-0.0159609
m15	12	332	-0.34207
m15	12	358	0.16475
m15	12	389	0.236049
m15	12	408	0.498212
m15	12	419	0.620286
m15	12	423	0.49064
m15	12	426	-0.100681
m15	12	434	0.383581
m15	12	445	-0.0729688
m15	12	471	0.234613
m15	12	481	0.041714
m15	12	490	-0.123423
m15	12	497	0.0689249
m15	12	510	0.426281
m15	12	539	0.611538
m15	12	558	0.215415
m15	12	604	0.203338
m15	12	634	0.583006
m15	12	639	-0.0197699
m15	12	647	0.0589886
m15	12	650	-0.278423
m15	12	651	0.38843
m15	12	652	-0.104349
m15	12	654	0.0845496
m15	12	657	-0.110253
m15	12	658	0.292694
m15	12	664	0.00928994
m15	12	670	0.159148
m15	12	681	-0.392795
m15	12	686	-0.628824
m15	12	734	0.534987
m15	12	772	0.0948587
m15	12	796	0.370899
m15	12	800	0.0825619
m15	12	808	-0.150138
m15	12	811	-0.292173
m15	12	843	0.41461
m15	12	907	-0.138363
m15	12	946	-0.0820585
m15	12	957	0.169959
m15	12	980	-0.0821744
m15	12	983	0.318432
m15	12	987	-0.215794
m15	12	1014	0.157727
m15	12	1059	0.155349
m15	12	1060	0.366154
m15	12	1086	0.410625
m15	14	36	-0.379614
m15	14	41	-0.342507
m15	14	51	0.0398552
m15	14	53	0.317017
m15	14	73	0.127509
m15	14	79	0.256302
m15	14	86	0.528898
m15	14	91	-0.0356362
m15	14	98	0.274758
m15	14	99	-0.136413
m15	14	103	0.4041
m15	14	105	0.0552011
m15	14	108	-0.189274
m15	14	111	-0.0469581
m15	14	118	0.111716
m15	14	121	0.182255
m15	14	122	0.0113319
m15	14	123	-0.284826
m15	14	125	0.388799
m15	14	140	0.298368
m15	14	141	0.0796258
m15	14	146	-0.115307
m15	14	153	0.0108468
m15	14	160	0.0314158
m15	14	165	0.0735281
m15	14	167	-0.136596
m15	14	173	-0.0522785
m15	14	180	-0.122928
m15	14	192	0.403139
m15	14	196	0.229618
m15	14	218	0.122389
m15	14	220	0.190001
m15	14	234	0.162426
m15	14	254	0.526684
m15	14	264	-0.450777
m15	14	269	-0.012163
m15	14	271	0.210197
m15	14	282	-0.145136
m15	14	295	0.137224
m15	14	302	0.330747
m15	14	307	-0.0799103
m15	14	322	0.053726
m15	14	324	-0.0227836
m15	14	327	-0.0366303
m15	14	330	0.122546
m15	14	331	0.104238
m15	14	337	0.425834
m15	14	342	0.209241
m15	14	347	-0.124175
m15	14	378	-0.102645
m15	14	383	0.180126
m15	14	384	0.00901134
m15	14	387	0.44067
m15	14	391	0.414801
m15	14	402	0.116264
m15	14	414	-0.228717
m15	14	422	0.0175579
m15	14	429	0.13157
m15	14	436	-0.228891
m15	14	444	0.169253
m15	14	445	0.122366
m15	14	449	0.0199511
m15	14	453	0.143102
m15	14	457	0.357328
m15	14	481	0.213567
m15	14	490	0.206998
m15	14	491	-0.0727755
m15	14	497	0.0267246
m15	14	523	-0.113359
m15	14	527	-0.0030096
m15	14	545	-0.169901
m15	14	565	-0.0226075
m15	14	575	-0.0997746
m15	14	581	0.0845451
m15	14	590	-0.0245311
m15	14	603	0.0820788
m15	14	620	0.146749
m15	14	625	-0.128456
m15	14	630	0.0420061
m15	14	632	0.258119
m15	14	641	-0.0671016
m15	14	642	0.261273
m15	14	702	0.219467
m15	14	720	-0.14707
m15	14	723	0.0484376
m15	14	738	0.170027
m15	14	740	0.0971867
m15	14	748	0.307412
m15	14	762	0.25322
m15	14	769	-0.123197
m15	14	788	0.125534
m15	14	795	-0.0380738
m15	14	804	-0.11604
m15	14	805	0.174514
m15	14	815	0.0894461
m15	14	826	-0.229604
m15	14	846	0.291047
m15	14	856	-0.140331
m15	14	860	-0.0220919
m15	14	905	0.278572
m15	14	931	0.36428
m15	14	963	-0.26893
m15	14	971	0.0594465
m15	14	1006	-0.052111
m15	14	1021	0.192595
m15	14	1040	0.0393557
m15	14	1063	-0.236408
m15	14	1069	-0.12962
m15	14	1071	0.33379
m15	14	1079	0.182911
m15	14	1082	-0.052188
m15	14	1143	-0.220254
m15	14	1147	-0.105616
m15	14	1169	0.135561
m15	14	1170	0.309175
m15	14	1190	0.0152868
m17	5	0	0.339652
m17	5	3	0.308574
m17	5	5	0.279391
m17	5	8	-0.011678
m17	5	15	0.401457
m17	5	32	-0.100142
m17	5	33	0.450655
m17	5	59	-0.0886706
m17	5	69	0.0285339
m17	5	420	-0.0236398
m17	5	436	-0.221725
m17	5	442	-0.070592
m17	5	473	0.262567
m17	5	489	0.183697
m17	5	539	0.115243
m17	5	665	0.0722461
m17	7	27	0.11174
m17	7	54	-0.313164
m17	7	64	0.438417
m17	7	75	0.028587
m17	7	162	-0.105371
m17	7	255	0.0711476
m17	7	258	-0.790146
m17	7	263	0.0052354
m17	7	274	-0.000407786
m17	7	329	-0.055656
m17	7	382	0.207359
m17	7	408	0.520183
m17	7	481	-0.492586
m17	8	10	0.0018197
m17	8	12	-0.136273
m17	8	17	-0.400653
m17	8	20	-0.0833072
m17	8	31	0.249882
m17	8	32	0.0559393
m17	8	51	0.134274
m17	8	71	0.185286
m17	8	141	0.296527
m17	8	148	0.0934756
m17	8	197	0.403334
m17	8	294	-0.236719
m17	8	302	-0.0990538
m17	8	306	0.527235
m17	8	330	0.171445
m17	8	367	-0.385248
m17	8	421	-0.279444
m17	8	428	-0.0150924
m17	8	574	-0.102309
m17	8	575	0.186755
m17	12	6	0.000662753
m17	12	10	0.262687
m17	12	52	-0.132266
m17	12	61	0.404274
m17	12	71	0.0239962
m17	12	85	-0.0980914
m17	12	201	0.0612391
m17	12	252	0.167551
m17	12	346	0.157409
m17	12	356	-0.0779652
m17	12	357	0.015763
m17	12	365	0.36441
m17	12	378	-0.644336
m17	12	400	0.0407187
m17	12	470	0.254876
m17	12	521	0.0491831
m17	12	531	0.0807092
m17	12	545	0.15872
m17	12	633	0.0803332
m17	12	684	-0.118414
m18	3	0	-0.120172
m18	3	8	-0.207097
m18	3	10	0.0468934
m18	3	36	0.205874
m18	3	47	0.0706235
m18	3	52	0.0368838
m18	3	56	0.39747
m18	3	73	-0.327142
m18	3	74	-0.140831
m18	3	98	0.0415764
m18	3	99	0.119976
m18	3	116	-0.142091
m18	3	122	0.0287194
m18	3	133	0.316671
m18	3	159	-0.233116
m18	3	168	0.195482
m18	3	174	-0.00536705
m18	3	175	0.0950442
m18	3	185	-0.242421
m18	3	193	0.13828
m18	3	197	-0.000132603
m18	3	207	-0.199404
m18	3	212	0.254247
m18	3	217	0.360512
m18	3	224	0.464376
m18	3	230	-0.131842
m18	3	237	-0.100823
m18	3	239	0.389053
m18	3	253	-0.17245
m18	3	258	-0.182686
m18	3	259	0.246305
m18	3	272	-0.186831
m18	3	275	-0.103517
m18	3	281	-0.270575
m18	3	311	0.294644
m18	3	317	0.0401984
m18	3	328	0.430399
m18	3	345	0.305951
m18	3	373	0.334995
m18	3	374	0.292696
m18	3	379	0.0966755
m18	3	383	0.15488
m18	3	388	-0.029483
m18	3	401	-0.0839629
m18	3	410	-0.385804
m18	3	422	0.432252
m18	3	488	0.336355
m18	3	544	0.326894
m18	3	591	0.336472
m18	3	642	0.113487
m18	3	680	-0.0506117
m18	3	696	0.185209
m18	3	745	0.00123103
m18	3	873	-0.133519
m18	3	896	0.114955
m18	3	898	0.368143
m18	3	903	0.412179
m18	3	908	-0.0697219
m18	3	914	0.301082
m18	3	915	0.470456
m18	3	918	0.448551
m18	3	919	0.210056
m18	3	920	0.178499
m18	3	928	-0.116738
m18	3	929	0.553128
m18	3	931	0.146406
m18	3	942	0.511129
m18	3	944	0.513128
m18	3	950	0.478029
m18	3	957	0.310033
m18	3	965	-0.473082
m18	3	969	-0.159353
m18	3	972	0.371366
m18	3	988	0.220371
m18	3	1001	0.0175208
m18	3	1003	0.441105
m18	3	1017	-0.0852583
m18	3	1025	0.535819
m18	3	1044	0.286033
m18	3	1050	0.225641
m18	3	1058	0.581473
m18	3	1077	0.358725
m18	3	1085	0.110153
m18	3	1104	0.0773185
m18	3	1142	-0.308823
m18	3	1148	0.0801973
m18	3	1151	0.495317
m18	3	1163	-0.0337483
m18	3	1169	0.272658
m18	3	1185	0.240423
m18	3	1188	0.533775
m18	3	1196	-0.126673
m18	3	1218	-0.043873
m18	3	1219	0.624692
m18	3	1225	0.13077
m18	3	1235	0.26567
m18	3	1236	0.145169
m18	3	1268	0.370404
m18	3	1285	0.0714614
m18	3	1319	0.0546532
m18	3	1338	-0.0239574
m18	3	1354	-0.345082
m18	3	1437	0.431251
m18	3	1449	0.00620947
m18	3	1458	-0.0758623
m18	3	1463	-0.17503
m18	3	1515	0.136185
m18	3	1518	0.196452
m18	3	1538	0.31741
m18	3	1585	0.031106
m18	3	1607	-0.119579
m18	3	1612	0.366836
m18	3	1635	0.0591975
m18	3	1638	0.238432
m18	3	1658	-0.0137955
m18	3	1659	0.1074
m18	3	1668	0.462493
m18	3	1710	0.267177
m18	3	1727	0.55077
m18	3	1845	-0.28736
m18	3	1895	0.124577
m18	3	1911	-0.153245
m18	3	2019	0.400367
m18	3	2030	0.0471128
m18	7	1	0.0372707
m18	7	20	0.313018
m18	7	26	-0.0730778
m18	7	27	0.120043
m18	7	72	0.178207
m18	7	76	0.392453
m18	7	95	-0.150231
m18	7	104	0.241165
m18	7	107	-0.0888672
m18	7	151	-0.260699
m18	7	168	0.245286
m18	7	195	0.234237
m18	7	201	0.368591
m18	7	223	0.393436
m18	7	230	0.0376471
m18	7	232	0.262469
m18	7	246	0.396422
m18	7	323	0.17985
m18	7	343	0.262493
m18	7	408	-0.0071069
m18	7	425	0.225244
m18	7	496	0.121169
m18	7	538	0.435396
m18	7	562	0.603436
m18	7	596	0.260704
m18	7	598	0.371128
m18	7	611	0.276215
m18	7	613	0.371194
m18	7	614	0.477144
m18	7	617	0.364056
m18	7	626	0.611494
m18	7	630	0.412422
m18	7	639	-0.385744
m18	7	644	-0.338632
m18	7	661	-0.0854375
m18	7	687	0.713923
m18	7	688	0.204743
m18	7	699	0.28869
m18	7	704	0.612054
m18	7	709	0.760713
m18	7	712	0.268612
m18	7	725	0.321889
m18	7	783	0.323107
m18	7	797	0.165388
m18	7	798	0.269774
m18	7	840	0.109427
m18	7	866	0.08819
m18	7	893	0.348363
m18	7	935	-0.253601
m18	7	939	0.546536
m18	7	951	0.175585
m18	7	981	0.0257927
m18	7	983	0.161812
m18	7	1022	0.287655
m18	7	1033	0.242537
m18	7	1073	0.317855
m18	7	1101	0.191471
m18	7	1117	-0.160536
m18	7	1122	0.304449
m18	7	1138	0.0533743
m18	7	1139	0.16382
m18	7	1151	-0.0929679
m18	7	1254	0.0147967
m18	7	1314	0.01057
m18	7	1315	0.461195
m18	7	1407	0.279512
m18	7	1417	0.215885
m18	7	1548	0.140262
m18	7	1580	0.394091
m18	10	19	-0.266799
m18	10	23	-0.0666159
m18	10	36	-0.051026
m18	10	41	-0.0230628
m18	10	45	0.170155
m18	10	50	0.0771774
m18	10	59	-0.289332
m18	10	70	0.235824
m18	10	86	-0.389355
m18	10	90	-0.00117517
m18	10	106	0.312423
m18	10	147	0.0506264
m18	10	149	-0.0891027
m18	10	169	0.399875
m18	10	170	0.159934
m18	10	181	-0.239492
m18	10	216	-0.1423
m18	10	231	0.124732
m18	10	285	-0.195035
m18	10	354	0.400777
m18	10	366	0.210433
m18	10	384	0.0727914
m18	10	387	0.634637
m18	10	394	0.181761
m18	10	403	0.314787
m18	10	405	0.228771
m18	10	411	0.285234
m18	10	426	0.108607
m18	10	451	-0.131664
m18	10	461	0.426081
m18	10	477	0.160947
m18	10	488	0.0284879
m18	10	529	-0.292899
m18	10	531	-0.189992
m18	10	550	-0.00452275
m18	10	573	-0.0267579
m18	10	666	0.0633627
m18	10	697	0.121207
m18	10	704	-0.107399
m18	10	713	0.236773
m18	10	714	-0.492662
m18	10	722	-0.0214894
m18	10	726	0.264554
m18	10	727	0.0794901
m18	10	737	-0.368578
m18	10	762	0.481727
m18	10	764	0.606348
m18	10	771	0.274551
m18	10	773	0.148953
m18	10	775	0.0994597
m18	10	783	0.47491
m18	10	784	-0.390009
m18	10	787	-0.154015
m18	10	794	0.350902
m18	10	805	0.697685
m18	10	823	0.528533
m18	10	829	-0.0540549
m18	10	840	0.427901
[truncated: 294 more rows]

## Sheet: Ext Fig. 8l
mouse	day	cell_ids	RO_index
m3	5	1	0.38771
m3	5	2	0.232972
m3	5	6	-0.0906724
m3	5	32	0.0722707
m3	5	36	-0.357121
m3	5	43	-0.297925
m3	5	56	0.540136
m3	5	69	0.378477
m3	5	77	0.434354
m3	5	123	0.195095
m3	5	133	0.499376
m3	5	134	-0.000671394
m3	5	145	0.0281108
m3	5	148	0.0559113
m3	5	155	-0.199876
m3	5	171	0.139882
m3	5	191	-0.109152
m3	5	200	-0.619586
m3	5	208	-0.596447
m3	5	216	-0.0307946
m3	5	220	0.0987418
m3	5	284	0.0195433
m3	5	455	-0.0794628
m3	5	461	0.289949
m3	5	473	0.375782
m3	5	502	0.0332971
m3	5	520	-0.0624917
m3	5	561	0.13417
m3	5	611	-0.089475
m3	5	690	0.105229
m3	5	712	0.0735941
m3	5	888	0.277961
m3	7	0	0.480533
m3	7	5	0.339061
m3	7	8	0.730867
m3	7	10	0.501735
m3	7	11	0.789711
m3	7	16	0.0849703
m3	7	20	-0.362176
m3	7	26	0.318305
m3	7	67	-0.312608
m3	7	70	-0.553301
m3	7	78	0.894553
m3	7	88	0.52406
m3	7	95	0.456895
m3	7	128	0.121526
m3	7	153	0.324182
m3	7	157	0.145007
m3	7	162	0.0383717
m3	7	166	0.201914
m3	7	182	-0.0687783
m3	7	184	0.124308
m3	7	199	0.27183
m3	7	201	0.223052
m3	7	204	0.4587
m3	7	207	-0.30438
m3	7	222	-0.0460556
m3	7	233	0.0937901
m3	7	251	0.726148
m3	7	267	0.521482
m3	7	278	0.234367
m3	7	292	-0.111036
m3	7	293	0.673932
m3	7	326	0.321582
m3	7	328	-0.133498
m3	7	377	-0.0367396
m3	7	384	-0.0326719
m3	7	389	-0.134869
m3	7	399	0.477023
m3	7	418	0.371703
m3	7	428	0.689335
m3	7	440	0.115317
m3	7	465	0.273615
m3	7	474	-0.335913
m3	7	480	0.132699
m3	7	489	0.475641
m3	7	497	0.305896
m3	7	542	-0.196479
m3	7	573	0.115736
m3	7	656	0.20728
m3	7	678	-0.0817357
m3	8	7	-0.476928
m3	8	16	0.430623
m3	8	18	0.233178
m3	8	29	0.288509
m3	8	32	0.00758615
m3	8	44	-0.067236
m3	8	52	-0.0299789
m3	8	62	0.278874
m3	8	75	0.437286
m3	8	90	-0.077695
m3	8	95	0.0115282
m3	8	124	0.461478
m3	8	133	0.349082
m3	8	134	0.00870332
m3	8	181	0.504103
m3	8	215	-0.090563
m3	8	223	0.102884
m3	8	226	0.0875056
m3	8	231	-0.0968097
m3	8	250	-0.423686
m3	8	261	0.129123
m3	8	264	-0.26613
m3	8	273	-0.148899
m3	8	301	-0.157107
m3	8	313	-0.0803534
m3	8	331	0.145756
m3	8	336	-0.0688045
m3	8	349	0.123621
m3	8	356	0.636903
m3	8	375	-0.328367
m3	8	392	0.0972909
m3	8	474	-0.120921
m3	8	496	-0.316957
m3	8	506	-0.164746
m3	8	529	-0.0235874
m3	8	556	0.184318
m3	8	737	0.4214
m3	8	772	-0.259704
m3	12	1	-0.361961
m3	12	27	0.111284
m3	12	55	0.598674
m3	12	72	0.137098
m3	12	75	0.765805
m3	12	88	0.595151
m3	12	141	-0.352634
m3	12	184	0.12456
m3	12	202	0.403612
m3	12	210	0.276327
m3	12	215	0.39105
m3	12	219	0.655561
m3	12	239	0.499409
m3	12	250	0.0325295
m3	12	283	0.273297
m3	12	299	0.539702
m3	12	310	0.593046
m3	12	316	0.0381289
m3	12	317	0.39703
m3	12	339	-0.208324
m3	12	390	0.554043
m3	12	396	0.540364
m3	12	404	-0.318563
m3	12	472	0.528535
m3	12	473	-0.0676527
m3	12	532	0.348194
m3	12	536	0.24683
m3	12	601	-0.499304
m3	12	628	-0.0416681
m3	12	838	-0.00591132
m3	12	885	0.128851
m3	12	962	0.00513745
m3	12	1021	0.499379
m3	14	6	-0.489241
m3	14	16	-0.203317
m3	14	21	0.623628
m3	14	33	0.330422
m3	14	59	-0.505239
m3	14	120	-0.211638
m3	14	136	0.603069
m3	14	159	0.223238
m3	14	195	0.289154
m3	14	206	0.651456
m3	14	218	0.041954
m3	14	221	0.569607
m3	14	229	0.628602
m3	14	244	0.131052
m3	14	252	0.430043
m3	14	284	0.531592
m3	14	294	0.320949
m3	14	337	0.19256
m3	14	346	0.0331702
m3	14	362	-0.26143
m3	14	368	-0.206634
m3	14	403	0.645079
m3	14	414	-0.532572
m3	14	419	0.203565
m3	14	426	-0.389792
m3	14	428	-0.0823914
m3	14	444	0.132804
m3	14	479	0.534123
m3	14	492	-0.140035
m3	14	522	0.433195
m3	14	537	-0.0696107
m3	14	594	-0.354061
m3	14	600	-0.0228941
m3	14	635	0.342599
m3	14	645	0.514844
m3	14	670	0.327129
m3	14	703	0.261616
m3	14	713	-0.128427
m3	14	839	0.388677
m4	7	1	0.0907302
m4	7	42	-0.130203
m4	7	68	0.0931628
m4	7	70	-0.347715
m4	7	74	-0.0120073
m4	7	93	0.183623
m4	7	99	0.61716
m4	7	118	0.0947132
m4	7	172	-0.221815
m4	7	248	-0.0335544
m4	7	280	0.0669114
m4	7	287	0.178998
m4	7	326	0.197012
m4	7	377	-0.0479764
m4	7	380	-0.038831
m4	7	396	0.116192
m4	7	461	-0.0297908
m4	7	477	-0.206371
m4	7	486	0.402408
m4	7	532	0.0607836
m4	7	542	0.326853
m4	7	583	0.0351186
m4	7	661	-0.0851498
m4	7	666	0.152244
m4	7	884	-0.0502488
m4	8	11	0.370924
m4	8	19	0.114759
m4	8	46	-0.0651763
m4	8	56	-0.0657554
m4	8	77	-0.0410764
m4	8	116	-0.00331827
m4	8	130	-0.274648
m4	8	135	-0.0977159
m4	8	138	-0.0191108
m4	8	140	0.203619
m4	8	186	0.0704296
m4	8	215	-0.19276
m4	8	238	0.383637
m4	8	241	0.281332
m4	8	285	-0.0202189
m4	8	313	0.232474
m4	8	380	-0.176558
m4	8	420	-0.0668495
m4	8	467	0.120403
m4	8	473	-0.0847259
m4	8	496	0.615125
m4	8	507	-0.0364976
m4	8	509	0.329334
m4	8	511	-0.217175
m4	8	601	0.321946
m4	8	606	0.0229307
m4	8	635	-0.0205788
m4	8	785	0.21159
m4	8	796	0.262469
m4	8	806	0.254498
m4	8	821	0.156859
m4	8	900	0.226708
m4	8	1010	-0.0563642
m4	8	1113	-0.33234
m4	10	42	-0.570958
m4	10	49	0.719299
m4	10	88	-0.112809
m4	10	91	0.560553
m4	10	105	0.500385
m4	10	140	-0.146539
m4	10	156	0.116396
m4	10	158	0.265542
m4	10	231	0.0259831
m4	10	240	0.298812
m4	10	241	0.137937
m4	10	268	-0.141937
m4	10	288	0.349133
m4	10	310	-0.142452
m4	10	338	-0.0400398
m4	10	354	0.547399
m4	10	365	0.0382066
m4	10	402	0.203077
m4	10	417	0.191527
m4	10	440	0.316988
m4	10	517	0.0832812
m4	10	518	-0.0440422
m4	10	551	0.43269
m4	10	586	0.18197
m4	10	587	-0.0321944
m4	10	640	0.29045
m4	10	648	0.107966
m4	10	762	0.167604
m4	12	5	0.527387
m4	12	6	-0.156923
m4	12	18	0.215532
m4	12	27	-0.044545
m4	12	37	0.403405
m4	12	43	0.52203
m4	12	55	-0.184544
m4	12	67	-0.0692329
m4	12	104	0.404539
m4	12	146	0.358511
m4	12	152	0.204489
m4	12	165	0.712794
m4	12	190	0.248487
m4	12	258	0.0908726
m4	12	264	-0.0743063
m4	12	336	0.284673
m4	12	372	0.0684459
m4	12	398	0.364378
m4	12	420	-0.12984
m4	12	426	0.168189
m4	12	444	0.12945
m4	12	486	0.332701
m4	12	587	0.210849
m4	12	615	0.186269
m4	12	662	0.276286
m4	12	703	0.0886493
m4	12	725	0.382343
m4	14	26	-0.0967138
m4	14	40	0.129582
m4	14	41	0.00570965
m4	14	62	0.011009
m4	14	74	0.306025
m4	14	94	0.167159
m4	14	96	-0.0139138
m4	14	97	-0.238381
m4	14	108	0.387555
m4	14	109	0.708498
m4	14	114	0.773161
m4	14	129	0.0803829
m4	14	130	0.347918
m4	14	138	0.391196
m4	14	157	0.33131
m4	14	177	0.509181
m4	14	207	0.32502
m4	14	219	0.304826
m4	14	239	0.349566
m4	14	247	-0.0323072
m4	14	259	0.273561
m4	14	288	-0.00364264
m4	14	293	0.0649949
m4	14	316	0.527118
m4	14	322	0.53231
m4	14	338	-0.27114
m4	14	339	0.641279
m4	14	344	0.195865
m4	14	347	0.373608
m4	14	357	-0.0980912
m4	14	364	0.114972
m4	14	377	0.066065
m4	14	397	0.244264
m4	14	403	-0.0130866
m4	14	427	0.298464
m4	14	445	0.376175
m4	14	475	0.27254
m4	14	491	0.343348
m4	14	496	0.530429
m4	14	516	0.238416
m4	14	533	-0.129684
m4	14	549	0.251747
m4	14	555	0.0512593
m4	14	563	0.489605
m4	14	641	0.270284
m4	14	675	-0.295608
m4	14	737	0.29489
m4	14	764	0.49581
m4	14	775	-0.0704883
m4	14	836	0.187357
m4	14	882	0.444966
m7	3	16	0.507821
m7	3	70	0.0898458
m7	3	79	0.0890705
m7	3	87	-0.520573
m7	3	94	0.0441187
m7	3	141	0.0536372
m7	3	144	-0.454882
m7	3	151	-0.00461959
m7	3	156	0.487174
m7	3	235	0.108319
m7	3	272	0.295694
m7	3	288	-0.0678499
m7	3	314	0.0614146
m7	3	319	-0.145876
m7	3	332	0.440339
m7	3	364	0.516977
m7	3	382	-0.0847594
m7	3	431	0.0642802
m7	3	433	0.0555417
m7	3	444	0.357201
m7	3	463	-0.0661015
m7	3	487	-0.157021
m7	3	505	0.0877622
m7	3	515	0.179935
m7	3	525	-0.267196
m7	3	576	-0.0725326
m7	3	699	-0.0508017
m7	3	720	0.0863931
m7	3	805	0.250042
m7	3	835	-0.259405
m7	3	838	0.267057
m7	3	847	-0.298798
m7	3	886	0.363272
m7	3	1037	-0.316286
m7	3	1050	0.114657
m7	7	2	-0.293128
m7	7	12	0.0765115
m7	7	39	0.556762
m7	7	64	-0.19339
m7	7	70	-0.444317
m7	7	86	0.364916
m7	7	90	0.406062
m7	7	123	0.0280275
m7	7	130	0.139254
m7	7	138	0.266345
m7	7	158	0.0320102
m7	7	164	0.616286
m7	7	269	-0.212309
m7	7	303	0.367304
m7	7	358	-0.0816053
m7	7	410	0.212165
m7	7	420	0.197721
m7	7	427	-0.189386
m7	7	477	0.195893
m7	7	495	0.00864559
m7	7	563	-0.121812
m7	7	584	-0.287709
m7	7	632	0.425898
m7	7	713	-0.153307
m7	7	815	0.24791
m7	10	0	-0.0893732
m7	10	1	-0.0494354
m7	10	3	-0.0832358
m7	10	16	0.0323099
m7	10	17	-0.181194
m7	10	32	-0.356839
m7	10	44	-0.731849
m7	10	57	0.444355
m7	10	70	0.236181
m7	10	80	0.0381632
m7	10	109	-0.622413
m7	10	113	-0.229028
m7	10	132	0.345377
m7	10	137	-0.0623143
m7	10	141	0.451458
m7	10	150	-0.46237
m7	10	163	0.463046
m7	10	194	0.429895
m7	10	233	0.130444
m7	10	242	0.361846
m7	10	245	0.142027
m7	10	281	0.112215
m7	10	336	-0.21273
m7	10	348	0.0540189
m7	10	358	0.12515
m7	10	393	0.394746
m7	10	450	0.243978
m7	10	467	-0.483672
m7	10	478	0.308448
m7	10	483	0.0480028
m7	10	491	0.410505
m7	10	519	0.37473
m7	10	589	0.183867
m7	10	641	-0.360706
m7	10	666	0.037385
m7	10	683	0.415283
m7	10	700	0.340978
m7	10	717	-0.0530994
m7	10	767	0.164379
m7	10	792	0.231044
m7	10	802	-0.191166
m7	10	866	-0.0842349
m7	10	872	0.199654
m7	14	11	0.153713
m7	14	20	-0.57983
m7	14	45	0.266875
m7	14	54	0.39017
m7	14	57	0.363065
m7	14	60	0.169621
m7	14	69	0.68537
m7	14	70	-0.106417
m7	14	86	0.00993914
m7	14	97	-0.306118
m7	14	106	0.176671
m7	14	120	-0.287562
m7	14	124	-0.638443
m7	14	125	-0.280984
m7	14	127	0.2269
m7	14	136	-0.469297
m7	14	150	0.468584
m7	14	156	0.16187
m7	14	172	0.215027
m7	14	180	0.427981
m7	14	226	0.404673
m7	14	240	0.43244
m7	14	273	0.157847
m7	14	289	0.229415
m7	14	298	0.529844
m7	14	307	0.21934
m7	14	311	-0.0704784
m7	14	359	0.365975
m7	14	370	-0.12005
m7	14	408	-0.515774
m7	14	442	-0.476106
m7	14	468	0.108801
m7	14	480	-0.00616472
m7	14	500	0.566208
m7	14	501	0.146178
m7	14	505	-0.229149
m7	14	523	0.373357
m7	14	544	0.175014
m7	14	575	0.325596
m7	14	586	0.29469
m7	14	656	-0.083746
m7	14	685	-0.0337015
m7	14	763	0.164144
m7	14	786	0.266142
m7	14	802	-0.0563226
m7	14	830	-0.046283
m7	14	834	-0.0318872
m7	14	871	-0.179001
m7	14	906	0.426275
m7	14	936	-0.14061
m7	14	985	0.337577
m7	14	1016	-0.050311
m7	14	1022	-0.125385
m7	14	1162	-0.0645402
m11	3	5	0.740164
m11	3	6	0.481744
m11	3	9	0.539399
m11	3	15	0.473997
m11	3	23	-0.108413
m11	3	42	0.182371
m11	3	76	0.247105
m11	3	151	0.36079
m11	3	152	0.588051
m11	5	11	0.257601
m11	5	39	0.0130358
m11	5	44	-0.435284
m11	5	54	0.237953
m11	5	71	0.282674
m11	5	85	-0.253136
m11	5	178	0.0438829
m11	5	179	0.219951
m11	7	41	0.562281
m11	7	56	-0.0576582
m11	7	57	0.0371098
m11	7	66	0.173637
m11	7	139	0.343408
m11	7	141	-0.0618024
m11	7	147	0.00722139
m11	7	168	0.200432
m11	8	9	-0.136625
m11	8	36	0.426261
m11	8	45	0.502188
m11	8	60	0.0426475
m11	8	68	-0.0430361
m11	8	78	0.258654
m11	8	85	-0.152579
m11	8	132	-0.250026
m11	8	148	-0.143912
m11	8	155	0.303504
m11	10	0	0.271878
m11	10	25	0.652416
m11	10	28	0.169652
m11	10	29	0.127431
m11	10	31	0.0482864
m11	10	33	0.286514
m11	10	44	-0.120221
m11	10	56	0.31686
m11	10	107	0.276629
m11	10	116	0.115937
m11	10	145	-0.349896
m11	10	151	-0.20543
m11	12	0	0.575597
m11	12	1	0.222466
m11	12	15	0.299961
m11	12	23	0.256349
m11	12	29	0.197363
m11	12	30	-0.125471
m11	12	34	-0.203845
m11	12	38	0.735539
m11	12	44	0.343559
m11	12	48	0.196685
m11	12	56	0.253306
m11	12	63	0.245656
m11	12	72	0.00459289
m11	12	98	0.396146
m11	12	112	-0.111492
m11	12	119	0.0181142
m11	12	136	0.326306
m11	12	164	0.00799561
m11	12	170	0.325313
m11	12	183	-0.00644061
m11	12	191	0.0814254
m12	3	1	0.563759
m12	3	3	0.431719
m12	3	4	0.696271
m12	3	18	0.823899
m12	3	28	-0.718636
m12	3	42	0.605264
m12	3	44	-0.252912
m12	3	65	0.280564
m12	3	72	0.820377
m12	3	73	0.665753
m12	3	82	-0.0300797
m12	3	94	0.406443
m12	3	104	-0.107509
m12	3	119	0.738199
m12	3	131	-0.504585
m12	3	135	0.64679
m12	3	142	0.0889201
m12	3	155	-0.320331
m12	3	161	0.554311
m12	3	164	-0.225571
m12	3	170	0.131258
m12	3	179	0.551649
m12	3	182	0.316752
m12	3	188	0.156678
m12	3	196	-0.2949
m12	3	212	0.358133
m12	3	214	-0.429497
m12	3	219	0.714734
m12	3	226	0.435658
m12	3	245	-0.210572
m12	3	247	0.194433
m12	3	254	0.363073
m12	3	263	0.132711
m12	3	275	0.535714
m12	3	283	0.823064
m12	3	285	0.60281
m12	3	313	0.828743
m12	3	324	0.183029
m12	3	330	-0.342097
m12	3	337	0.364076
m12	3	344	0.299458
m12	3	350	0.813453
m12	3	351	0.671396
m12	3	352	0.175178
m12	3	376	0.00491931
m12	3	382	0.657852
m12	3	383	-0.326506
m12	3	425	0.151563
m12	3	447	0.78907
m12	3	449	-0.139086
m12	3	453	-0.374115
m12	3	472	0.693186
m12	3	476	-0.277881
m12	3	494	0.393901
m12	3	501	0.464845
m12	3	502	0.223124
m12	3	517	0.17743
m12	3	524	0.109737
m12	3	535	0.370068
m12	3	539	0.400037
m12	3	560	0.61477
m12	3	621	0.267529
m12	3	626	0.601838
m12	3	629	0.0995168
m12	3	633	-0.264323
m12	3	636	0.595168
m12	3	664	-0.150757
m12	3	689	0.677817
m12	3	697	-0.202486
m12	3	744	0.660043
m12	3	764	0.407709
m12	3	788	-0.225495
m12	3	811	0.459686
m12	3	826	-0.172938
m12	3	829	0.520009
m12	3	869	0.583658
m12	3	882	-0.131255
m12	3	892	0.304501
m12	3	895	0.0360326
m12	3	987	0.282421
m12	3	1029	-0.0166728
m12	3	1062	0.116001
m12	3	1071	0.303074
m12	3	1100	-0.356225
m12	3	1133	-0.00119649
m12	5	69	0.552363
m12	5	76	0.263503
m12	5	78	0.381736
m12	5	91	-0.101089
m12	5	115	0.277928
m12	5	125	-0.202075
m12	5	187	0.38442
m12	5	239	0.297537
m12	5	246	0.237437
m12	5	312	-0.0569227
m12	5	413	0.16333
m12	5	424	0.179348
m12	5	430	0.181333
m12	5	439	0.380373
m12	5	447	0.134028
m12	5	450	-0.0300862
m12	5	479	0.368241
m12	5	499	-0.0632051
m12	5	500	-0.595889
m12	5	504	0.0628528
m12	5	515	0.27198
m12	5	536	0.424604
m12	5	537	0.448786
m12	5	560	-0.199981
m12	5	627	-0.198449
m12	5	629	0.264761
m12	5	636	0.506987
m12	5	671	0.668085
m12	5	674	-0.106806
m12	5	687	0.338818
m12	5	708	0.333024
m12	5	797	-0.203695
m12	5	970	-0.0589893
m12	5	1056	0.433719
m12	5	1159	-0.0660831
m12	5	1166	0.299349
m12	5	1183	0.276488
m12	7	0	0.0531811
m12	7	3	0.460047
m12	7	4	-0.857225
m12	7	15	0.0758582
m12	7	29	0.0473332
m12	7	39	-0.211319
m12	7	44	-0.52461
m12	7	46	-0.491683
m12	7	47	-0.410511
m12	7	53	-0.248022
m12	7	59	-0.70824
m12	7	64	-0.247983
m12	7	69	-0.290518
m12	7	71	-0.116899
m12	7	90	0.405745
m12	7	94	-0.550478
m12	7	105	-0.291164
m12	7	110	-0.403924
m12	7	112	-0.626655
m12	7	121	0.413802
m12	7	124	-0.281782
m12	7	143	-0.366319
m12	7	144	-0.212216
m12	7	145	0.608183
m12	7	147	-0.0735553
m12	7	157	-0.196792
m12	7	170	-0.0587402
m12	7	177	-0.501754
m12	7	178	-0.39706
m12	7	187	-0.339306
m12	7	199	-0.0779492
m12	7	202	0.575648
m12	7	210	0.424539
m12	7	222	0.336631
m12	7	248	-0.151241
m12	7	251	0.249028
m12	7	283	0.276554
m12	7	289	-0.120091
m12	7	318	-0.136599
m12	7	342	0.0383888
m12	7	350	-0.387457
m12	7	356	0.117371
m12	7	377	0.0581279
m12	7	403	-0.379866
m12	7	407	0.121586
m12	7	429	0.250371
m12	7	445	-0.237774
m12	7	474	0.167054
m12	7	476	0.152443
m12	7	477	-0.0244928
m12	7	493	0.218622
m12	7	494	0.0315947
m12	7	498	-0.0579529
m12	7	508	-0.250396
m12	7	517	-0.537122
m12	7	522	-0.0652412
m12	7	533	0.0921559
m12	7	545	-0.478132
m12	7	549	-0.116888
m12	7	555	0.0626559
m12	7	559	0.214912
m12	7	561	0.0206112
m12	7	567	-0.0210156
m12	7	579	-0.454994
m12	7	584	0.133948
m12	7	593	-0.336053
m12	7	595	0.251611
m12	7	620	-0.135334
m12	7	622	0.0134391
m12	7	640	-0.00622737
m12	7	653	-0.17202
m12	7	675	0.128611
m12	7	680	0.189532
m12	7	703	0.00659532
m12	7	715	0.0773543
m12	7	721	-0.0265615
m12	7	722	-0.0899105
m12	7	728	-0.14666
m12	7	729	0.258144
m12	7	779	0.184956
m12	7	790	0.169604
m12	7	792	0.122452
m12	7	801	0.0782668
m12	7	807	0.0730153
m12	7	812	0.0522142
m12	7	839	0.0274403
m12	7	857	0.146118
m12	7	862	0.00649242
m12	7	870	0.338031
m12	7	899	-0.0598491
m12	7	925	0.0834257
m12	7	928	0.0163274
m12	7	937	0.0691127
m12	7	959	0.388284
m12	7	982	0.235263
m12	7	1019	0.0453155
m12	7	1085	-0.318973
m12	7	1096	-0.257011
m12	7	1105	0.0650431
m12	7	1106	-0.221529
m12	7	1131	-0.306201
m12	7	1152	0.196918
m12	7	1158	0.0799092
m12	7	1199	0.302409
m12	7	1233	0.584967
m12	7	1239	-0.120645
m12	7	1287	-0.0706989
m12	7	1290	-0.0905778
m12	7	1294	-0.0548136
m12	7	1297	0.0336758
m12	7	1300	-0.174975
m12	7	1305	-0.218944
m12	7	1306	0.18094
m12	7	1329	-0.125953
m12	7	1352	-0.0591214
m12	7	1361	-0.0529643
m12	7	1365	-0.234929
m12	7	1370	-0.617613
m12	7	1375	-0.00967428
m12	7	1397	-0.129233
m12	7	1408	-0.128766
m12	7	1433	0.302957
m12	7	1442	0.259561
m12	7	1449	-0.0582506
m12	7	1455	-0.297381
m12	7	1472	0.352732
m12	8	7	-0.834817
m12	8	15	0.524831
m12	8	17	-0.130819
m12	8	25	0.616134
m12	8	72	0.733568
m12	8	76	-0.00352283
m12	8	80	0.581247
m12	8	91	-0.519996
m12	8	101	0.200222
m12	8	129	0.412397
m12	8	139	0.292334
m12	8	149	-0.118631
m12	8	166	0.147107
m12	8	174	0.528981
m12	8	194	-0.647218
m12	8	210	0.154158
m12	8	227	-0.01823
m12	8	249	0.660832
m12	8	250	-0.415033
m12	8	282	0.523148
m12	8	297	-0.296669
m12	8	306	-0.267218
m12	8	334	-0.699361
m12	8	336	0.229446
m12	8	340	0.555859
m12	8	365	-0.485407
m12	8	373	0.449162
m12	8	377	0.0456546
m12	8	403	0.0499695
m12	8	433	0.346892
m12	8	437	0.202875
m12	8	438	0.284492
m12	8	476	0.47697
m12	8	481	0.396419
m12	8	493	0.572739
m12	8	494	-0.148694
m12	8	503	0.651997
m12	8	513	0.177432
m12	8	532	0.0018494
m12	8	534	0.165147
m12	8	549	-0.0694984
m12	8	553	0.316314
m12	8	556	0.0195129
m12	8	559	0.13808
m12	8	572	0.110434
m12	8	582	0.327451
m12	8	604	-0.311261
m12	8	639	0.696156
m12	8	684	-0.170713
m12	8	714	0.315857
m12	8	727	0.606438
m12	8	772	0.0501734
m12	8	819	0.406226
m12	8	835	-0.141953
m12	8	849	0.428767
m12	8	895	0.214329
m12	8	907	0.0776504
m12	8	920	-0.0209302
m12	8	940	0.272871
m12	8	947	-0.560299
m12	8	955	0.240768
m12	8	961	0.0577664
m12	8	998	0.210745
m12	8	1035	-0.0997383
m12	8	1050	0.505715
m12	8	1114	0.261193
m12	8	1120	0.249417
m12	8	1179	0.0380764
m12	8	1180	0.187026
m12	8	1194	-0.122784
m12	8	1414	0.517308
m12	10	41	-0.8822
m12	10	113	-0.00552805
m12	10	147	0.348951
m12	10	150	-0.0629212
m12	10	152	0.670511
m12	10	162	-0.283376
m12	10	206	0.23392
m12	10	324	0.252123
m12	10	329	0.573105
m12	10	341	0.207991
m12	10	346	0.145812
m12	10	347	0.316794
m12	10	348	-0.258888
m12	10	352	0.467948
m12	10	385	-0.209847
m12	10	399	0.329125
m12	10	400	0.0666678
m12	10	406	-0.480965
m12	10	443	-0.0532647
m12	10	484	-0.51711
m12	10	494	-0.328009
m12	10	556	0.233622
m12	10	557	0.536975
m12	10	559	0.351142
m12	10	602	0.0908093
m12	10	627	-0.109926
m12	10	745	0.359145
m12	10	808	0.339216
m12	10	822	-0.242622
m12	10	872	-0.0462537
m12	10	885	0.207369
m12	10	897	0.238827
m12	10	915	-0.0262921
m12	10	921	-0.0590526
m12	10	992	0.00157126
m12	10	1123	-0.154669
m12	10	1179	-0.281918
m12	12	31	-0.0454957
m12	12	38	0.402423
m12	12	101	0.158075
m12	12	102	0.0505066
m12	12	121	0.332348
m12	12	149	0.204899
m12	12	155	0.771749
m12	12	157	0.574805
m12	12	169	0.215554
m12	12	190	-0.485369
m12	12	215	0.102928
m12	12	259	0.0553048
m12	12	291	-0.0312099
m12	12	293	0.399482
m12	12	305	0.0129417
m12	12	309	-0.322687
m12	12	318	0.17276
m12	12	363	0.0366329
m12	12	386	0.300062
m12	12	387	0.109548
m12	12	397	0.172706
m12	12	402	0.070715
m12	12	404	0.233645
m12	12	410	0.459596
m12	12	444	-0.257777
m12	12	449	0.130009
m12	12	453	0.0555049
m12	12	463	0.180872
m12	12	502	0.0984846
m12	12	514	-0.544153
m12	12	526	0.173026
m12	12	534	0.481587
m12	12	546	0.339121
m12	12	561	0.253152
m12	12	608	0.528875
m12	12	616	0.234193
m12	12	626	0.222064
m12	12	631	-0.171273
m12	12	663	0.575754
m12	12	675	0.361007
m12	12	682	0.152408
m12	12	703	-0.167698
m12	12	725	0.561467
m12	12	733	0.332668
m12	12	781	0.265311
m12	12	789	0.323705
m12	12	807	0.0741773
m12	12	826	-0.0211244
m12	12	875	0.570658
m12	12	894	0.456076
m12	12	902	0.0598056
m12	12	905	0.284002
m12	12	917	0.187953
m12	12	971	-0.0931116
m12	12	1005	-0.0154022
m12	12	1008	-0.183802
m12	12	1036	0.342251
m12	12	1064	0.273422
m12	12	1080	0.383053
m12	12	1089	0.367121
m12	12	1093	-0.018302
m12	12	1097	0.140789
m12	12	1161	0.295994
m12	14	10	0.752641
m12	14	11	-0.343086
m12	14	12	-0.530686
m12	14	14	0.0996767
m12	14	25	0.607873
m12	14	30	-0.572395
m12	14	32	-0.402233
m12	14	36	-0.128396
m12	14	42	-0.202821
m12	14	50	0.327959
m12	14	55	0.721397
m12	14	56	0.286226
m12	14	64	-0.39177
m12	14	76	-0.248888
m12	14	78	-0.399905
m12	14	86	0.166586
m12	14	98	0.625229
m12	14	103	0.341945
m12	14	114	-0.0370743
m12	14	122	0.322267
m12	14	127	-0.281285
m12	14	128	-0.211283
m12	14	129	0.0430648
m12	14	135	-0.512155
m12	14	138	0.67144
m12	14	149	0.201073
m12	14	165	0.423469
m12	14	173	-0.354817
m12	14	178	0.294048
m12	14	201	0.586523
m12	14	206	-0.571811
m12	14	222	-0.269227
m12	14	228	0.324995
m12	14	229	0.128674
m12	14	232	0.0746233
m12	14	247	0.182256
m12	14	249	0.718242
m12	14	261	-0.208186
m12	14	262	-0.532351
m12	14	263	0.432652
m12	14	270	0.637056
m12	14	271	0.717006
m12	14	281	0.320834
m12	14	288	-0.122133
m12	14	295	0.71662
m12	14	299	0.580978
m12	14	313	-0.319502
m12	14	324	-0.113302
m12	14	327	-0.298839
m12	14	361	-0.0643086
m12	14	379	0.58547
m12	14	401	0.145942
m12	14	405	0.0119065
m12	14	408	-0.599607
m12	14	421	0.650539
m12	14	426	0.755922
m12	14	428	0.622941
m12	14	442	0.170755
m12	14	446	0.49557
m12	14	450	-0.0370539
m12	14	461	-0.00407443
m12	14	478	-0.106305
m12	14	503	0.415079
m12	14	522	-0.130176
m12	14	541	0.583317
m12	14	544	-0.224345
m12	14	554	0.280835
m12	14	558	0.0133629
m12	14	569	0.488388
m12	14	597	0.218237
m12	14	621	0.753329
m12	14	624	0.628315
m12	14	628	0.30372
m12	14	633	0.41475
m12	14	637	0.0640951
m12	14	654	0.298796
m12	14	699	0.154631
m12	14	706	0.128122
m12	14	710	0.375896
m12	14	711	0.328026
m12	14	722	0.109718
m12	14	752	-0.232728
m12	14	769	0.146036
m12	14	776	0.0181234
m12	14	779	-0.10124
m12	14	787	0.522973
m12	14	799	0.457853
m12	14	850	-0.16349
m12	14	872	-0.0423322
m12	14	891	-0.175291
m12	14	903	0.236117
m12	14	918	-0.363562
m12	14	926	-0.409458
m12	14	940	0.400263
m12	14	943	0.0433261
m12	14	944	-0.377185
m12	14	945	0.183766
m12	14	948	0.130125
m12	14	1004	0.388599
m12	14	1012	0.333872
m12	14	1015	0.299612
m12	14	1019	-0.0474421
m12	14	1024	-0.458445
m12	14	1031	0.0229305
m12	14	1032	0.425942
m12	14	1042	-0.104507
m12	14	1075	0.364398
m12	14	1101	0.0263301
m12	14	1162	-0.435778
m12	14	1199	0.0407032
m12	14	1207	-0.066154
m12	14	1214	0.0812809
m12	14	1215	0.231819
m12	14	1239	0.200974
m12	14	1267	0.202289
m12	14	1270	0.184717
m12	14	1283	0.356525
m12	14	1288	-0.135635
m12	14	1292	0.283076
m12	14	1298	0.126285
m12	14	1338	0.258267
m12	14	1343	0.0702433
m13	3	65	-0.0418905
m13	3	92	0.639393
m13	3	97	0.357999
m13	3	128	0.0668276
m13	3	191	0.450134
m13	7	29	-0.092159
m13	7	56	0.202184
m13	7	65	0.182651
m13	7	78	-0.333322
m13	7	80	-0.535112
m13	7	96	-0.470795
m13	7	114	0.265392
m13	7	136	0.313458
m13	7	146	0.52041
m13	7	148	-0.229381
m13	7	155	0.0856188
m13	7	158	0.283727
m13	7	173	0.362112
m13	7	185	0.0804996
m13	7	192	0.300538
m13	7	197	0.152611
m13	7	205	0.0959227
m13	7	206	-0.0871751
m13	7	221	0.0699552
m13	7	274	0.156035
m13	7	411	-0.261544
m13	7	449	-0.0386273
m13	7	472	0.129234
m13	7	476	0.0300558
m13	7	486	0.496208
m13	8	4	0.101251
m13	8	9	-0.111347
m13	8	44	0.0968066
m13	8	51	0.380827
m13	8	93	-0.239858
m13	8	114	0.145706
m13	8	117	0.0212519
m13	8	125	-0.03033
m13	8	127	0.432025
m13	8	170	-0.13971
m13	8	242	0.158327
m13	8	382	-0.0189384
m13	8	399	0.140453
m13	8	506	0.131614
m13	8	529	-0.182407
m13	10	32	-0.0071682
m13	10	60	-0.294146
m13	10	87	-0.514889
m13	10	95	-0.58367
m13	10	120	-0.0438789
m13	10	160	0.00668045
m13	10	205	0.397446
m13	10	224	-0.449833
m13	10	227	-0.364974
m13	10	254	0.360823
m13	10	268	0.187031
m13	10	292	-0.532162
m13	10	365	-0.045456
m13	10	415	0.418443
m13	12	74	0.265565
m13	12	128	-0.0584565
m13	12	129	0.505586
m13	12	131	0.380893
m13	12	148	0.371343
m13	12	149	0.668017
m13	12	161	-0.159859
m13	12	211	0.671849
m13	12	254	0.330991
m13	12	276	-0.196054
m13	12	306	0.338831
m13	12	307	-0.0131764
m13	12	401	0.149363
m14	3	3	0.0695963
m14	3	6	0.363803
m14	3	52	0.438891
m14	3	77	0.00551659
m14	3	109	0.25952
m14	3	138	0.262253
m14	3	140	-0.223981
m14	3	151	-0.0391603
m14	3	156	-0.0921427
m14	3	159	0.272734
m14	3	160	-0.0133511
m14	3	167	-0.21404
m14	3	212	-0.410211
m14	3	226	-0.22302
m14	3	229	-0.0975558
m14	3	242	0.195655
m14	3	255	0.671882
m14	3	295	-0.169432
m14	3	297	0.15437
m14	3	308	0.242562
m14	3	329	0.205035
m14	3	343	0.101432
m14	3	349	-0.154128
m14	3	390	0.288125
m14	3	441	0.29864
m14	3	476	0.436647
m14	3	524	0.153196
m14	3	540	0.0598857
m14	3	581	0.436967
m14	3	584	-0.0377548
m14	3	590	0.582689
m14	3	598	-0.236834
m14	3	603	-0.151632
m14	3	661	0.117114
m14	3	731	0.00184734
m14	3	735	0.66146
m14	5	0	0.160086
m14	5	5	-0.188591
m14	5	8	0.17981
m14	5	10	0.0122744
m14	5	20	0.146491
m14	5	21	-0.30304
m14	5	35	0.345864
m14	5	41	-0.494781
m14	5	44	0.283906
m14	5	56	0.328497
m14	5	61	0.430807
m14	5	66	0.400996
m14	5	73	0.0641543
m14	5	78	0.13129
m14	5	104	0.240701
m14	5	130	-0.346915
m14	5	160	-0.246693
m14	5	163	0.428236
m14	5	165	0.0781228
m14	5	187	0.0604376
m14	5	188	-0.0518554
m14	5	193	-0.165031
m14	5	205	0.502224
m14	5	209	-0.0989991
m14	5	212	-0.016444
m14	5	234	-0.0111
m14	5	255	0.0771562
m14	5	257	0.624539
m14	5	263	0.55095
m14	5	264	-0.0582134
m14	5	266	0.458698
m14	5	277	-0.0224053
m14	5	278	-0.0822378
m14	5	284	-0.365119
m14	5	291	-0.270106
m14	5	303	-0.0375576
m14	5	304	0.175222
m14	5	315	-0.414841
m14	5	323	0.22565
m14	5	324	0.586676
m14	5	325	-0.0398539
m14	5	344	0.24519
m14	5	357	-0.0429783
m14	5	371	0.406942
m14	5	372	0.0812799
m14	5	378	-0.205259
m14	5	387	-0.142403
m14	5	401	-0.377322
m14	5	407	-0.0186291
m14	5	410	-0.245037
m14	5	411	0.420118
m14	5	425	-0.0381231
m14	5	430	0.292498
m14	5	447	-0.0337297
m14	5	449	-0.0881006
m14	5	478	-0.0619784
m14	5	479	0.14688
m14	5	491	0.121174
m14	5	498	0.339215
m14	5	514	-0.179019
m14	5	520	-0.212094
m14	5	526	0.195971
m14	5	534	0.524879
m14	5	552	0.0981733
m14	5	561	-0.105597
m14	5	576	0.26703
m14	5	583	0.0625201
m14	5	592	-0.208638
m14	5	594	-0.173677
m14	5	600	0.592055
m14	7	10	-0.0356745
m14	7	24	-0.155061
m14	7	26	0.592643
m14	7	40	-0.0498602
m14	7	44	0.448342
m14	7	52	-0.37405
m14	7	64	0.194762
m14	7	76	0.329906
m14	7	77	-0.279412
m14	7	89	0.172708
m14	7	97	0.0884575
m14	7	101	0.167887
m14	7	138	-0.127901
m14	7	145	0.132276
m14	7	180	0.18604
m14	7	189	0.447179
m14	7	195	-0.0313602
m14	7	214	0.182303
m14	7	227	-0.269963
m14	7	238	-0.236318
m14	7	248	0.486098
m14	7	252	0.218239
m14	7	260	-0.189197
m14	7	265	0.406155
m14	7	272	0.183533
m14	7	274	-0.336412
m14	7	285	0.40443
m14	7	297	0.256976
m14	7	298	0.442167
m14	7	304	0.466449
m14	7	336	0.0392824
m14	7	342	-0.376343
m14	7	343	0.285321
m14	7	349	0.27979
m14	7	350	-0.173064
m14	7	353	-0.0275819
m14	7	361	-0.320945
m14	7	416	-0.371004
m14	7	431	-0.218467
m14	7	438	0.133921
m14	7	446	0.135248
m14	7	464	-0.236672
m14	7	478	0.111588
m14	7	486	-0.0419115
m14	7	518	0.0221728
m14	7	534	-0.097147
m14	7	563	0.245116
m14	7	582	0.103085
m14	7	588	-0.0023786
m14	7	589	0.221776
m14	7	620	0.0170664
m14	7	630	0.0643066
m14	7	638	0.429973
m14	7	646	0.128447
m14	7	655	0.129362
m14	7	897	0.251395
m14	7	903	0.394847
m14	7	905	0.137303
m14	7	914	-0.00141654
m14	7	920	0.348915
m14	8	8	-0.336022
m14	8	17	0.162382
m14	8	22	0.184318
m14	8	24	-0.177869
m14	8	34	-0.636863
m14	8	37	0.255801
m14	8	42	-0.644381
m14	8	49	0.387732
m14	8	53	0.120179
m14	8	56	0.546593
m14	8	68	0.224731
m14	8	77	-0.0513415
m14	8	82	-0.819405
m14	8	91	0.113791
m14	8	112	-0.650362
m14	8	128	0.0064958
m14	8	134	0.399449
m14	8	149	-0.118026
m14	8	150	0.508697
m14	8	155	0.133537
m14	8	169	0.0305244
m14	8	200	-0.195295
m14	8	209	0.319176
m14	8	223	0.455898
m14	8	230	0.319998
m14	8	231	-0.0608988
m14	8	242	0.114335
m14	8	249	-0.101902
m14	8	256	-0.0607383
m14	8	260	0.354686
m14	8	266	0.364192
m14	8	268	0.221035
m14	8	269	0.114437
m14	8	272	0.342258
m14	8	278	0.032003
m14	8	280	-0.127779
m14	8	282	0.0123667
m14	8	298	0.515809
m14	8	308	0.386596
m14	8	320	0.118065
m14	8	332	0.340351
m14	8	337	0.203393
m14	8	354	0.0742971
m14	8	355	0.510227
m14	8	356	-0.118245
m14	8	362	-0.531046
m14	8	369	0.0330572
m14	8	391	0.107668
m14	8	404	-0.12397
m14	8	408	0.168255
m14	8	412	-0.0820355
m14	8	417	0.115919
m14	8	418	0.692021
m14	8	427	-0.0316424
m14	8	443	-0.682055
m14	8	453	-0.197282
m14	8	455	0.18722
m14	8	457	-0.162972
m14	8	459	0.224174
m14	8	461	-0.0859191
m14	8	465	-0.278255
m14	8	483	0.219267
m14	8	492	0.0353306
m14	8	504	-0.559573
m14	8	508	-0.365016
m14	8	513	-0.310141
m14	8	524	-0.401727
m14	8	529	0.223225
m14	8	535	-0.312614
m14	8	570	0.350939
m14	8	578	0.139669
m14	8	579	-0.0203014
m14	8	592	-0.234978
m14	8	601	0.334321
m14	8	602	0.504281
m14	8	606	-0.335412
m14	8	611	0.103436
m14	8	615	0.369363
m14	8	644	0.195126
m14	8	659	-0.0529461
m14	8	673	0.0366527
m14	8	676	0.469189
m14	8	691	0.207458
m14	8	696	0.149236
m14	8	699	0.374629
m14	8	702	0.134015
m14	8	704	0.277914
m14	8	711	0.240692
m14	8	725	0.0472593
m14	8	727	0.078402
m14	8	731	0.186548
m14	8	738	0.19816
m14	8	747	0.333006
m14	8	750	0.415491
m14	8	754	0.109449
m14	8	761	0.159838
m14	8	769	0.287028
m14	8	787	0.346627
m14	8	789	-0.0348686
m14	8	819	-0.256548
m14	8	845	-0.279317
m14	8	855	0.225256
m14	8	869	0.232588
m14	8	872	0.0845366
m14	8	878	-0.23588
m14	8	891	-0.0301117
m14	8	941	-0.156324
m14	8	960	-0.0591275
m14	8	966	-0.211723
m14	8	969	0.260808
m14	8	980	0.108846
m14	10	0	0.321544
m14	10	15	0.210594
m14	10	16	0.223381
m14	10	19	0.0263005
m14	10	24	-0.387741
m14	10	30	0.486868
m14	10	34	-0.493653
m14	10	43	0.0734977
m14	10	44	-0.0988835
m14	10	50	-0.0548311
m14	10	63	0.22137
m14	10	64	-0.474965
m14	10	70	-0.0822356
m14	10	76	0.319002
m14	10	85	0.370187
m14	10	99	-0.0357093
m14	10	101	0.2836
m14	10	102	-0.243002
m14	10	106	-0.466622
m14	10	117	0.557679
m14	10	142	-0.262231
m14	10	151	-0.0236992
m14	10	154	-0.353068
m14	10	162	-0.246417
m14	10	178	0.275139
m14	10	181	-0.0785418
m14	10	183	-0.163879
m14	10	198	-0.237293
m14	10	199	-0.425481
m14	10	203	-0.0615091
m14	10	207	0.568213
m14	10	212	0.126086
m14	10	219	0.0454627
m14	10	231	0.100326
m14	10	249	0.0708954
m14	10	252	0.168988
m14	10	265	0.0321413
m14	10	268	0.271665
m14	10	270	0.401564
m14	10	277	-0.163383
m14	10	278	0.0642535
m14	10	292	-0.0874984
m14	10	298	-0.0794049
m14	10	303	0.504385
m14	10	304	0.420875
m14	10	319	-0.312972
m14	10	322	0.194001
m14	10	323	0.11291
m14	10	342	0.394934
m14	10	361	0.0583349
m14	10	368	0.3292
m14	10	379	-0.0369675
m14	10	383	-0.405466
m14	10	384	-0.0290114
m14	10	385	0.147024
m14	10	388	0.0357667
m14	10	394	-0.117495
m14	10	402	0.203419
m14	10	404	0.318506
m14	10	405	-0.0510919
m14	10	408	0.0504222
m14	10	420	-0.367985
m14	10	428	-0.106421
m14	10	442	-0.269731
m14	10	495	0.264637
m14	10	501	0.409614
m14	10	506	0.191029
m14	10	510	0.0621916
m14	10	515	-0.414015
m14	10	516	0.314915
m14	10	517	-0.239603
m14	10	526	0.144411
m14	10	529	-0.0334746
m14	10	531	-0.620603
m14	10	547	-0.156881
m14	10	562	0.0487291
m14	10	579	-0.303961
m14	10	591	0.076545
m14	10	614	0.14891
m14	10	631	-0.47434
m14	10	655	-0.0944897
m14	10	685	0.256282
m14	10	687	-0.139181
m14	10	691	0.209705
m14	10	708	-0.151089
m14	10	721	0.0363091
m14	14	9	0.587225
m14	14	12	0.794363
m14	14	18	-0.841903
m14	14	41	0.0808009
m14	14	45	-0.522185
m14	14	56	0.220726
m14	14	64	0.550932
m14	14	77	0.0648808
m14	14	87	0.075989
m14	14	88	-0.0879353
m14	14	110	0.289994
m14	14	127	0.345743
m14	14	128	0.0305761
m14	14	135	0.0420228
m14	14	151	-0.138811
m14	14	153	-0.0701784
m14	14	154	0.149689
m14	14	157	0.66583
m14	14	169	-0.0011908
m14	14	186	0.125561
m14	14	191	0.22717
m14	14	192	0.460608
m14	14	194	0.626586
m14	14	234	-0.212021
m14	14	263	0.602257
m14	14	303	0.145865
m14	14	317	0.220011
m14	14	320	0.157633
m14	14	327	-0.183619
m14	14	335	0.323959
m14	14	337	0.509076
m14	14	341	0.288028
m14	14	342	0.149438
m14	14	347	-0.0317973
m14	14	350	0.159213
m14	14	369	0.03284
m14	14	378	0.159866
m14	14	380	-0.155363
m14	14	383	0.190447
m14	14	385	-0.286479
m14	14	405	0.0315483
m14	14	408	-0.00204408
m14	14	410	-0.167922
m14	14	411	0.295663
m14	14	422	0.299124
m14	14	423	0.259445
m14	14	427	-0.11808
m14	14	430	0.152828
m14	14	455	0.4792
m14	14	458	0.530441
m14	14	461	-0.608762
m14	14	467	0.447182
m14	14	474	0.00467566
m14	14	484	0.0917835
m14	14	486	0.240451
m14	14	501	0.305117
m14	14	517	0.171841
m14	14	538	0.356078
m14	14	565	0.0976632
m14	14	578	-0.0897037
m14	14	580	-0.12762
m14	14	592	0.406645
m14	14	624	-0.358156
m14	14	626	0.139914
m14	14	656	-0.0273239
m14	14	664	0.215788
m14	14	669	0.079878
m14	14	676	-0.11707
m14	14	717	-0.0238016
m14	14	719	0.0266331
m14	14	760	0.462905
m14	14	790	-0.0138499
m14	14	814	0.219026
m14	14	834	0.296116
m14	14	836	0.0231585
m14	14	842	-0.203089
m14	14	850	0.282754
m14	14	863	0.170988
m14	14	865	0.243715
m15	3	14	-0.158659
m15	3	24	0.29575
m15	3	33	0.0679566
m15	3	64	0.56119
m15	3	70	0.261518
m15	3	73	0.388695
m15	3	88	0.286659
m15	3	94	0.320359
m15	3	98	0.767309
m15	3	136	0.64792
m15	3	140	-0.186115
m15	3	170	-0.394346
m15	3	178	0.0146001
m15	3	179	-0.0572662
m15	3	204	0.137876
m15	3	205	0.143702
m15	3	229	0.26337
m15	3	252	0.0705985
m15	3	275	-0.17284
m15	3	337	0.601443
m15	3	349	0.112306
m15	3	363	0.132067
m15	3	371	-0.102436
m15	3	374	0.332197
m15	3	380	0.0156322
m15	3	383	0.367521
m15	3	386	0.248144
m15	3	393	0.479571
m15	3	397	0.0192174
m15	3	404	0.0186873
m15	3	414	0.285704
m15	3	427	-0.04584
m15	3	431	-0.162419
m15	3	437	-0.456733
m15	3	442	-0.703016
m15	3	451	0.475419
m15	3	452	-0.112054
m15	3	459	0.523825
m15	3	461	0.091781
m15	3	490	0.172639
m15	3	506	-0.00238001
m15	3	514	0.369817
m15	3	518	-0.091712
m15	3	527	-0.22262
m15	3	539	0.305691
m15	3	544	0.203135
m15	3	581	0.101478
m15	3	644	0.306364
m15	3	650	-0.147167
m15	3	665	0.0364481
m15	3	691	0.240266
m15	3	692	-0.117019
m15	3	710	0.231387
m15	3	737	-0.175184
m15	3	780	0.00346657
m15	3	793	0.111112
m15	3	836	0.144648
m15	3	843	0.145277
m15	3	852	0.105058
m15	3	867	0.707471
m15	3	932	-0.132923
m15	3	942	-0.163299
m15	3	959	-0.0946877
m15	3	965	0.434519
m15	3	977	0.135887
m15	3	989	0.344052
m15	3	1012	0.191668
m15	3	1025	-0.205747
m15	3	1070	0.0748352
m15	3	1149	-0.487839
m15	3	1173	-0.00103488
m15	3	1298	0.00167984
m15	3	1385	-0.0273988
m15	3	1387	0.0848803
m15	3	1412	0.538087
m15	5	5	0.265694
m15	5	12	0.240011
m15	5	28	0.182767
m15	5	45	0.309121
m15	5	48	0.261503
m15	5	50	-0.436171
m15	5	58	0.520829
m15	5	64	-0.0785859
m15	5	88	-0.292558
m15	5	105	-0.042327
m15	5	107	0.344529
m15	5	111	0.169735
m15	5	114	-0.391907
m15	5	115	0.319675
m15	5	117	0.511457
m15	5	132	0.117058
m15	5	139	0.426963
m15	5	141	0.329586
m15	5	154	0.269972
m15	5	181	-0.276014
m15	5	194	0.347486
m15	5	202	-0.0756787
m15	5	244	0.0288407
m15	5	252	0.27068
m15	5	269	0.194016
m15	5	279	0.669732
m15	5	281	0.266412
m15	5	283	0.256122
m15	5	295	0.202231
m15	5	308	0.0490374
m15	5	312	0.196694
m15	5	351	0.120407
m15	5	352	0.108724
m15	5	354	-0.0993719
m15	5	377	0.455058
m15	5	386	0.185082
m15	5	395	-0.0649402
m15	5	421	0.0297031
m15	5	429	0.00768307
m15	5	456	0.302073
m15	5	484	0.12121
m15	5	511	0.272509
m15	5	520	0.328634
m15	5	522	0.24141
m15	5	550	0.415633
m15	5	589	0.138195
m15	5	597	0.232939
m15	5	646	-0.412673
m15	5	660	-0.127613
m15	5	687	-0.17746
m15	5	697	-0.235188
m15	5	726	-0.000226007
m15	5	733	-0.174194
m15	5	741	0.251815
m15	5	772	-0.0101
m15	5	887	-0.22432
m15	5	1043	0.0130087
m15	5	1066	0.338324
m15	5	1091	-0.315769
m15	5	1167	0.206668
m15	5	1177	0.0389393
m15	5	1189	0.295295
m15	5	1207	0.253594
m15	5	1243	-0.238162
m15	5	1371	-0.271728
m15	5	1404	0.0275097
m15	5	1424	-0.312168
m15	5	1446	0.242282
m15	7	1	-0.332154
m15	7	3	-0.0961544
m15	7	9	0.542719
m15	7	14	0.0276068
m15	7	26	-0.452504
m15	7	33	-0.348126
m15	7	37	0.368313
m15	7	47	-0.383213
m15	7	49	0.688559
m15	7	53	-0.476608
m15	7	54	-0.0776123
m15	7	57	-0.0546856
m15	7	59	0.310653
m15	7	72	0.509509
m15	7	75	0.0854664
m15	7	82	-0.471586
m15	7	100	0.163541
m15	7	110	0.274366
m15	7	115	-0.468624
m15	7	117	-0.195524
m15	7	148	-0.431016
m15	7	151	-0.271605
m15	7	155	-0.218278
m15	7	162	0.289867
m15	7	164	0.178359
m15	7	175	-0.0140489
m15	7	180	0.227939
m15	7	194	0.346954
m15	7	209	0.554312
m15	7	235	-0.188905
m15	7	249	-0.179792
m15	7	255	0.424967
m15	7	285	0.130232
m15	7	296	0.354983
m15	7	303	-0.184681
m15	7	307	-0.0152363
m15	7	312	0.640448
m15	7	315	0.338205
m15	7	335	0.335005
m15	7	344	0.131175
m15	7	356	-0.0405426
m15	7	360	-0.174757
m15	7	364	0.592815
m15	7	380	0.115412
m15	7	387	0.00956947
m15	7	397	0.118442
m15	7	425	-0.131395
m15	7	446	0.242455
m15	7	472	0.0949473
m15	7	476	0.110037
m15	7	489	0.288633
m15	7	539	0.374001
m15	7	556	0.0867347
m15	7	558	-0.513503
m15	7	559	-0.36752
m15	7	560	-0.200106
m15	7	568	0.467884
m15	7	569	0.178353
m15	7	572	0.320718
m15	7	577	0.490475
m15	7	600	0.135574
m15	7	620	0.341587
m15	7	629	0.427629
m15	7	643	0.361885
m15	7	650	0.258523
m15	7	651	0.185634
m15	7	661	-0.0936576
m15	7	713	-0.452098
m15	7	757	-0.27255
m15	7	765	-0.0347855
m15	7	769	-0.0102774
m15	7	782	0.353439
m15	7	785	0.0262651
m15	7	794	-0.0575526
m15	7	823	0.304059
m15	7	829	0.232342
m15	7	842	0.0415482
m15	7	864	0.305561
m15	7	884	-0.180372
m15	7	914	-0.130264
m15	7	926	0.326557
m15	7	978	-0.140414
m15	7	986	0.179455
m15	7	1023	0.227275
m15	7	1087	-0.0435492
m15	7	1096	0.233164
m15	7	1141	0.125419
m15	7	1146	0.186152
m15	7	1168	0.00203056
m15	7	1189	-0.219435
m15	7	1191	0.413331
m15	7	1204	0.210842
m15	7	1212	-0.258107
m15	7	1217	0.0156562
m15	7	1244	-0.065156
m15	7	1298	-0.368989
m15	7	1302	0.155698
m15	8	1	0.30205
m15	8	12	0.1254
m15	8	14	0.536669
m15	8	18	-0.209306
m15	8	40	-0.226758
m15	8	50	0.166237
m15	8	55	0.0591056
m15	8	66	0.564971
m15	8	70	-0.0969137
m15	8	77	0.597227
m15	8	78	-0.196146
m15	8	80	0.175684
m15	8	96	0.319224
m15	8	109	0.0791208
m15	8	128	-0.294995
m15	8	139	0.124984
m15	8	141	0.337966
m15	8	145	0.0487881
m15	8	150	0.200548
m15	8	152	-0.256473
m15	8	153	0.198003
m15	8	166	-0.0236097
m15	8	203	-0.242627
m15	8	214	0.587781
m15	8	247	0.244889
m15	8	266	-0.19428
m15	8	274	-0.241571
m15	8	278	0.440489
m15	8	280	0.304372
m15	8	289	0.384964
m15	8	301	-0.402807
m15	8	315	0.190094
m15	8	326	-0.354583
m15	8	338	0.114303
m15	8	344	-0.274562
m15	8	355	-0.163474
m15	8	372	0.0992588
m15	8	384	0.120971
m15	8	385	-0.420424
m15	8	386	0.02376
m15	8	404	-0.355327
m15	8	412	-0.152086
m15	8	448	0.0797969
m15	8	471	0.160525
m15	8	494	0.381337
m15	8	509	-0.109951
m15	8	530	0.345978
m15	8	547	0.414535
m15	8	565	-0.166262
m15	8	573	0.282225
m15	8	574	-0.0422906
m15	8	582	-0.0613315
m15	8	583	-0.0655411
m15	8	585	-0.344054
m15	8	605	0.379739
m15	8	654	-0.350507
m15	8	679	0.0618856
m15	8	701	-0.431335
m15	8	719	0.07078
m15	8	721	-0.0798525
m15	8	759	0.181342
m15	8	767	-0.0366715
m15	8	768	-0.473864
m15	8	772	-0.132623
m15	8	786	0.118701
m15	8	800	-0.194059
m15	8	801	0.124277
m15	8	803	-0.338493
m15	8	816	0.341672
m15	8	824	-0.614222
m15	8	844	0.344524
m15	8	851	-0.406353
m15	8	859	-0.518133
m15	8	870	0.477481
m15	8	872	0.111621
m15	8	882	-0.117637
m15	8	910	-0.0819517
m15	8	919	-0.00187878
m15	8	940	-0.045428
m15	8	988	-0.147959
m15	8	1001	-0.299098
m15	8	1006	0.277494
m15	8	1035	0.485216
m15	8	1071	0.178825
m15	8	1078	0.186595
m15	8	1085	-0.108492
m15	8	1108	-0.369691
m15	8	1131	0.171747
m15	8	1139	0.285476
m15	8	1188	-0.242771
m15	8	1200	-0.184977
m15	8	1226	-0.159927
m15	8	1237	-0.599026
m15	8	1280	-0.352762
m15	8	1293	-0.0377953
m15	10	19	0.392872
m15	10	22	0.226792
m15	10	23	-0.644474
m15	10	30	0.233092
m15	10	35	0.0645925
m15	10	36	0.667223
m15	10	46	0.373293
m15	10	56	0.0272552
m15	10	85	0.141152
m15	10	96	0.638954
m15	10	98	0.296379
m15	10	101	-0.340899
m15	10	104	-0.227265
m15	10	113	0.298269
m15	10	115	0.165649
m15	10	132	0.50107
m15	10	134	-0.0561181
m15	10	137	0.245642
m15	10	138	0.391228
m15	10	139	0.353912
m15	10	141	-0.0128656
m15	10	148	0.21824
m15	10	149	0.738632
m15	10	150	0.0657212
m15	10	153	-0.0719232
m15	10	163	0.219921
m15	10	164	0.651766
m15	10	174	-0.124071
[truncated: 1,265 more rows]
