# Supplementary material for: A flexible hippocampal population code for experience relative to reward
Source: Nat Neurosci. 2025 Jun 11;28(7):1497–509. doi: 10.1038/s41593-025-01985-4 (PMC12229899; doi:10.1038/s41593-025-01985-4)
Supplement: Supplementary file 18 — Statistical source data. [file 41593_2025_1985_MOESM18_ESM.xlsx]

## Sheet: Ext Fig. 10e
mouse	day	switch	cell_category	sess_id	switch_direction	datatype	remap_trial
m3	3	1	nonRR	m3_3	backward	pv	30
m3	3	1	nonRR	m3_3	backward	lick	35
m3	3	1	nonRR	m3_3	backward	speed	30
m4	3	1	nonRR	m4_3	backward	pv	32
m4	3	1	nonRR	m4_3	backward	lick	36
m4	3	1	nonRR	m4_3	backward	speed	34
m12	3	1	nonRR	m12_3	forward	pv	34
m12	3	1	nonRR	m12_3	forward	lick	33
m12	3	1	nonRR	m12_3	forward	speed	33
m14	3	1	nonRR	m14_3	forward	pv	31
m14	3	1	nonRR	m14_3	forward	lick	35
m14	3	1	nonRR	m14_3	forward	speed	33
m18	3	1	nonRR	m18_3	forward	pv	32
m18	3	1	nonRR	m18_3	forward	lick	32
m18	3	1	nonRR	m18_3	forward	speed	32
m19	3	1	nonRR	m19_3	backward	pv	35
m19	3	1	nonRR	m19_3	backward	lick	34
m19	3	1	nonRR	m19_3	backward	speed	34
m11	5	2	nonRR	m11_5	forward	pv	34
m11	5	2	nonRR	m11_5	forward	lick	35
m11	5	2	nonRR	m11_5	forward	speed	33
m15	5	2	nonRR	m15_5	backward	pv	32
m15	5	2	nonRR	m15_5	backward	lick	32
m15	5	2	nonRR	m15_5	backward	speed	35
m18	5	2	nonRR	m18_5	forward	pv	31
m18	5	2	nonRR	m18_5	forward	lick	31
m18	5	2	nonRR	m18_5	forward	speed	31
m19	5	2	nonRR	m19_5	backward	pv	36
m19	5	2	nonRR	m19_5	backward	lick	37
m19	5	2	nonRR	m19_5	backward	speed	46
m3	7	3	nonRR	m3_7	forward	pv	31
m3	7	3	nonRR	m3_7	forward	lick	34
m3	7	3	nonRR	m3_7	forward	speed	37
m11	7	3	nonRR	m11_7	backward	pv	47
m11	7	3	nonRR	m11_7	backward	lick	42
m11	7	3	nonRR	m11_7	backward	speed	51
m12	7	3	nonRR	m12_7	forward	pv	31
m12	7	3	nonRR	m12_7	forward	lick	33
m12	7	3	nonRR	m12_7	forward	speed	31
m14	7	3	nonRR	m14_7	backward	pv	36
m14	7	3	nonRR	m14_7	backward	lick	37
m14	7	3	nonRR	m14_7	backward	speed	37
m15	7	3	nonRR	m15_7	backward	pv	31
m15	7	3	nonRR	m15_7	backward	lick	32
m15	7	3	nonRR	m15_7	backward	speed	38
m18	7	3	nonRR	m18_7	backward	pv	30
m18	7	3	nonRR	m18_7	backward	lick	36
m18	7	3	nonRR	m18_7	backward	speed	36
m19	7	3	nonRR	m19_7	forward	pv	23
m19	7	3	nonRR	m19_7	forward	lick	32
m19	7	3	nonRR	m19_7	forward	speed	26
m3	8	4	nonRR	m3_8	backward	pv	31
m3	8	4	nonRR	m3_8	backward	lick	36
m3	8	4	nonRR	m3_8	backward	speed	35
m4	8	4	nonRR	m4_8	forward	pv	30
m4	8	4	nonRR	m4_8	forward	lick	33
m4	8	4	nonRR	m4_8	forward	speed	41
m11	8	4	nonRR	m11_8	forward	pv	31
m11	8	4	nonRR	m11_8	forward	lick	30
m11	8	4	nonRR	m11_8	forward	speed	30
m12	8	4	nonRR	m12_8	backward	pv	31
m12	8	4	nonRR	m12_8	backward	lick	32
m12	8	4	nonRR	m12_8	backward	speed	37
m14	8	4	nonRR	m14_8	forward	pv	31
m14	8	4	nonRR	m14_8	forward	lick	31
m14	8	4	nonRR	m14_8	forward	speed	31
m15	8	4	nonRR	m15_8	forward	pv	34
m15	8	4	nonRR	m15_8	forward	lick	32
m15	8	4	nonRR	m15_8	forward	speed	31
m18	8	4	nonRR	m18_8	forward	pv	31
m18	8	4	nonRR	m18_8	forward	lick	33
m18	8	4	nonRR	m18_8	forward	speed	29
m19	8	4	nonRR	m19_8	backward	pv	30
m19	8	4	nonRR	m19_8	backward	lick	31
m19	8	4	nonRR	m19_8	backward	speed	46
m3	10	5	nonRR	m3_10	backward	pv	31
m3	10	5	nonRR	m3_10	backward	lick	34
m3	10	5	nonRR	m3_10	backward	speed	37
m4	10	5	nonRR	m4_10	backward	pv	31
m4	10	5	nonRR	m4_10	backward	lick	31
m4	10	5	nonRR	m4_10	backward	speed	32
m11	10	5	nonRR	m11_10	backward	pv	33
m11	10	5	nonRR	m11_10	backward	lick	41
m11	10	5	nonRR	m11_10	backward	speed	47
m12	10	5	nonRR	m12_10	forward	pv	40
m12	10	5	nonRR	m12_10	forward	lick	35
m12	10	5	nonRR	m12_10	forward	speed	35
m13	10	5	nonRR	m13_10	forward	pv	45
m13	10	5	nonRR	m13_10	forward	lick	32
m13	10	5	nonRR	m13_10	forward	speed	25
m14	10	5	nonRR	m14_10	backward	pv	38
m14	10	5	nonRR	m14_10	backward	lick	38
m14	10	5	nonRR	m14_10	backward	speed	36
m18	10	5	nonRR	m18_10	backward	pv	33
m18	10	5	nonRR	m18_10	backward	lick	32
m18	10	5	nonRR	m18_10	backward	speed	37
m19	10	5	nonRR	m19_10	forward	pv	32
m19	10	5	nonRR	m19_10	forward	lick	35
m19	10	5	nonRR	m19_10	forward	speed	31
m14	12	6	nonRR	m14_12	backward	pv	33
m14	12	6	nonRR	m14_12	backward	lick	32
m14	12	6	nonRR	m14_12	backward	speed	37
m15	12	6	nonRR	m15_12	backward	pv	32
m15	12	6	nonRR	m15_12	backward	lick	35
m15	12	6	nonRR	m15_12	backward	speed	31
m18	12	6	nonRR	m18_12	backward	pv	34
m18	12	6	nonRR	m18_12	backward	lick	35
m18	12	6	nonRR	m18_12	backward	speed	37
m19	12	6	nonRR	m19_12	forward	pv	34
m19	12	6	nonRR	m19_12	forward	lick	41
m19	12	6	nonRR	m19_12	forward	speed	30
m4	14	7	nonRR	m4_14	forward	pv	31
m4	14	7	nonRR	m4_14	forward	lick	38
m4	14	7	nonRR	m4_14	forward	speed	37
m11	14	7	nonRR	m11_14	forward	pv	32
m11	14	7	nonRR	m11_14	forward	lick	31
m11	14	7	nonRR	m11_14	forward	speed	32
m12	14	7	nonRR	m12_14	backward	pv	34
m12	14	7	nonRR	m12_14	backward	lick	37
m12	14	7	nonRR	m12_14	backward	speed	35
m14	14	7	nonRR	m14_14	forward	pv	33
m14	14	7	nonRR	m14_14	forward	lick	34
m14	14	7	nonRR	m14_14	forward	speed	33
m15	14	7	nonRR	m15_14	forward	pv	31
m15	14	7	nonRR	m15_14	forward	lick	33
m15	14	7	nonRR	m15_14	forward	speed	35
m18	14	7	nonRR	m18_14	forward	pv	31
m18	14	7	nonRR	m18_14	forward	lick	33
m18	14	7	nonRR	m18_14	forward	speed	33

## Sheet: Ext Fig. 10f
mouse	day	switch	cell_category	sess_id	switch_direction	datatype	remap_trial
m14	3	1	appear	m14_3	forward	pv	31
m14	3	1	appear	m14_3	forward	lick	35
m14	3	1	appear	m14_3	forward	speed	33
m11	5	2	appear	m11_5	forward	pv	35
m11	5	2	appear	m11_5	forward	lick	35
m11	5	2	appear	m11_5	forward	speed	33
m13	5	2	appear	m13_5	backward	pv	45
m13	5	2	appear	m13_5	backward	lick	32
m13	5	2	appear	m13_5	backward	speed	32
m11	7	3	appear	m11_7	backward	pv	52
m11	7	3	appear	m11_7	backward	lick	42
m11	7	3	appear	m11_7	backward	speed	51
m14	7	3	appear	m14_7	backward	pv	49
m14	7	3	appear	m14_7	backward	lick	37
m14	7	3	appear	m14_7	backward	speed	37
m3	8	4	appear	m3_8	backward	pv	44
m3	8	4	appear	m3_8	backward	lick	36
m3	8	4	appear	m3_8	backward	speed	35
m14	8	4	appear	m14_8	forward	pv	35
m14	8	4	appear	m14_8	forward	lick	31
m14	8	4	appear	m14_8	forward	speed	31
m15	8	4	appear	m15_8	forward	pv	36
m15	8	4	appear	m15_8	forward	lick	32
m15	8	4	appear	m15_8	forward	speed	31
m17	8	4	appear	m17_8	backward	pv	36
m17	8	4	appear	m17_8	backward	lick	31
m17	8	4	appear	m17_8	backward	speed	36
m18	8	4	appear	m18_8	forward	pv	46
m18	8	4	appear	m18_8	forward	lick	33
m18	8	4	appear	m18_8	forward	speed	29
m4	10	5	appear	m4_10	backward	pv	49
m4	10	5	appear	m4_10	backward	lick	31
m4	10	5	appear	m4_10	backward	speed	32
m14	10	5	appear	m14_10	backward	pv	39
m14	10	5	appear	m14_10	backward	lick	38
m14	10	5	appear	m14_10	backward	speed	36
m18	10	5	appear	m18_10	backward	pv	44
m18	10	5	appear	m18_10	backward	lick	32
m18	10	5	appear	m18_10	backward	speed	37
m14	12	6	appear	m14_12	backward	pv	47
m14	12	6	appear	m14_12	backward	lick	32
m14	12	6	appear	m14_12	backward	speed	37
m18	12	6	appear	m18_12	backward	pv	42
m18	12	6	appear	m18_12	backward	lick	35
m18	12	6	appear	m18_12	backward	speed	37
m4	14	7	appear	m4_14	forward	pv	48
m4	14	7	appear	m4_14	forward	lick	38
m4	14	7	appear	m4_14	forward	speed	37
m7	14	7	appear	m7_14	forward	pv	63
m7	14	7	appear	m7_14	forward	lick	33
m7	14	7	appear	m7_14	forward	speed	34
m11	14	7	appear	m11_14	forward	pv	35
m11	14	7	appear	m11_14	forward	lick	31
m11	14	7	appear	m11_14	forward	speed	32
m12	14	7	appear	m12_14	backward	pv	45
m12	14	7	appear	m12_14	backward	lick	37
m12	14	7	appear	m12_14	backward	speed	35
m13	14	7	appear	m13_14	backward	pv	42
m13	14	7	appear	m13_14	backward	lick	36
m13	14	7	appear	m13_14	backward	speed	38
m17	14	7	appear	m17_14	backward	pv	38
m17	14	7	appear	m17_14	backward	lick	32
m17	14	7	appear	m17_14	backward	speed	32
m18	14	7	appear	m18_14	forward	pv	45
m18	14	7	appear	m18_14	forward	lick	33
m18	14	7	appear	m18_14	forward	speed	33

## Sheet: Ext Fig. 10g
mouse	day	switch	cell_category	sess_id	switch_direction	datatype	remap_trial
m3	3	1	RR	m3_3	backward	pv	30
m3	3	1	nonRR	m3_3	backward	pv	30
m4	3	1	RR	m4_3	backward	pv	33
m4	3	1	nonRR	m4_3	backward	pv	32
m12	3	1	RR	m12_3	forward	pv	32
m12	3	1	nonRR	m12_3	forward	pv	34
m13	3	1	RR	m13_3	backward	pv	31
m14	3	1	RR	m14_3	forward	pv	32
m14	3	1	nonRR	m14_3	forward	pv	31
m14	3	1	appear	m14_3	forward	pv	31
m17	3	1	RR	m17_3	forward	pv	31
m18	3	1	RR	m18_3	forward	pv	32
m18	3	1	nonRR	m18_3	forward	pv	32
m19	3	1	RR	m19_3	backward	pv	33
m19	3	1	nonRR	m19_3	backward	pv	35
m11	5	2	nonRR	m11_5	forward	pv	34
m11	5	2	appear	m11_5	forward	pv	35
m12	5	2	RR	m12_5	backward	pv	32
m13	5	2	appear	m13_5	backward	pv	45
m14	5	2	RR	m14_5	forward	pv	33
m15	5	2	RR	m15_5	backward	pv	31
m15	5	2	nonRR	m15_5	backward	pv	32
m18	5	2	RR	m18_5	forward	pv	31
m18	5	2	nonRR	m18_5	forward	pv	31
m19	5	2	RR	m19_5	backward	pv	36
m19	5	2	nonRR	m19_5	backward	pv	36
m3	7	3	RR	m3_7	forward	pv	31
m3	7	3	nonRR	m3_7	forward	pv	31
m11	7	3	RR	m11_7	backward	pv	38
m11	7	3	nonRR	m11_7	backward	pv	47
m11	7	3	appear	m11_7	backward	pv	52
m12	7	3	RR	m12_7	forward	pv	29
m12	7	3	nonRR	m12_7	forward	pv	31
m14	7	3	RR	m14_7	backward	pv	37
m14	7	3	nonRR	m14_7	backward	pv	36
m14	7	3	appear	m14_7	backward	pv	49
m15	7	3	RR	m15_7	backward	pv	32
m15	7	3	nonRR	m15_7	backward	pv	31
m18	7	3	RR	m18_7	backward	pv	28
m18	7	3	nonRR	m18_7	backward	pv	30
m19	7	3	RR	m19_7	forward	pv	23
m19	7	3	nonRR	m19_7	forward	pv	23
m3	8	4	RR	m3_8	backward	pv	34
m3	8	4	nonRR	m3_8	backward	pv	31
m3	8	4	appear	m3_8	backward	pv	44
m4	8	4	nonRR	m4_8	forward	pv	30
m11	8	4	RR	m11_8	forward	pv	31
m11	8	4	nonRR	m11_8	forward	pv	31
m12	8	4	RR	m12_8	backward	pv	31
m12	8	4	nonRR	m12_8	backward	pv	31
m14	8	4	RR	m14_8	forward	pv	32
m14	8	4	nonRR	m14_8	forward	pv	31
m14	8	4	appear	m14_8	forward	pv	35
m15	8	4	RR	m15_8	forward	pv	32
m15	8	4	nonRR	m15_8	forward	pv	34
m15	8	4	appear	m15_8	forward	pv	36
m17	8	4	RR	m17_8	backward	pv	36
m17	8	4	appear	m17_8	backward	pv	36
m18	8	4	RR	m18_8	forward	pv	32
m18	8	4	nonRR	m18_8	forward	pv	31
m18	8	4	appear	m18_8	forward	pv	46
m19	8	4	RR	m19_8	backward	pv	31
m19	8	4	nonRR	m19_8	backward	pv	30
m3	10	5	RR	m3_10	backward	pv	31
m3	10	5	nonRR	m3_10	backward	pv	31
m4	10	5	RR	m4_10	backward	pv	30
m4	10	5	nonRR	m4_10	backward	pv	31
m4	10	5	appear	m4_10	backward	pv	49
m11	10	5	RR	m11_10	backward	pv	31
m11	10	5	nonRR	m11_10	backward	pv	33
m12	10	5	nonRR	m12_10	forward	pv	40
m13	10	5	nonRR	m13_10	forward	pv	45
m14	10	5	RR	m14_10	backward	pv	36
m14	10	5	nonRR	m14_10	backward	pv	38
m14	10	5	appear	m14_10	backward	pv	39
m15	10	5	RR	m15_10	forward	pv	32
m18	10	5	RR	m18_10	backward	pv	32
m18	10	5	nonRR	m18_10	backward	pv	33
m18	10	5	appear	m18_10	backward	pv	44
m19	10	5	RR	m19_10	forward	pv	32
m19	10	5	nonRR	m19_10	forward	pv	32
m11	12	6	RR	m11_12	forward	pv	31
m14	12	6	RR	m14_12	backward	pv	31
m14	12	6	nonRR	m14_12	backward	pv	33
m14	12	6	appear	m14_12	backward	pv	47
m15	12	6	RR	m15_12	backward	pv	32
m15	12	6	nonRR	m15_12	backward	pv	32
m18	12	6	RR	m18_12	backward	pv	32
m18	12	6	nonRR	m18_12	backward	pv	34
m18	12	6	appear	m18_12	backward	pv	42
m19	12	6	RR	m19_12	forward	pv	30
m19	12	6	nonRR	m19_12	forward	pv	34
m4	14	7	RR	m4_14	forward	pv	31
m4	14	7	nonRR	m4_14	forward	pv	31
m4	14	7	appear	m4_14	forward	pv	48
m7	14	7	appear	m7_14	forward	pv	63
m11	14	7	RR	m11_14	forward	pv	31
m11	14	7	nonRR	m11_14	forward	pv	32
m11	14	7	appear	m11_14	forward	pv	35
m12	14	7	RR	m12_14	backward	pv	33
m12	14	7	nonRR	m12_14	backward	pv	34
m12	14	7	appear	m12_14	backward	pv	45
m13	14	7	appear	m13_14	backward	pv	42
m14	14	7	RR	m14_14	forward	pv	34
m14	14	7	nonRR	m14_14	forward	pv	33
m15	14	7	RR	m15_14	forward	pv	32
m15	14	7	nonRR	m15_14	forward	pv	31
m17	14	7	appear	m17_14	backward	pv	38
m18	14	7	RR	m18_14	forward	pv	33
m18	14	7	nonRR	m18_14	forward	pv	31
m18	14	7	appear	m18_14	forward	pv	45
